# Supplementary material for: Metapangenomics of wild and cultivated banana microbiome reveals a plethora of host-associated protective functions
Source: Environ Microbiome. 2023 Apr 21;18:36. doi: 10.1186/s40793-023-00493-x (PMC10120106; doi:10.1186/s40793-023-00493-x)
Supplement: Supplementary file 2 — Additional file 2. List of normalized read abundances of taxa detected with DIAMOND blastx in metagenomes assembled from 12 Musa samples showing unfiltered results, filtering for separate kingdoms, and showing taxon overlap results used in Venn diagrams. [file 40793_2023_493_MOESM2_ESM.xlsx]

## Sheet: RootDiamondAbundanceVenn
BBC	BBCabun	DCR	DCRabun	FHC	FHCabun	MBR	MBRabun	MSR	MSRabun	MTC	MTCabun		DOMAIN Bacteria	DOMAIN	Phylum	Species		BBC	BBCabun	DCR	DCRabun	FHC	FHCabun	MBR	MBRabun	MSR	MSRabun	MTC	MTCabun		ForVenns	BBC	DCR	FHC	MBR	MSR	MTC			BBC	BBCabun	DCR	DCRabun	FHC	FHCabun	MBR	MBRabun	MSR	MSRabun
NA	44300	NA	45331	NA	12055	NA	80209	NA	13988	NA	13728		bacteria	Bacteria	NA	'Candidatus_Kapabacteria'_thiocyanatum	bacteria	NA	44300	NA	45331	NA	12055	NA	80209	NA	13988	NA	13728			NA	NA	NA	NA	NA	NA			viruses	30	viruses	29	viruses	5	viruses	34	viruses	18
Rhizobium_sp._BK696	7374	Myxococcales_bacterium	9812	Variovorax_guangxiensis	4452	Acidobacteria_bacterium	6451	Acidovorax_soli	4870	Variovorax_guangxiensis	3185		bacteria	Bacteria	NA	'Massilia_aquatica'_Holochova_et_al._2020	bacteria	bacteria	7374	bacteria	9812	bacteria	4452	bacteria	6451	bacteria	4870	bacteria	3185			Rhizobium_sp._BK696	Myxococcales_bacterium	Variovorax_guangxiensis	Acidobacteria_bacterium	Acidovorax_soli	Variovorax_guangxiensis			viruses	8	viruses	8	viruses	5	viruses	8	viruses	18
Rhizobium_sp._BK602	4658	Alphaproteobacteria_bacterium	4810	Pseudomonas_sp._TUM18999	3029	Alphaproteobacteria_bacterium	5611	Rhodopseudomonas_palustris	2900	Acidovorax_wautersii	2806		bacteria	Bacteria	NA	'Massilia_aquatica'_Lu_et_al._2020	bacteria	bacteria	4658	bacteria	4810	bacteria	3029	bacteria	5611	bacteria	2900	bacteria	2806			Rhizobium_sp._BK602	Alphaproteobacteria_bacterium	Pseudomonas_sp._TUM18999	Alphaproteobacteria_bacterium	Rhodopseudomonas_palustris	Acidovorax_wautersii			viruses	8	viruses	5	viruses	5	viruses	8	viruses	13
Starkeya_novella	4300	Filimonas_sp._YR581	3993	Rhizobium_sp._BK602	2965	Variovorax_guangxiensis	5053	Azospirillum_thiophilum	2814	Dickeya_paradisiaca;Dickeya_paradisiaca_Ech703	2011		bacteria	Bacteria	NA	'Osedax'_symbiont_bacterium_Rs2_46_30_T18	bacteria	bacteria	4300	bacteria	3993	bacteria	2965	bacteria	5053	bacteria	2814		2011			Starkeya_novella	Filimonas_sp._YR581	Rhizobium_sp._BK602	Variovorax_guangxiensis	Azospirillum_thiophilum				viruses	6	viruses	5	viruses	4	viruses	7	viruses	6
Devosia_riboflavina	4223	Agrobacterium_rhizogenes	3950	Rhizobium_sp._ACO-34A	1777	Rhizobium_sp._BK696	4427	Bradyrhizobiaceae_bacterium	2795	Rhizobium_cellulosilyticum	1983		bacteria	Bacteria	NA	'Sphingomonas_ginsengisoli'_Hoang_et_al._2012	bacteria	bacteria	4223	bacteria	3950	bacteria	1777	bacteria	4427	bacteria	2795	bacteria	1983			Devosia_riboflavina	Agrobacterium_rhizogenes	Rhizobium_sp._ACO-34A	Rhizobium_sp._BK696	Bradyrhizobiaceae_bacterium	Rhizobium_cellulosilyticum			viruses	4	viruses	5	viruses	3	viruses	6	viruses	6
Pseudomonas_citronellolis	3723	Devosia_riboflavina	3618	Agrobacterium_tumefaciens	1443	Planctomycetes_bacterium_ETA_A1	4182	Rhodopseudomonas_sp._AAP120	2239	Reyranella_sp.	1953		bacteria	Bacteria	NA	[Actinobacillus]_rossii	bacteria	bacteria	3723	bacteria	3618	bacteria	1443		4182	bacteria	2239	bacteria	1953			Pseudomonas_citronellolis	Devosia_riboflavina	Agrobacterium_tumefaciens		Rhodopseudomonas_sp._AAP120	Reyranella_sp.			viruses	4	viruses	3	viruses	2	viruses	5	viruses	5
Variovorax_guangxiensis	3667	Rhizobium_sp._FKL33	3334	Shinella_sp.	1434	Bradyrhizobiaceae_bacterium	3544	Agrobacterium_sp._AGB01	2225	Rhizobium_undicola	1836		bacteria	Bacteria	NA	[Bacillus]_selenitireducens	bacteria	bacteria	3667	bacteria	3334	bacteria	1434	bacteria	3544	bacteria	2225	bacteria	1836			Variovorax_guangxiensis	Rhizobium_sp._FKL33	Shinella_sp.	Bradyrhizobiaceae_bacterium	Agrobacterium_sp._AGB01	Rhizobium_undicola			viruses	4	viruses	3	viruses	2	viruses	4	viruses	5
Mesorhizobium_sp.	3375	Pseudacidovorax_intermedius	3315	Serratia_marcescens	1255	Pseudomonas_citronellolis	3508	Pleomorphomonas_sp._CF100	1967	Agrobacterium_tumefaciens	1759		bacteria	Bacteria	NA	[Butyribacterium]_methylotrophicum;Eubacterium_callanderi;NA	bacteria	bacteria	3375	bacteria	3315	bacteria	1255	bacteria	3508	bacteria	1967	bacteria	1759			Mesorhizobium_sp.	Pseudacidovorax_intermedius	Serratia_marcescens	Pseudomonas_citronellolis	Pleomorphomonas_sp._CF100	Agrobacterium_tumefaciens			viruses	4	viruses	2	viruses	2	viruses	4	viruses	4
Azorhizobium_oxalatiphilum	3251	Bradyrhizobiaceae_bacterium	3229	Mesorhizobium_australicum	1230	Duganella_sp._SG902	3267	Acidovorax_sp.	1092	Kaistia_hirudinis	1705		bacteria	Bacteria	NA	[Clostridium]_cellulosi	bacteria	bacteria	3251	bacteria	3229	bacteria	1230	bacteria	3267	bacteria	1092	bacteria	1705			Azorhizobium_oxalatiphilum	Bradyrhizobiaceae_bacterium	Mesorhizobium_australicum	Duganella_sp._SG902	Acidovorax_sp.	Kaistia_hirudinis			viruses	4	viruses	2	viruses	2	viruses	3	viruses	4
Variovorax_paradoxus	3013	Chitinophaga_silvisoli	3114	Klebsiella_variicola	1156	Filimonas_effusa	3059	Agrobacterium_tumefaciens	1069	Agrobacterium_vitis	1636		bacteria	Bacteria	NA	[Clostridium]_cocleatum	bacteria	bacteria	3013	bacteria	3114	bacteria	1156	bacteria	3059	bacteria	1069	bacteria	1636			Variovorax_paradoxus	Chitinophaga_silvisoli	Klebsiella_variicola	Filimonas_effusa	Agrobacterium_tumefaciens	Agrobacterium_vitis			viruses	4	viruses	2	viruses	2	viruses	3	viruses	4
Mesorhizobium_australicum	2993	Variovorax_guangxiensis	2937	Klebsiella_pneumoniae	1150	Dysgonomonas_capnocytophagoides	2910	Variovorax_guangxiensis	1038	Rhizobium_sp._BK602	1454		bacteria	Bacteria	NA	[Clostridium]_dakarense	bacteria	bacteria	2993	bacteria	2937	bacteria	1150	bacteria	2910	bacteria	1038	bacteria	1454			Mesorhizobium_australicum	Variovorax_guangxiensis	Klebsiella_pneumoniae	Dysgonomonas_capnocytophagoides	Variovorax_guangxiensis	Rhizobium_sp._BK602			viruses	3	viruses	2	viruses	1	viruses	3	viruses	4
Rhizobium_multihospitium	2904	Reyranella_sp.	2651	Pseudomonas_sp._8Z	1051	Reyranella_sp.	2884	Pseudoxanthomonas_japonensis	981	Pseudomonas_putida	1408		bacteria	Bacteria	NA	[Clostridium]_fimetarium	bacteria	bacteria	2904	bacteria	2651	bacteria	1051	bacteria	2884	bacteria	981	bacteria	1408			Rhizobium_multihospitium	Reyranella_sp.	Pseudomonas_sp._8Z	Reyranella_sp.	Pseudoxanthomonas_japonensis	Pseudomonas_putida			viruses	3	viruses	2	viruses	1	viruses	3	viruses	4
Labrys_sp._WJW	2682	Rhizobiales_bacterium	2575	Agrobacterium_vitis	1046	Chloroflexi_bacterium	2752	Rubrivivax_sp.	956	Rhizobium_wenxiniae	1339		bacteria	Bacteria	NA	[Clostridium]_hylemonae	bacteria	bacteria	2682	bacteria	2575	bacteria	1046	bacteria	2752	bacteria	956	bacteria	1339			Labrys_sp._WJW	Rhizobiales_bacterium	Agrobacterium_vitis	Chloroflexi_bacterium	Rubrivivax_sp.	Rhizobium_wenxiniae			viruses	3	viruses	2	viruses	1	viruses	3	viruses	4
Rhizobiales_bacterium	2584	Acidovorax_soli	2549	Stenotrophomonas_sp._278	1033	Mesorhizobium_sp.	2374	Agrobacterium_vitis	955	Sphingobium_yanoikuyae	1333		bacteria	Bacteria	NA	[Clostridium]_innocuum	bacteria	bacteria	2584	bacteria	2549	bacteria	1033	bacteria	2374	bacteria	955	bacteria	1333			Rhizobiales_bacterium	Acidovorax_soli	Stenotrophomonas_sp._278	Mesorhizobium_sp.	Agrobacterium_vitis	Sphingobium_yanoikuyae			viruses	3	viruses	2	viruses	1	viruses	3	viruses	3
Stenotrophomonas_sp._278	2510	Rhizobium_sp._BK696	2497	Rhizobium_daejeonense	981	Stenotrophomonas_sp._278	2313	Polaromonas_sp._CF318	940	Variovorax_sp._YR750	1159		bacteria	Bacteria	NA	[Clostridium]_leptum	bacteria	bacteria	2510	bacteria	2497	bacteria	981	bacteria	2313	bacteria	940	bacteria	1159			Stenotrophomonas_sp._278	Rhizobium_sp._BK696	Rhizobium_daejeonense	Stenotrophomonas_sp._278	Polaromonas_sp._CF318	Variovorax_sp._YR750			viruses	3	viruses	1	viruses	1	viruses	3	viruses	3
Agrobacterium_larrymoorei	2457	Fimbriiglobus_ruber	2462	Pseudomonas_putida	966	Planctomycetes_bacterium	2197	Polaromonas_sp._JS666	871	Rhizobium_sp._ACO-34A	1026		bacteria	Bacteria	NA	[Clostridium]_methoxybenzovorans	bacteria	bacteria	2457	bacteria	2462	bacteria	966	bacteria	2197	bacteria	871	bacteria	1026			Agrobacterium_larrymoorei	Fimbriiglobus_ruber	Pseudomonas_putida	Planctomycetes_bacterium	Polaromonas_sp._JS666	Rhizobium_sp._ACO-34A			viruses	3	viruses	1	viruses	1	viruses	3	viruses	3
Stenotrophomonas_maltophilia	2441	Caulobacter_sp._D5;Caulobacter_sp._D4A;unclassified_Caulobacter	2417	Azorhizobium_sp._AG788	961	Klebsiella_pneumoniae	2165	Rhodopseudomonas_sp._BR0G17	862	Shinella_sp.	1006		bacteria	Bacteria	NA	[Clostridium]_polysaccharolyticum	bacteria	bacteria	2441		2417	bacteria	961	bacteria	2165	bacteria	862	bacteria	1006			Stenotrophomonas_maltophilia		Azorhizobium_sp._AG788	Klebsiella_pneumoniae	Rhodopseudomonas_sp._BR0G17	Shinella_sp.			viruses	3	viruses	1	viruses	1	viruses	2	viruses	2
Serratia_marcescens	2428	Chitinophaga_pinensis	2404	Herbaspirillum_huttiense	917	Filimonas_sp._YR581	1982	Rhodopseudomonas_sp._BR0C11	808	Pseudomonas_monteilii	961		bacteria	Bacteria	NA	[Clostridium]_populeti	bacteria	bacteria	2428	bacteria	2404	bacteria	917	bacteria	1982	bacteria	808	bacteria	961			Serratia_marcescens	Chitinophaga_pinensis	Herbaspirillum_huttiense	Filimonas_sp._YR581	Rhodopseudomonas_sp._BR0C11	Pseudomonas_monteilii			viruses	2	viruses	1	viruses	1	viruses	2	viruses	2
Agrobacterium_tumefaciens	2405	Rhizobium_sp._ACO-34A	2176	Ralstonia_pickettii	875	Herbaspirillum;Herbaspirillum_huttiense;Herbaspirillum_sp._XFZ15_10_5	1881	Stenotrophomonas_acidaminiphila	793	Starkeya_novella	927		bacteria	Bacteria	NA	[Clostridium]_saccharogumia	bacteria	bacteria	2405	bacteria	2176	bacteria	875		1881	bacteria	793	bacteria	927			Agrobacterium_tumefaciens	Rhizobium_sp._ACO-34A	Ralstonia_pickettii		Stenotrophomonas_acidaminiphila	Starkeya_novella			viruses	2	viruses	1	viruses	1	viruses	2	viruses	2
Paraburkholderia_sp._LD6	2371	Paenibacillus_xylanexedens	2093	Ensete_ventricosum	845	Caulobacter_sp._D5;Caulobacter_sp._D4A;unclassified_Caulobacter	1810	Rhodanobacter_denitrificans	767	Enterobacter_cloacae	888		bacteria	Bacteria	NA	[Clostridium]_scindens	bacteria	bacteria	2371	bacteria	2093		845		1810	bacteria	767	bacteria	888			Paraburkholderia_sp._LD6	Paenibacillus_xylanexedens			Rhodanobacter_denitrificans	Enterobacter_cloacae			viruses	2	viruses	1	viruses	1	viruses	2	viruses	2
Labrys_sp._KNU-23	2190	Azospirillum_sp._TSO5	2082	Musa_acuminata_subsp._malaccensis	844	Enhydrobacter_aerosaccus	1754	Acidocella_aromatica	766	Enterobacter_mori	875		bacteria	Bacteria	NA	[Clostridium]_symbiosum	bacteria	bacteria	2190	bacteria	2082		844	bacteria	1754	bacteria	766	bacteria	875			Labrys_sp._KNU-23	Azospirillum_sp._TSO5		Enhydrobacter_aerosaccus	Acidocella_aromatica	Enterobacter_mori			viruses	2	viruses	1	viruses	1	viruses	2	viruses	2
Gemmata_obscuriglobus;Gemmata_obscuriglobus_UQM_2246	2185	Rhizobium_daejeonense	2056	Enterobacter_cloacae	817	Rhizobiales_bacterium	1733	Achromobacter_mucicolens	756	unclassified_Variovorax;Variovorax_sp._NFACC29;Variovorax_sp._NFACC28;Variovorax_sp._NFACC27;Variovorax_sp._NFACC26	872		bacteria	Bacteria	NA	[Clostridium]_symbiosum;NA	bacteria		2185	bacteria	2056	bacteria	817	bacteria	1733	bacteria	756		872				Rhizobium_daejeonense	Enterobacter_cloacae	Rhizobiales_bacterium	Achromobacter_mucicolens				viruses	2	viruses	1	viruses	1	viruses	2	viruses	1
Bradyrhizobiaceae_bacterium_PARB1	2069	Shinella_sp.	1949	Rhizobium_sp._RU35A	734	Devosia_sp._66-22	1724	Ensete_ventricosum	746	Uliginosibacterium_sp._TH139	862		bacteria	Bacteria	NA	[Clostridium]_symbiosum;uncultured_Clostridium_sp.	bacteria	bacteria	2069	bacteria	1949	bacteria	734	bacteria	1724		746	bacteria	862			Bradyrhizobiaceae_bacterium_PARB1	Shinella_sp.	Rhizobium_sp._RU35A	Devosia_sp._66-22		Uliginosibacterium_sp._TH139			viruses	2	viruses	1	viruses	1	viruses	2	viruses	1
Fimbriiglobus_ruber	2055	Magnetospirillum_aberrantis	1949	Stenotrophomonas_maltophilia	700	Herbaspirillum_huttiense	1687	Rhizobium_sp._BK696	717	Uliginosibacterium_sp._IMCC34675	818		bacteria	Bacteria	NA	[Curtobacterium]_plantarum	bacteria	bacteria	2055	bacteria	1949	bacteria	700	bacteria	1687	bacteria	717	bacteria	818			Fimbriiglobus_ruber	Magnetospirillum_aberrantis	Stenotrophomonas_maltophilia	Herbaspirillum_huttiense	Rhizobium_sp._BK696	Uliginosibacterium_sp._IMCC34675			viruses	2	viruses	1	viruses	1	viruses	1	viruses	1
Klebsiella_pneumoniae	2027	Pseudomonas_citronellolis	1918	Ralstonia_sp._UNC404CL21Col	690	Fimbriiglobus_ruber	1649	Herbaspirillum_seropedicae	712	Pseudoxanthomonas_sp._YR558;Pseudoxanthomonas_sp._KAs_5_3;unclassified_Pseudoxanthomonas	803		bacteria	Bacteria	NA	[Empedobacter]_haloabium	bacteria	bacteria	2027	bacteria	1918	bacteria	690	bacteria	1649	bacteria	712		803			Klebsiella_pneumoniae	Pseudomonas_citronellolis	Ralstonia_sp._UNC404CL21Col	Fimbriiglobus_ruber	Herbaspirillum_seropedicae				viruses	2	viruses	1	viruses	1	viruses	1	viruses	1
Tianweitania_sp._Rool2	1915	Devosia_sp._66-22	1900	Azorhizobium_caulinodans;Azorhizobium_caulinodans_ORS_571	677	Comamonadaceae_bacterium	1644	Acidovorax_sp._Leaf76;Acidovorax_sp._Leaf84;Acidovorax_sp._Leaf191;unclassified_Acidovorax	639	Agrobacterium_sp._T29	758		bacteria	Bacteria	NA	[Empedobacter]_haloabium;Massilia_armeniaca	bacteria	bacteria	1915	bacteria	1900		677	bacteria	1644		639	bacteria	758			Tianweitania_sp._Rool2	Devosia_sp._66-22		Comamonadaceae_bacterium		Agrobacterium_sp._T29			viruses	2	viruses	1	viruses	1	viruses	1	viruses	1
Cellulomonas_hominis	1905	Xanthomonas_translucens	1771	Rhizobium_straminoryzae	657	Pseudolabrys_taiwanensis	1602	Pelomonas_sp._Root1444	580	Enterobacter_hormaechei	749		bacteria	Bacteria	NA	[Empedobacter]_haloabium;Massilia_sp._YMA4	bacteria	bacteria	1905	bacteria	1771	bacteria	657	bacteria	1602	bacteria	580	bacteria	749			Cellulomonas_hominis	Xanthomonas_translucens	Rhizobium_straminoryzae	Pseudolabrys_taiwanensis	Pelomonas_sp._Root1444	Enterobacter_hormaechei			viruses	2	viruses	1	viruses	1	viruses	1	viruses	1
Angulomicrobium_tetraedrale	1862	Candidatus_Nitrosocosmicus_sp._SS	1769	Pseudomonas_sp._57B-090624	652	unclassified_Mesorhizobium;Mesorhizobium_sp._CU3;Mesorhizobium_sp._CU2	1494	Achromobacter_xylosoxidans	555	Serratia_marcescens	732		bacteria	Bacteria	NA	[Enterobacter]_lignolyticus	bacteria	bacteria	1862	archaea	1769	bacteria	652		1494	bacteria	555	bacteria	732			Angulomicrobium_tetraedrale	Candidatus_Nitrosocosmicus_sp._SS	Pseudomonas_sp._57B-090624		Achromobacter_xylosoxidans	Serratia_marcescens			viruses	2	viruses	1	NA	12055	viruses	1	viruses	1
Erwinia_toletana	1840	Rhodocyclaceae_bacterium	1766	Agrobacterium_sp._T29	617	Dyadobacter_jiangsuensis	1453	Rhodopseudomonas;Rhodopseudomonas_palustris	548	Variovorax_gossypii	715		bacteria	Bacteria	NA	[Erwinia]_teleogrylli	bacteria	bacteria	1840	bacteria	1766	bacteria	617	bacteria	1453		548	bacteria	715			Erwinia_toletana	Rhodocyclaceae_bacterium	Agrobacterium_sp._T29	Dyadobacter_jiangsuensis		Variovorax_gossypii			viruses	2	viruses	1	fungi	25	viruses	1	viruses	1
unclassified_Mesorhizobium;Mesorhizobium_sp._CU3;Mesorhizobium_sp._CU2	1833	Aeromonas_caviae	1744	[Flexibacter]_sp._ATCC_35208	605	Rhodanobacteraceae_bacterium	1437	Musa_acuminata_subsp._malaccensis	534	Rhodospirillaceae_bacterium	664		bacteria	Bacteria	NA	[Eubacterium]_rectale	bacteria		1833	bacteria	1744	bacteria	605	bacteria	1437		534	bacteria	664				Aeromonas_caviae	[Flexibacter]_sp._ATCC_35208	Rhodanobacteraceae_bacterium		Rhodospirillaceae_bacterium			viruses	2	viruses	1	fungi	23	viruses	1	viruses	1
Labrys_okinawensis	1770	bacterium	1721	Candidatus_Symbiopectobacterium_sp._'North_America'	605	Reyranella_soli	1429	Herbaspirillum_huttiense	526	Angulomicrobium_tetraedrale	656		bacteria	Bacteria	NA	[Eubacterium]_rectale;Clostridiaceae_bacterium_TF01-6	bacteria	bacteria	1770	bacteria	1721	bacteria	605	bacteria	1429	bacteria	526	bacteria	656			Labrys_okinawensis	bacterium	Candidatus_Symbiopectobacterium_sp._'North_America'	Reyranella_soli	Herbaspirillum_huttiense	Angulomicrobium_tetraedrale			viruses	2	viruses	1	fungi	12	viruses	1	viruses	1
Verticiella_sediminum	1653	Chloroflexi_bacterium	1720	Pseudacidovorax_intermedius	567	Pleomorphomonas_sp._CF100	1365	Reyranella_sp.	501	Klebsiella_pneumoniae	643		bacteria	Bacteria	NA	[Eubacterium]_rectale;Roseburia_sp._OF03-24;Roseburia_sp._TF10-5;NA	bacteria	bacteria	1653	bacteria	1720	bacteria	567	bacteria	1365	bacteria	501	bacteria	643			Verticiella_sediminum	Chloroflexi_bacterium	Pseudacidovorax_intermedius	Pleomorphomonas_sp._CF100	Reyranella_sp.	Klebsiella_pneumoniae			viruses	2	viruses	1	fungi	6	viruses	1	viruses	1
Rhizobium_sp._ACO-34A	1650	Planctomycetes_bacterium_ETA_A1	1578	Starkeya_novella	562	Verrucomicrobiaceae_bacterium	1336	Acidovorax_sp._Leaf78	486	Herbaspirillum_huttiense	640		bacteria	Bacteria	NA	[Flexibacter]_sp._ATCC_35103	bacteria	bacteria	1650		1578	bacteria	562	bacteria	1336	bacteria	486	bacteria	640			Rhizobium_sp._ACO-34A		Starkeya_novella	Verrucomicrobiaceae_bacterium	Acidovorax_sp._Leaf78	Herbaspirillum_huttiense			viruses	1	viruses	1	fungi	5	viruses	1	viruses	1
Pelagibacterium_sp._SCN_63-23	1645	Acidobacteria_bacterium	1565	unclassified_Pseudomonas	537	Actinobacteria_bacterium	1314	Herbaspirillum_seropedicae;Herbaspirillum_seropedicae_SmR1	452	Escherichia_coli	626		bacteria	Bacteria	NA	[Flexibacter]_sp._ATCC_35208	bacteria	bacteria	1645	bacteria	1565		537	bacteria	1314		452	bacteria	626			Pelagibacterium_sp._SCN_63-23	Acidobacteria_bacterium		Actinobacteria_bacterium		Escherichia_coli			viruses	1	viruses	1	fungi	3	viruses	1	viruses	1
Enterobacter_hormaechei	1619	Mesorhizobium_sp.	1469	Uliginosibacterium_sp._TH139	537	Achromobacter_xylosoxidans	1286	Comamonadaceae_bacterium	436	Rhizobium_daejeonense	564		bacteria	Bacteria	NA	[Kluyvera]_intestini	bacteria	bacteria	1619	bacteria	1469	bacteria	537	bacteria	1286	bacteria	436	bacteria	564			Enterobacter_hormaechei	Mesorhizobium_sp.	Uliginosibacterium_sp._TH139	Achromobacter_xylosoxidans	Comamonadaceae_bacterium	Rhizobium_daejeonense			viruses	1	viruses	1	fungi	3	viruses	1	viruses	1
Microbacterium_sp._2C	1599	Bosea_sp._67-29	1389	Uliginosibacterium_sp._IMCC34675	508	Pantoea_sp._At-9b	1233	Alphaproteobacteria_bacterium	430	Rhizobium_smilacinae	558		bacteria	Bacteria	NA	[Kluyvera]_intestini;Enterobacteriaceae_bacterium_ENNIH2	bacteria	bacteria	1599	bacteria	1389	bacteria	508	bacteria	1233	bacteria	430	bacteria	558			Microbacterium_sp._2C	Bosea_sp._67-29	Uliginosibacterium_sp._IMCC34675	Pantoea_sp._At-9b	Alphaproteobacteria_bacterium	Rhizobium_smilacinae			viruses	1	viruses	1	fungi	2	viruses	1	viruses	1
Hyphomicrobium_sp._CS1BSMeth3	1560	Sphingobium_sp._OAE613	1379	Pleomorphomonas_koreensis	496	Arthrobacter_sp._PM3	1202	Dyella_sp._7MK23	375	Comamonadaceae_bacterium	520		bacteria	Bacteria	NA	[Kluyvera]_intestini;Enterobacteriaceae_bacterium_ENNIH2;Citrobacter_sp._BDA59-3	bacteria	bacteria	1560	bacteria	1379	bacteria	496	bacteria	1202	bacteria	375	bacteria	520			Hyphomicrobium_sp._CS1BSMeth3	Sphingobium_sp._OAE613	Pleomorphomonas_koreensis	Arthrobacter_sp._PM3	Dyella_sp._7MK23	Comamonadaceae_bacterium			viruses	1	viruses	1	fungi	2	viruses	1	viruses	1
Pseudoxanthomonas_sp._PXM02	1555	Chloroflexi_bacterium_54-19	1338	Mesorhizobium_sp.	457	Acidobacteria_bacterium_SCN_69-37	1180	Bradyrhizobium_sp._AT1	367	Starkeya_sp._ORNL1	519		bacteria	Bacteria	NA	[Kluyvera]_intestini;Enterobacteriaceae_bacterium_ENNIH2;Enterobacteriaceae_bacterium_ENNIH3	bacteria	bacteria	1555	bacteria	1338	bacteria	457	bacteria	1180	bacteria	367	bacteria	519			Pseudoxanthomonas_sp._PXM02	Chloroflexi_bacterium_54-19	Mesorhizobium_sp.	Acidobacteria_bacterium_SCN_69-37	Bradyrhizobium_sp._AT1	Starkeya_sp._ORNL1			viruses	1	viruses	1	fungi	2	viruses	1	viruses	1
Klebsiella_variicola	1554	Rudaea_cellulosilytica	1313	Rhizobium_borbori	456	Klebsiella_variicola	1134	Xanthomonas_translucens	356	Rhodospirillales_bacterium_24-66-33;Rhodospirillales_bacterium_35-66-84;Rhodospirillales_bacterium_39-66-50	499		bacteria	Bacteria	NA	[Kluyvera]_intestini;Enterobacteriaceae_bacterium_ENNIH2;Enterobacteriaceae_bacterium_ENNIH3;Citrobacter_sp._BDA59-3	bacteria	bacteria	1554	bacteria	1313	bacteria	456	bacteria	1134	bacteria	356	bacteria	499			Klebsiella_variicola	Rudaea_cellulosilytica	Rhizobium_borbori	Klebsiella_variicola	Xanthomonas_translucens	Rhodospirillales_bacterium_24-66-33;Rhodospirillales_bacterium_35-66-84;Rhodospirillales_bacterium_39-66-50			viruses	1	viruses	1	fungi	2	viruses	1	viruses	1
Xanthomonas_sp._XNM01	1538	Herbaspirillum_sp._GW103	1285	Escherichia_coli	442	Sphingomonas_mali	1126	Nocardioides_sp._SLBN-35	348	Enterobacter_asburiae	490		bacteria	Bacteria	NA	[Kluyvera]_intestini;Enterobacteriaceae_bacterium_ENNIH2;Enterobacteriaceae_bacterium_ENNIH3;Enterobacteriaceae_bacterium_A-F18	bacteria	bacteria	1538	bacteria	1285	bacteria	442	bacteria	1126	bacteria	348	bacteria	490			Xanthomonas_sp._XNM01	Herbaspirillum_sp._GW103	Escherichia_coli	Sphingomonas_mali	Nocardioides_sp._SLBN-35	Enterobacter_asburiae			viruses	1	viruses	1	fungi	1	viruses	1	viruses	1
Dyadobacter_psychrotolerans	1508	Candidatus_Paraburkholderia_sp._4M-K11	1245	Filimonas_sp._YR581	437	Hungatella_xylanolytica	1103	Pelomonas_sp._BT06	347	Ancylobacter_pratisalsi	490		bacteria	Bacteria	NA	[Kluyvera]_intestini;Enterobacteriaceae_bacterium_ENNIH2;Enterobacteriaceae_bacterium_ENNIH3;Enterobacteriaceae_bacterium_A-F18;Citrobacter_sp._BDA59-3	bacteria	bacteria	1508	bacteria	1245	bacteria	437	bacteria	1103	bacteria	347	bacteria	490			Dyadobacter_psychrotolerans	Candidatus_Paraburkholderia_sp._4M-K11	Filimonas_sp._YR581	Hungatella_xylanolytica	Pelomonas_sp._BT06	Ancylobacter_pratisalsi			viruses	1	viruses	1	fungi	1	viruses	1	viruses	1
Devosia_sp._Root685	1506	Rhizobium_sp._G21	1238	Herbaspirillum;Herbaspirillum_huttiense;Herbaspirillum_sp._XFZ15_10_5	427	Verrucomicrobia_bacterium	1093	Rhizobium_oryziradicis	343	Bosea_sp._117	482		bacteria	Bacteria	NA	[Kluyvera]_intestini;Enterobacteriaceae_bacterium_ENNIH2;Enterobacteriaceae_bacterium_ENNIH3;Enterobacteriaceae_bacterium_A-F18;Grimontella_sp._AG753	bacteria	bacteria	1506	bacteria	1238		427	bacteria	1093	bacteria	343	bacteria	482			Devosia_sp._Root685	Rhizobium_sp._G21		Verrucomicrobia_bacterium	Rhizobium_oryziradicis	Bosea_sp._117			viruses	1	viruses	1	fungi	1	viruses	1	viruses	1
Rhodopseudomonas_sp._AAP120	1443	Dyadobacter_jiangsuensis	1220	Enterobacter_hormaechei	425	Dickeya_paradisiaca;Dickeya_paradisiaca_Ech703	1054	Pseudomonas_japonica	329	Rhizobium_borbori	481		bacteria	Bacteria	NA	[Kluyvera]_intestini;Enterobacteriaceae_bacterium_ENNIH2;Enterobacteriaceae_bacterium_ENNIH3;Enterobacteriaceae_bacterium_A-F18;Grimontella_sp._AG753;Citrobacter_sp._BDA59-3	bacteria	bacteria	1443	bacteria	1220	bacteria	425		1054	bacteria	329	bacteria	481			Rhodopseudomonas_sp._AAP120	Dyadobacter_jiangsuensis	Enterobacter_hormaechei		Pseudomonas_japonica	Rhizobium_borbori			viruses	1	viruses	1	fungi	1	viruses	1	viruses	1
Rhizobium_cellulosilyticum	1418	Agrobacterium_larrymoorei	1165	Pseudomonas_mendocina	422	Frigoriglobus_tundricola	1019	Herbaspirillum;Herbaspirillum_huttiense;Herbaspirillum_sp._XFZ15_10_5	327	Enterobacter_roggenkampii	473		bacteria	Bacteria	NA	[Kluyvera]_intestini;Enterobacteriaceae_bacterium_ENNIH2;Enterobacteriaceae_bacterium_ENNIH3;Enterobacteriaceae_bacterium_A-F18;Grimontella_sp._AG753;Metakosakonia_sp._MRY16-398	bacteria	bacteria	1418	bacteria	1165	bacteria	422	bacteria	1019		327	bacteria	473			Rhizobium_cellulosilyticum	Agrobacterium_larrymoorei	Pseudomonas_mendocina	Frigoriglobus_tundricola		Enterobacter_roggenkampii			viruses	1	viruses	1	fungi	1	viruses	1	viruses	1
Shinella_sp._MEC089;Shinella_sp._MEC087;unclassified_Shinella	1361	Rhodospirillaceae_bacterium	1163	Pantoea_dispersa	419	Rhizobium_hainanense	1016	Pelomonas_sp._Root1237	315	Agrobacterium_fabrum	460		bacteria	Bacteria	NA	[Kluyvera]_intestini;Enterobacteriaceae_bacterium_ENNIH2;Enterobacteriaceae_bacterium_ENNIH3;Enterobacteriaceae_bacterium_A-F18;Kluyvera_sp._Nf5	bacteria		1361	bacteria	1163	bacteria	419	bacteria	1016	bacteria	315	bacteria	460				Rhodospirillaceae_bacterium	Pantoea_dispersa	Rhizobium_hainanense	Pelomonas_sp._Root1237	Agrobacterium_fabrum			viruses	1	viruses	1	fungi	1	viruses	1	viruses	1
Agrobacterium_vitis	1336	Paraburkholderia_oxyphila	1163	Enterobacter_sp._FY-07	402	Pleomorphomonas_diazotrophica	1003	Pelomonas_saccharophila	313	Klebsiella_variicola	446		bacteria	Bacteria	NA	[Kluyvera]_intestini;Enterobacteriaceae_bacterium_ENNIH2;Enterobacteriaceae_bacterium_ENNIH3;Enterobacteriaceae_bacterium_A-F18;Kluyvera_sp._Nf5;Grimontella_sp._AG753	bacteria	bacteria	1336	bacteria	1163	bacteria	402	bacteria	1003	bacteria	313	bacteria	446			Agrobacterium_vitis	Paraburkholderia_oxyphila	Enterobacter_sp._FY-07	Pleomorphomonas_diazotrophica	Pelomonas_saccharophila	Klebsiella_variicola			viruses	1	viruses	1	fungi	1	viruses	1	viruses	1
Xenophilus_sp._E41	1300	Dongia_sp._URHE0060	1134	Pleomorphomonas_diazotrophica	396	Tardibacter_chloracetimidivorans	991	Herbaspirillum_sp._WT00C	309	Oxalicibacterium_faecigallinarum	417		bacteria	Bacteria	NA	[Kluyvera]_intestini;Enterobacteriaceae_bacterium_ENNIH2;Enterobacteriaceae_bacterium_ENNIH3;Enterobacteriaceae_bacterium_A-F18;Kluyvera_sp._Nf5;Metakosakonia_sp._MRY16-398	bacteria	bacteria	1300	bacteria	1134	bacteria	396	bacteria	991	bacteria	309	bacteria	417			Xenophilus_sp._E41	Dongia_sp._URHE0060	Pleomorphomonas_diazotrophica	Tardibacter_chloracetimidivorans	Herbaspirillum_sp._WT00C	Oxalicibacterium_faecigallinarum			viruses	1	viruses	1	fungi	1	viruses	1	viruses	1
Ancylobacter_pratisalsi	1275	Rudaea_sp._3F27F6	1107	Reyranella_sp.	390	Acidovorax_sp.	991	Burkholderiales_bacterium	298	Agrobacterium_sp._MOPV5	417		bacteria	Bacteria	NA	[Kluyvera]_intestini;Enterobacteriaceae_bacterium_ENNIH2;Enterobacteriaceae_bacterium_ENNIH3;Enterobacteriaceae_bacterium_A-F18;Metakosakonia_sp._MRY16-398	bacteria	bacteria	1275	bacteria	1107	bacteria	390	bacteria	991	bacteria	298	bacteria	417			Ancylobacter_pratisalsi	Rudaea_sp._3F27F6	Reyranella_sp.	Acidovorax_sp.	Burkholderiales_bacterium	Agrobacterium_sp._MOPV5			viruses	1	viruses	1	fungi	1	viruses	1	viruses	1
Comamonadaceae_bacterium	1274	Chitinophaga_sancti	1068	Agrobacterium_sp._MOPV5	376	Uliginosibacterium_sp._TH139	977	Musa_balbisiana	297	Lysobacter_panacisoli	415		bacteria	Bacteria	NA	[Kluyvera]_intestini;Enterobacteriaceae_bacterium_ENNIH2;Enterobacteriaceae_bacterium_ENNIH3;Grimontella_sp._AG753	bacteria	bacteria	1274	bacteria	1068	bacteria	376	bacteria	977		297	bacteria	415			Comamonadaceae_bacterium	Chitinophaga_sancti	Agrobacterium_sp._MOPV5	Uliginosibacterium_sp._TH139		Lysobacter_panacisoli			viruses	1	viruses	1	fungi	1	viruses	1	NA	13988
Frigoriglobus_tundricola	1261	Flavobacterium_ginsenosidimutans	1067	unclassified_Novosphingobium	375	Sphingomonas_pruni	977	Agrobacterium_sp._T29	284	Dickeya_paradisiaca	390		bacteria	Bacteria	NA	[Kluyvera]_intestini;Enterobacteriaceae_bacterium_ENNIH2;Enterobacteriaceae_bacterium_ENNIH3;Grimontella_sp._AG753;Citrobacter_sp._BDA59-3	bacteria	bacteria	1261	bacteria	1067		375	bacteria	977	bacteria	284	bacteria	390			Frigoriglobus_tundricola	Flavobacterium_ginsenosidimutans		Sphingomonas_pruni	Agrobacterium_sp._T29	Dickeya_paradisiaca			viruses	1	viruses	1	fungi	1	viruses	1	fungi	5
Pseudacidovorax_intermedius	1245	Oxalicibacterium_faecigallinarum	1064	Devosia_sp._Leaf64	375	Hypericibacter_adhaerens	975	Mesorhizobium_sp.	283	Candidatus_Dactylopiibacterium_carminicum	378		bacteria	Bacteria	NA	[Kluyvera]_intestini;Enterobacteriaceae_bacterium_ENNIH2;Enterobacteriaceae_bacterium_ENNIH3;Kluyvera_sp._Nf5	bacteria	bacteria	1245	bacteria	1064	bacteria	375	bacteria	975	bacteria	283	bacteria	378			Pseudacidovorax_intermedius	Oxalicibacterium_faecigallinarum	Devosia_sp._Leaf64	Hypericibacter_adhaerens	Mesorhizobium_sp.	Candidatus_Dactylopiibacterium_carminicum			viruses	1	viruses	1	fungi	1	viruses	1	fungi	4
Rhizobium_taibaishanense	1237	Herbaspirillum_huttiense	1064	Rhizobium_sp._FKL33	367	Betaproteobacteria_bacterium	955	Dongia_sp._URHE0060	278	Lysobacter_sp._SYSU_H10001	353		bacteria	Bacteria	NA	[Kluyvera]_intestini;Enterobacteriaceae_bacterium_ENNIH2;Enterobacteriaceae_bacterium_ENNIH3;Kluyvera_sp._Nf5;Citrobacter_sp._BDA59-3	bacteria	bacteria	1237	bacteria	1064	bacteria	367	bacteria	955	bacteria	278		353			Rhizobium_taibaishanense	Herbaspirillum_huttiense	Rhizobium_sp._FKL33	Betaproteobacteria_bacterium	Dongia_sp._URHE0060				viruses	1	viruses	1	fungi	1	viruses	1	fungi	3
Agrobacterium_sp._AGB01	1224	Dokdonella_fugitiva	1064	Lupinus_albus	364	Kosakonia_radicincitans	953	Xanthomonas_sp._XNM01	275	Agrobacterium;Agrobacterium_tumefaciens;Agrobacterium_deltaense_NCPPB_1641	352		bacteria	Bacteria	NA	[Kluyvera]_intestini;Enterobacteriaceae_bacterium_ENNIH2;Enterobacteriaceae_bacterium_ENNIH3;Kluyvera_sp._Nf5;Grimontella_sp._AG753	bacteria	bacteria	1224	bacteria	1064		364	bacteria	953	bacteria	275		352			Agrobacterium_sp._AGB01	Dokdonella_fugitiva		Kosakonia_radicincitans	Xanthomonas_sp._XNM01				viruses	1	viruses	1	fungi	1	viruses	1	fungi	2
Shinella_sp.	1194	Enhydrobacter_aerosaccus	1047	Herbaspirillum_sp._B39	364	Uliginosibacterium_sp._IMCC34675	948	Pseudomonas_putida	274	Rhizobium_oryziradicis	346		bacteria	Bacteria	NA	[Kluyvera]_intestini;Enterobacteriaceae_bacterium_ENNIH2;Enterobacteriaceae_bacterium_ENNIH3;Kluyvera_sp._Nf5;Metakosakonia_sp._MRY16-398	bacteria	bacteria	1194	bacteria	1047	bacteria	364	bacteria	948	bacteria	274	bacteria	346			Shinella_sp.	Enhydrobacter_aerosaccus	Herbaspirillum_sp._B39	Uliginosibacterium_sp._IMCC34675	Pseudomonas_putida	Rhizobium_oryziradicis			viruses	1	viruses	1	fungi	1	viruses	1	fungi	2
Alphaproteobacteria_bacterium	1171	Betaproteobacteria_bacterium	1035	Rhizobium_taibaishanense	362	Limnoglobus_roseus	933	Pelomonas_sp._Root1217	274	Pseudoxanthomonas_sp._Root630	345		bacteria	Bacteria	NA	[Kluyvera]_intestini;Enterobacteriaceae_bacterium_ENNIH2;Enterobacteriaceae_bacterium_ENNIH3;Metakosakonia_sp._MRY16-398	bacteria	bacteria	1171	bacteria	1035	bacteria	362	bacteria	933	bacteria	274	bacteria	345			Alphaproteobacteria_bacterium	Betaproteobacteria_bacterium	Rhizobium_taibaishanense	Limnoglobus_roseus	Pelomonas_sp._Root1217	Pseudoxanthomonas_sp._Root630			viruses	1	viruses	1	fungi	1	viruses	1	fungi	1
Rhizobium_leguminosarum	1161	Reyranella_soli	1015	Pseudomonas_oleovorans	357	Rhodoplanes_sp._Z2-YC6860	931	Pelomonas_sp._HMWF004	268	Rhizobium_sp._Leaf262	343		bacteria	Bacteria	NA	[Kluyvera]_intestini;Enterobacteriaceae_bacterium_ENNIH2;Kluyvera_sp._Nf5	bacteria	bacteria	1161	bacteria	1015	bacteria	357	bacteria	931	bacteria	268	bacteria	343			Rhizobium_leguminosarum	Reyranella_soli	Pseudomonas_oleovorans	Rhodoplanes_sp._Z2-YC6860	Pelomonas_sp._HMWF004	Rhizobium_sp._Leaf262			viruses	1	viruses	1	fungi	1	viruses	1	fungi	1
Erwinia_iniecta	1161	Paenibacillus_amylolyticus	1015	Rhizobium;Rhizobium_straminoryzae;Rhizobium_sp._RU35A	353	unclassified_Sphingobium	919	Rhizobium_sp._ACO-34A	264	Lupinus_albus	338		bacteria	Bacteria	NA	[Kluyvera]_intestini;Enterobacteriaceae_bacterium_ENNIH3	bacteria	bacteria	1161	bacteria	1015		353		919	bacteria	264		338			Erwinia_iniecta	Paenibacillus_amylolyticus			Rhizobium_sp._ACO-34A				viruses	1	viruses	1	fungi	1	viruses	1	fungi	1
Devosia_sp._Leaf64	1138	Azospirillum_oryzae	1012	Azorhizobium_caulinodans_ORS_571	348	Pseudolabrys_sp._Root1462	914	Azospirillum_lipoferum	263	Bacillus_altitudinis	334		bacteria	Bacteria	NA	[Kluyvera]_intestini;Grimontella_sp._AG753	bacteria	bacteria	1138	bacteria	1012		348	bacteria	914	bacteria	263	bacteria	334			Devosia_sp._Leaf64	Azospirillum_oryzae		Pseudolabrys_sp._Root1462	Azospirillum_lipoferum	Bacillus_altitudinis			viruses	1	viruses	1	fungi	1	viruses	1	fungi	1
Methylopila_sp._M107	1115	Paraburkholderia_sp._7MH5	987	Devosia_sp._Leaf420	347	Acidocella_aromatica	903	Rhizobium_daejeonense	262	Comamonas_sp._BIGb0124	331		bacteria	Bacteria	NA	[Kluyvera]_intestini;Kluyvera_sp._Nf5	bacteria	bacteria	1115	bacteria	987	bacteria	347	bacteria	903	bacteria	262	bacteria	331			Methylopila_sp._M107	Paraburkholderia_sp._7MH5	Devosia_sp._Leaf420	Acidocella_aromatica	Rhizobium_daejeonense	Comamonas_sp._BIGb0124			viruses	1	NA	45331	fungi	1	viruses	1	fungi	1
Oxalicibacterium_faecigallinarum	1094	Devosia_sp._Root685	980	Agrobacterium;Agrobacterium_tumefaciens;Agrobacterium_deltaense_NCPPB_1641	340	Gemmataceae_bacterium	899	Enhydrobacter_aerosaccus	258	Variovorax;Variovorax_sp._NFACC29;Variovorax_sp._NFACC28;Variovorax_sp._NFACC26;Variovorax_gossypii;Variovorax_sp._YR750	326		bacteria	Bacteria	NA	[Kluyvera]_intestini;Metakosakonia_sp._MRY16-398	bacteria	bacteria	1094	bacteria	980		340	bacteria	899	bacteria	258		326			Oxalicibacterium_faecigallinarum	Devosia_sp._Root685		Gemmataceae_bacterium	Enhydrobacter_aerosaccus				viruses	1	fungi	17	fungi	1	viruses	1	fungi	1
Devosia_soli	1091	Filimonas_effusa	960	Oxalicibacterium_faecigallinarum	332	Rhizobium_sp._ACO-34A	886	Herbaspirillum_sp._B39	257	unclassified_Variovorax;Variovorax_sp._NFACC29;Variovorax_sp._NFACC28;Variovorax_sp._NFACC27;Variovorax_sp._NFACC26;Variovorax_sp._YR750	325		bacteria	Bacteria	NA	[Mannheimia]_succiniciproducens	bacteria	bacteria	1091	bacteria	960	bacteria	332	bacteria	886	bacteria	257		325			Devosia_soli	Filimonas_effusa	Oxalicibacterium_faecigallinarum	Rhizobium_sp._ACO-34A	Herbaspirillum_sp._B39				viruses	1	fungi	11	fungi	1	viruses	1	fungi	1
Reyranella_sp.	1082	Tardibacter_chloracetimidivorans	956	Kosakonia_oryzendophytica;Enterobacter_sp._FY-07;Enterobacter_sp._AG5470	329	Rhodospirillales_bacterium_URHD0017	883	Betaproteobacteria_bacterium	257	Enterobacter;Enterobacter_mori	325		bacteria	Bacteria	NA	[Micrococcus_luteus]_ATCC_49442	bacteria	bacteria	1082	bacteria	956	bacteria	329	bacteria	883	bacteria	257		325			Reyranella_sp.	Tardibacter_chloracetimidivorans	Kosakonia_oryzendophytica;Enterobacter_sp._FY-07;Enterobacter_sp._AG5470	Rhodospirillales_bacterium_URHD0017	Betaproteobacteria_bacterium				viruses	1	fungi	7	fungi	1	viruses	1	fungi	1
unclassified_Sphingobium	1065	Pseudolabrys_sp._Root1462	929	Agrobacterium_rhizogenes	329	Rhizobium_taibaishanense	873	Reyranella_soli	256	Ancylobacter_aquaticus	324		bacteria	Bacteria	NA	[Pantoea]_beijingensis	bacteria		1065	bacteria	929	bacteria	329	bacteria	873	bacteria	256	bacteria	324				Pseudolabrys_sp._Root1462	Agrobacterium_rhizogenes	Rhizobium_taibaishanense	Reyranella_soli	Ancylobacter_aquaticus			viruses	1	fungi	7	fungi	1	NA	80209	fungi	1
Devosia_sp._Leaf420	1046	Shinella_fusca	928	Prosthecomicrobium_hirschii	322	Proteobacteria_bacterium	865	Acidovorax_radicis	248	Agrobacterium;Agrobacterium_tumefaciens;Agrobacterium_sp._D14	320		bacteria	Bacteria	NA	[Pantoea]_beijingensis;NA	bacteria	bacteria	1046	bacteria	928	bacteria	322	bacteria	865	bacteria	248		320			Devosia_sp._Leaf420	Shinella_fusca	Prosthecomicrobium_hirschii	Proteobacteria_bacterium	Acidovorax_radicis				viruses	1	fungi	7	fungi	1	fungi	20	fungi	1
Rhizobium_sp._CF394	1031	Clostridium_intestinale;Clostridium_intestinale_DSM_6191	886	Azorhizobium;Azorhizobium_caulinodans_ORS_571;Azorhizobium_sp._AG788	321	Myxococcales_bacterium	862	Filimonas_effusa	247	Gammaproteobacteria;Pseudomonas_putida_KG-4	319		bacteria	Bacteria	NA	[Pasteurella]_mairii	bacteria	bacteria	1031		886		321	bacteria	862	bacteria	247		319			Rhizobium_sp._CF394			Myxococcales_bacterium	Filimonas_effusa				viruses	1	fungi	7	fungi	1	fungi	7	fungi	1
Agrobacterium_rhizogenes	1004	Agrobacterium_vitis	881	Novosphingobium_pokkalii	316	Sphingomonas_asaccharolytica	810	Acidobacteria_bacterium	247	Lysobacter_niastensis	317		bacteria	Bacteria	NA	[Polyangium]_brachysporum	bacteria	bacteria	1004	bacteria	881	bacteria	316	bacteria	810	bacteria	247	bacteria	317			Agrobacterium_rhizogenes	Agrobacterium_vitis	Novosphingobium_pokkalii	Sphingomonas_asaccharolytica	Acidobacteria_bacterium	Lysobacter_niastensis			viruses	1	fungi	6	fungi	1	fungi	6	fungi	1
Chthoniobacter_flavus;Chthoniobacter_flavus_Ellin428	986	Frigoriglobus_tundricola	869	Pseudomonas_aeruginosa	305	Dongia_sp._URHE0060	804	Starkeya_novella	245	Enterobacter_ludwigii	317		bacteria	Bacteria	NA	[Propionibacterium]_humerusii	bacteria		986	bacteria	869	bacteria	305	bacteria	804	bacteria	245	bacteria	317				Frigoriglobus_tundricola	Pseudomonas_aeruginosa	Dongia_sp._URHE0060	Starkeya_novella	Enterobacter_ludwigii			viruses	1	fungi	6	fungi	1	fungi	5	fungi	1
Bradyrhizobium_sp._1(2017)	981	Rhodospirillales_bacterium_24-66-33;Rhodospirillales_bacterium_35-66-84;Rhodospirillales_bacterium_39-66-50	847	Herbaspirillum_sp._GW103	302	Devosia_sp._67-54	801	Chloroflexi_bacterium	243	Agrobacterium_rhizogenes	316		bacteria	Bacteria	NA	[Pseudomonas]_boreopolis	bacteria	bacteria	981	bacteria	847	bacteria	302	bacteria	801	bacteria	243	bacteria	316			Bradyrhizobium_sp._1(2017)	Rhodospirillales_bacterium_24-66-33;Rhodospirillales_bacterium_35-66-84;Rhodospirillales_bacterium_39-66-50	Herbaspirillum_sp._GW103	Devosia_sp._67-54	Chloroflexi_bacterium	Agrobacterium_rhizogenes			viruses	1	fungi	6	fungi	1	fungi	5	fungi	1
Citrobacter_koseri	979	Gemmata_massiliana	847	Devosia_soli	302	Achromobacter_mucicolens	785	Planctomycetes_bacterium_ETA_A1	237	Reyranella_soli	315		bacteria	Bacteria	NA	[Pseudomonas]_boreopolis;Pseudomonas_sp._Hp2	bacteria	bacteria	979	bacteria	847	bacteria	302	bacteria	785		237	bacteria	315			Citrobacter_koseri	Gemmata_massiliana	Devosia_soli	Achromobacter_mucicolens		Reyranella_soli			viruses	1	fungi	5	fungi	1	fungi	5	fungi	1
Shinella_sp._AETb1-6	973	Herbaspirillum;Herbaspirillum_huttiense;Herbaspirillum_sp._XFZ15_10_5	833	Oleomonas_sp._K1W22B-8	300	Rhizobium_daejeonense	782	Mesorhizobium_australicum	235	Ancylobacter_sp._TS-1	306		bacteria	Bacteria	NA	[Pseudomonas]_geniculata	bacteria	bacteria	973		833	bacteria	300	bacteria	782	bacteria	235	bacteria	306			Shinella_sp._AETb1-6		Oleomonas_sp._K1W22B-8	Rhizobium_daejeonense	Mesorhizobium_australicum	Ancylobacter_sp._TS-1			viruses	1	fungi	4	fungi	1	fungi	4	fungi	1
Xylophilus_ampelinus	963	Enterobacter_cloacae	827	uncultured_Pleomorphomonas_sp.	295	Gemmata_sp._SH-PL17	778	Lupinus_albus	235	Mesorhizobium_sp.	305		bacteria	Bacteria	NA	[Ruminococcus]_gnavus	bacteria	bacteria	963	bacteria	827	bacteria	295	bacteria	778		235	bacteria	305			Xylophilus_ampelinus	Enterobacter_cloacae	uncultured_Pleomorphomonas_sp.	Gemmata_sp._SH-PL17		Mesorhizobium_sp.			viruses	1	fungi	4	fungi	1	fungi	3	fungi	1
Escherichia_coli	945	Musa_acuminata_subsp._malaccensis	805	Azorhizobium_caulinodans	293	Verrucomicrobium_spinosum	775	Rhodocyclaceae_bacterium	227	Starkeya_sp._HF14-78462	297		bacteria	Bacteria	NA	[Ruminococcus]_gnavus;Dorea_formicigenerans;Hungatella_hathewayi;Coprococcus_comes;Clostridium_sp._AF19-22AC;Clostridium_sp._AM42-4;Ruminococcus_sp._AF24-16;Ruminococcus_sp._AF31-14BH;Ruminococcus_sp._AM22-14LB;Ruminococcus_sp._OM08-13AT;Ruminococcus_sp._TF10-6	bacteria	bacteria	945		805	bacteria	293	bacteria	775	bacteria	227	bacteria	297			Escherichia_coli		Azorhizobium_caulinodans	Verrucomicrobium_spinosum	Rhodocyclaceae_bacterium	Starkeya_sp._HF14-78462			viruses	1	fungi	4	fungi	1	fungi	3	fungi	1
Pseudomonas_putida	935	Paraburkholderia_sp.	796	Agrobacterium;Agrobacterium_tumefaciens;Agrobacterium_sp._D14	292	Herbaspirillum_sp._B39	774	Fimbriiglobus_ruber	214	Ralstonia_pickettii	293		bacteria	Bacteria	NA	[Ruminococcus]_lactaris	bacteria	bacteria	935	bacteria	796		292	bacteria	774	bacteria	214	bacteria	293			Pseudomonas_putida	Paraburkholderia_sp.		Herbaspirillum_sp._B39	Fimbriiglobus_ruber	Ralstonia_pickettii			viruses	1	fungi	3	fungi	1	fungi	2	fungi	1
Ancylobacter_aquaticus	926	Limnoglobus_roseus	783	Pleomorphomonas_carboxyditropha	289	Herbaspirillum_sp._VT-16-41	772	Kosakonia_sacchari	212	Rhizobium_taibaishanense	289		bacteria	Bacteria	NA	[Ruminococcus]_torques	bacteria	bacteria	926	bacteria	783	bacteria	289	bacteria	772	bacteria	212	bacteria	289			Ancylobacter_aquaticus	Limnoglobus_roseus	Pleomorphomonas_carboxyditropha	Herbaspirillum_sp._VT-16-41	Kosakonia_sacchari	Rhizobium_taibaishanense			viruses	1	fungi	3	fungi	1	fungi	2	fungi	1
Bosea_sp._117	925	Ensete_ventricosum	767	Pleomorphomonas_sp._CF100	288	Deltaproteobacteria_bacterium	759	Azospira_sp._I09	208	Rhizobium_leguminosarum	286		bacteria	Bacteria	NA	Abditibacterium_utsteinense	bacteria	bacteria	925		767	bacteria	288	bacteria	759	bacteria	208	bacteria	286			Bosea_sp._117		Pleomorphomonas_sp._CF100	Deltaproteobacteria_bacterium	Azospira_sp._I09	Rhizobium_leguminosarum			viruses	1	fungi	3	fungi	1	fungi	2	bacteria	4870
Gemmata_massiliana	910	Gemmata_sp._SH-PL17	748	Herbaspirillum_rubrisubalbicans	284	Agrobacterium_larrymoorei	759	Pseudomonas_entomophila	207	Stenotrophomonas_maltophilia	275		bacteria	Bacteria	NA	Absiella_sp._AM29-15	bacteria	bacteria	910	bacteria	748	bacteria	284	bacteria	759	bacteria	207	bacteria	275			Gemmata_massiliana	Gemmata_sp._SH-PL17	Herbaspirillum_rubrisubalbicans	Agrobacterium_larrymoorei	Pseudomonas_entomophila	Stenotrophomonas_maltophilia			viruses	1	fungi	3	fungi	1	fungi	2	bacteria	2900
Agrobacterium_rubi	906	Azospirillum_sp._TSA2s	740	Agrobacterium_fabrum	284	Schlesneria_paludicola	757	Gemmata_obscuriglobus;Gemmata_obscuriglobus_UQM_2246	199	Starkeya_novella;Starkeya_novella_DSM_506	270		bacteria	Bacteria	NA	Abyssibacter_profundi	bacteria	bacteria	906	bacteria	740	bacteria	284	bacteria	757		199		270			Agrobacterium_rubi	Azospirillum_sp._TSA2s	Agrobacterium_fabrum	Schlesneria_paludicola					viruses	1	fungi	3	fungi	1	fungi	2	bacteria	2814
Starkeya_novella;Starkeya_novella_DSM_506	877	Novosphingobium_pokkalii	733	Rhizobium_borbori;Shinella_sp.	275	Chthoniobacter_flavus;Chthoniobacter_flavus_Ellin428	752	Dechlorosoma_suillum	199	Candidatus_Symbiopectobacterium_sp._'North_America'	270		bacteria	Bacteria	NA	Acaryochloris_marina	bacteria		877	bacteria	733	bacteria	275		752		199	bacteria	270				Novosphingobium_pokkalii	Rhizobium_borbori;Shinella_sp.			Candidatus_Symbiopectobacterium_sp._'North_America'			viruses	1	fungi	3	fungi	1	fungi	2	bacteria	2795
Rhizobium_daejeonense	876	Sphingobium_sp._CAP-1	731	Pseudomonas_alcaligenes	270	Caulifigura_coniformis	745	Achromobacter_sp._SLBN-14	197	Cellulomonas_hominis	267		bacteria	Bacteria	NA	Acaryochloris_sp._CCMEE_5410	bacteria	bacteria	876	bacteria	731	bacteria	270	bacteria	745	bacteria	197	bacteria	267			Rhizobium_daejeonense	Sphingobium_sp._CAP-1	Pseudomonas_alcaligenes	Caulifigura_coniformis	Achromobacter_sp._SLBN-14	Cellulomonas_hominis			viruses	1	fungi	2	fungi	1	fungi	2	bacteria	2239
Bradyrhizobiaceae_bacterium	876	Planctomycetes_bacterium	724	Chitinophaga_sancti	267	Rhizobium_wenxiniae	733	Pelomonas_puraquae	196	Sphingobium_sp._IP1	262		bacteria	Bacteria	NA	Acaryochloris_sp._RCC1774	bacteria	bacteria	876	bacteria	724	bacteria	267	bacteria	733	bacteria	196	bacteria	262			Bradyrhizobiaceae_bacterium	Planctomycetes_bacterium	Chitinophaga_sancti	Rhizobium_wenxiniae	Pelomonas_puraquae	Sphingobium_sp._IP1			viruses	1	fungi	2	bacteria	4452	fungi	2	bacteria	2225
Pseudomonas_mosselii	867	Rhizobium_undicola	711	Rhodospirillales_bacterium_24-66-33;Rhodospirillales_bacterium_35-66-84;Rhodospirillales_bacterium_39-66-50	264	Acidovorax_soli	730	Acidocella_aminolytica;Acidocella_aminolytica_101_=_DSM_11237	194	Rhizobium_borbori;Shinella_sp.	260		bacteria	Bacteria	NA	Acetanaerobacterium_elongatum	bacteria	bacteria	867	bacteria	711	bacteria	264	bacteria	730		194	bacteria	260			Pseudomonas_mosselii	Rhizobium_undicola	Rhodospirillales_bacterium_24-66-33;Rhodospirillales_bacterium_35-66-84;Rhodospirillales_bacterium_39-66-50	Acidovorax_soli		Rhizobium_borbori;Shinella_sp.			viruses	1	fungi	2	bacteria	3029	fungi	2	bacteria	1967
Uliginosibacterium_sp._TH139	862	Agrobacterium_tumefaciens	705	Rhizobium_leguminosarum	264	Gemmata_massiliana	723	Rhizobiales_bacterium	192	Herbaspirillum;Herbaspirillum_huttiense;Herbaspirillum_sp._XFZ15_10_5	260		bacteria	Bacteria	NA	Acetatifactor_muris	bacteria	bacteria	862	bacteria	705	bacteria	264	bacteria	723	bacteria	192		260			Uliginosibacterium_sp._TH139	Agrobacterium_tumefaciens	Rhizobium_leguminosarum	Gemmata_massiliana	Rhizobiales_bacterium				viruses	1	fungi	2	bacteria	2965	fungi	2	bacteria	1092
Rhizobium_sp._Td3;Rhizobium_sp._RM	853	Pseudacidovorax_sp._RU35E	704	Musa_balbisiana	251	Rhodanobacter_sp._SCN_66-43;Xanthomonadales_bacterium_66-474	710	Rhizobium_pusense	189	Ancylobacter_sp._FA202	258		bacteria	Bacteria	NA	Acetitomaculum_ruminis	bacteria	bacteria	853	bacteria	704		251	bacteria	710	bacteria	189	bacteria	258			Rhizobium_sp._Td3;Rhizobium_sp._RM	Pseudacidovorax_sp._RU35E		Rhodanobacter_sp._SCN_66-43;Xanthomonadales_bacterium_66-474	Rhizobium_pusense	Ancylobacter_sp._FA202			viruses	1	fungi	2	bacteria	1777	fungi	2	bacteria	1069
Gemmataceae_bacterium	849	Clostridium_intestinale;Clostridium_intestinale_URNW	697	Alphaproteobacteria_bacterium	249	Haliea_sp.	709	Bradyrhizobium_sp._CCBAU_53351	187	Pseudacidovorax_intermedius	256		bacteria	Bacteria	NA	Acetivibrio_cellulolyticus	bacteria	bacteria	849		697	bacteria	249	bacteria	709	bacteria	187	bacteria	256			Gemmataceae_bacterium		Alphaproteobacteria_bacterium	Haliea_sp.	Bradyrhizobium_sp._CCBAU_53351	Pseudacidovorax_intermedius			viruses	1	fungi	2	bacteria	1443	fungi	2	bacteria	1038
Uliginosibacterium_sp._IMCC34675	848	Flavobacterium_anhuiense	693	Bradyrhizobium_sp._YR681	236	unclassified_Novosphingobium	706	Polaromonas_sp._YR568	186	Sphingobium_sp.	248		bacteria	Bacteria	NA	Acetivibrio_clariflavus	bacteria	bacteria	848	bacteria	693	bacteria	236		706	bacteria	186	bacteria	248			Uliginosibacterium_sp._IMCC34675	Flavobacterium_anhuiense	Bradyrhizobium_sp._YR681		Polaromonas_sp._YR568	Sphingobium_sp.			viruses	1	fungi	2	bacteria	1434	fungi	2	bacteria	981
Rhizobium_wenxiniae	839	Achromobacter_sp._MFA1_R4	688	Bradyrhizobium_japonicum	234	Paraburkholderia_sp.	706	Clostridium_sp._KNHs205	181	Phytobacter_palmae	248		bacteria	Bacteria	NA	Acetivibrio_ethanolgignens	bacteria	bacteria	839	bacteria	688	bacteria	234	bacteria	706	bacteria	181	bacteria	248			Rhizobium_wenxiniae	Achromobacter_sp._MFA1_R4	Bradyrhizobium_japonicum	Paraburkholderia_sp.	Clostridium_sp._KNHs205	Phytobacter_palmae			NA	44300	fungi	2	bacteria	1255	fungi	2	bacteria	956
Pseudomonas_sp._Hp2	837	Gemmataceae_bacterium	687	unclassified_Pseudomonas;Pseudomonas_sp._57B-090624;Pseudomonas_sp._TUM18999	232	Singulisphaera_sp._GP187	705	Acidovorax_sp._FJL06	179	Herbaspirillum_sp._B39	248		bacteria	Bacteria	NA	Acetivibrio_mesophilus	bacteria	bacteria	837	bacteria	687		232	bacteria	705	bacteria	179	bacteria	248			Pseudomonas_sp._Hp2	Gemmataceae_bacterium		Singulisphaera_sp._GP187	Acidovorax_sp._FJL06	Herbaspirillum_sp._B39			fungi	18	fungi	2	bacteria	1230	fungi	1	bacteria	955
Mesorhizobium_sp._MaA-C15	836	Kaistia_soli;Kaistia_soli_DSM_19436	685	Pseudomonas_monteilii	231	Rhodospirillaceae_bacterium	688	Acidovorax_sp._NB1	178	Enterobacter_sp._B509	246		bacteria	Bacteria	NA	Acetivibrio_straminisolvens	bacteria	bacteria	836		685	bacteria	231	bacteria	688	bacteria	178	bacteria	246			Mesorhizobium_sp._MaA-C15		Pseudomonas_monteilii	Rhodospirillaceae_bacterium	Acidovorax_sp._NB1	Enterobacter_sp._B509			fungi	15	fungi	2	bacteria	1156	fungi	1	bacteria	940
Devosia_elaeis	836	Rhizobium_sp._NFR07	676	Rhizobium_oryziradicis	230	Methylibium_sp._CF059	676	Rhizobium_grahamii	174	Lysobacter_soli	241		bacteria	Bacteria	NA	Acetivibrio_thermocellus	bacteria	bacteria	836	bacteria	676	bacteria	230	bacteria	676	bacteria	174	bacteria	241			Devosia_elaeis	Rhizobium_sp._NFR07	Rhizobium_oryziradicis	Methylibium_sp._CF059	Rhizobium_grahamii	Lysobacter_soli			fungi	12	fungi	1	bacteria	1150	fungi	1	bacteria	871
Mesorhizobium_sp._YM1C-6-2	824	Novosphingobium_resinovorum	675	Pseudomonas_composti	229	Herbaspirillum_frisingense	663	Shinella_sp.	169	Rhizobium_sp._NAU-18	240		bacteria	Bacteria	NA	Acetoanaerobium_noterae	bacteria	bacteria	824	bacteria	675	bacteria	229	bacteria	663	bacteria	169	bacteria	240			Mesorhizobium_sp._YM1C-6-2	Novosphingobium_resinovorum	Pseudomonas_composti	Herbaspirillum_frisingense	Shinella_sp.	Rhizobium_sp._NAU-18			fungi	12	fungi	1	bacteria	1051	fungi	1	bacteria	862
Gemmata_sp._SH-PL17	823	Azospirillum_thiophilum	673	Candidatus_Dactylopiibacterium_carminicum	227	bacterium	652	Pseudomonas_knackmussii;Pseudomonas_knackmussii_B13	168	Rhizobium_pusense	240		bacteria	Bacteria	NA	Acetobacter_aceti	bacteria	bacteria	823	bacteria	673	bacteria	227	bacteria	652		168	bacteria	240			Gemmata_sp._SH-PL17	Azospirillum_thiophilum	Candidatus_Dactylopiibacterium_carminicum	bacterium		Rhizobium_pusense			fungi	12	fungi	1	bacteria	1046	fungi	1	bacteria	808
Pantoea_sp._At-9b	821	Uliginosibacterium_sp._TH139	661	Zavarzinia_compransoris	226	Gemmata_obscuriglobus;Gemmata_obscuriglobus_UQM_2246	649	Novosphingobium_sp._KN65.2	167	Starkeya_sp._3C	233		bacteria	Bacteria	NA	Acetobacter_cerevisiae	bacteria	bacteria	821	bacteria	661	bacteria	226		649	bacteria	167	bacteria	233			Pantoea_sp._At-9b	Uliginosibacterium_sp._TH139	Zavarzinia_compransoris		Novosphingobium_sp._KN65.2	Starkeya_sp._3C			fungi	8	fungi	1	bacteria	1033	fungi	1	bacteria	793
Prosthecomicrobium_hirschii	817	Dechlorosoma_suillum	655	Rhizobium_sp._G21	225	Agrobacterium_tumefaciens	644	Phytophthora_sojae	166	Rhizobium_oryzae	231		bacteria	Bacteria	NA	Acetobacter_cibinongensis	bacteria	bacteria	817		655	bacteria	225	bacteria	644		166	bacteria	231			Prosthecomicrobium_hirschii		Rhizobium_sp._G21	Agrobacterium_tumefaciens		Rhizobium_oryzae			fungi	7	fungi	1	bacteria	981	fungi	1	bacteria	767
Paenibacillus_silvae	811	Uliginosibacterium_sp._IMCC34675	650	Variovorax_sp._SG517	221	Serratia_marcescens	642	Achromobacter_sp._Root170	162	Bacillus_megaterium	227		bacteria	Bacteria	NA	Acetobacter_conturbans	bacteria	bacteria	811	bacteria	650	bacteria	221	bacteria	642	bacteria	162		227			Paenibacillus_silvae	Uliginosibacterium_sp._IMCC34675	Variovorax_sp._SG517	Serratia_marcescens	Achromobacter_sp._Root170				fungi	7	fungi	1	bacteria	966	fungi	1	bacteria	766
Kosakonia_radicincitans	811	Proteobacteria_bacterium	647	Ralstonia_sp._TCR112	221	Lysobacter_lycopersici	640	Bradyrhizobium_japonicum	161	Agrobacterium_tumefaciens;Agrobacterium_tumefaciens_str._Cherry_2E-2-2	227		bacteria	Bacteria	NA	Acetobacter_estunensis	bacteria	bacteria	811	bacteria	647	bacteria	221	bacteria	640	bacteria	161		227			Kosakonia_radicincitans	Proteobacteria_bacterium	Ralstonia_sp._TCR112	Lysobacter_lycopersici	Bradyrhizobium_japonicum				fungi	6	fungi	1	bacteria	961	fungi	1	bacteria	756
Ancylobacter_sp._TS-1	808	Clostridium_intestinale	636	Pantoea_agglomerans	221	Ensete_ventricosum	630	Rhizobium_sp._Leaf262	160	Agrobacterium_larrymoorei	227		bacteria	Bacteria	NA	Acetobacter_fabarum	bacteria	bacteria	808	bacteria	636	bacteria	221		630	bacteria	160	bacteria	227			Ancylobacter_sp._TS-1	Clostridium_intestinale	Pantoea_agglomerans		Rhizobium_sp._Leaf262	Agrobacterium_larrymoorei			fungi	6	fungi	1	bacteria	917	fungi	1	bacteria	717
Acidovorax_wautersii	805	unclassified_Rhizobium	634	Mesorhizobium_sp._YM1C-6-2	218	Chloroflexi_bacterium_54-19	617	Rhizobium_leguminosarum	157	Chloroflexia_bacterium_SDU3-3	218		bacteria	Bacteria	NA	Acetobacter_fallax	bacteria	bacteria	805		634	bacteria	218	bacteria	617	bacteria	157	bacteria	218			Acidovorax_wautersii		Mesorhizobium_sp._YM1C-6-2	Chloroflexi_bacterium_54-19	Rhizobium_leguminosarum	Chloroflexia_bacterium_SDU3-3			fungi	6	fungi	1	bacteria	875	fungi	1	bacteria	712
Rhizobiales_bacterium_62-17	803	Verrucomicrobia_bacterium	613	Zavarzinia_sp._HR-AS	213	Shinella_sp.	608	Agrobacterium_larrymoorei	157	Enterobacter;Enterobacter_cloacae;Enterobacter_mori	216		bacteria	Bacteria	NA	Acetobacter_farinalis	bacteria	bacteria	803	bacteria	613		213	bacteria	608	bacteria	157		216			Rhizobiales_bacterium_62-17	Verrucomicrobia_bacterium		Shinella_sp.	Agrobacterium_larrymoorei				fungi	5	fungi	1	bacteria	817	fungi	1	bacteria	580
Paenibacillus_xylanexedens	797	Bordetella_sp._FB-8	613	Siculibacillus_lacustris	210	Rhizobium_sp._R635	576	Escherichia_coli	151	Herbaspirillum_sp._GW103	212		bacteria	Bacteria	NA	Acetobacter_ghanensis	bacteria	bacteria	797	bacteria	613	bacteria	210	bacteria	576	bacteria	151	bacteria	212			Paenibacillus_xylanexedens	Bordetella_sp._FB-8	Siculibacillus_lacustris	Rhizobium_sp._R635	Escherichia_coli	Herbaspirillum_sp._GW103			fungi	5	fungi	1	bacteria	734	fungi	1	bacteria	555
Paraburkholderia_sp._SOS3	792	Enterobacter_mori	610	Rhodospirillaceae_bacterium	210	Dokdonella_fugitiva	576	Rhodospirillales_bacterium_URHD0017	150	Neorhizobium_sp._NCHU2750	210		bacteria	Bacteria	NA	Acetobacter_indonesiensis	bacteria	bacteria	792	bacteria	610	bacteria	210	bacteria	576	bacteria	150	bacteria	210			Paraburkholderia_sp._SOS3	Enterobacter_mori	Rhodospirillaceae_bacterium	Dokdonella_fugitiva	Rhodospirillales_bacterium_URHD0017	Neorhizobium_sp._NCHU2750			fungi	5	fungi	1	bacteria	700	fungi	1	bacteria	526
Starkeya_sp._HF14-78462	787	Rhizobium_borbori	602	Agrobacterium_tumefaciens;Agrobacterium_tumefaciens_str._Cherry_2E-2-2	208	Oxalicibacterium_faecigallinarum	572	Dechlorosoma_suillum;Azospira_oryzae_PS	150	Ralstonia_sp._UNC404CL21Col	206		bacteria	Bacteria	NA	Acetobacter_indonesiensis;Acetobacter_orleanensis	bacteria	bacteria	787	bacteria	602		208	bacteria	572		150	bacteria	206			Starkeya_sp._HF14-78462	Rhizobium_borbori		Oxalicibacterium_faecigallinarum		Ralstonia_sp._UNC404CL21Col			fungi	4	fungi	1	bacteria	690	fungi	1	bacteria	501
Rhodopseudomonas_palustris	784	Achromobacter_mucicolens	596	Pleomorphomonas_oryzae	207	Burkholderiales_bacterium	568	Acidovorax_kalamii	150	unclassified_Pseudomonas	202		bacteria	Bacteria	NA	Acetobacter_lambici	bacteria	bacteria	784	bacteria	596	bacteria	207	bacteria	568	bacteria	150		202			Rhodopseudomonas_palustris	Achromobacter_mucicolens	Pleomorphomonas_oryzae	Burkholderiales_bacterium	Acidovorax_kalamii				fungi	4	fungi	1	bacteria	657	fungi	1	bacteria	486
[Flexibacter]_sp._ATCC_35208	779	Candidatus_Melainabacteria_bacterium	577	Kosakonia_oryzendophytica	204	Pseudomonas_sp._Hp2	565	Pelomonas_sp._Root405;Pelomonas_sp._Root662;unclassified_Pelomonas	149	Uliginosibacterium_gangwonense	202		bacteria	Bacteria	NA	Acetobacter_lovaniensis	bacteria	bacteria	779	bacteria	577	bacteria	204	bacteria	565		149	bacteria	202			[Flexibacter]_sp._ATCC_35208	Candidatus_Melainabacteria_bacterium	Kosakonia_oryzendophytica	Pseudomonas_sp._Hp2		Uliginosibacterium_gangwonense			fungi	3	fungi	1	bacteria	652	fungi	1	bacteria	436
Enterobacter_sp._Tr-810	773	Abditibacterium_utsteinense	575	Enterobacter_ludwigii	204	uncultured_bacterium	563	Frigoriglobus_tundricola	149	Rhizobiales_bacterium	201		bacteria	Bacteria	NA	Acetobacter_malorum	bacteria	bacteria	773	bacteria	575	bacteria	204	bacteria	563	bacteria	149	bacteria	201			Enterobacter_sp._Tr-810	Abditibacterium_utsteinense	Enterobacter_ludwigii	uncultured_bacterium	Frigoriglobus_tundricola	Rhizobiales_bacterium			fungi	3	fungi	1	bacteria	617	fungi	1	bacteria	430
Limnoglobus_roseus	767	Paraburkholderia_sp._DHOM06	574	Angulomicrobium_tetraedrale	200	Singulisphaera_acidiphila;Singulisphaera_acidiphila_DSM_18658	561	Agrobacterium;Agrobacterium_tumefaciens	149	Agrobacterium_deltaense	201		bacteria	Bacteria	NA	Acetobacter_musti	bacteria	bacteria	767		574	bacteria	200		561		149	bacteria	201			Limnoglobus_roseus		Angulomicrobium_tetraedrale			Agrobacterium_deltaense			fungi	3	fungi	1	bacteria	605	fungi	1	bacteria	375
Dyadobacter_luteus	766	Bradyrhizobiaceae_bacterium_PARB1	573	Azorhizobium_oxalatiphilum	197	[Pseudomonas]_boreopolis	555	Sphingomonas_turrisvirgatae	144	Oxalicibacterium_flavum	198		bacteria	Bacteria	NA	Acetobacter_nitrogenifigens	bacteria	bacteria	766	bacteria	573	bacteria	197	bacteria	555	bacteria	144	bacteria	198			Dyadobacter_luteus	Bradyrhizobiaceae_bacterium_PARB1	Azorhizobium_oxalatiphilum	[Pseudomonas]_boreopolis	Sphingomonas_turrisvirgatae	Oxalicibacterium_flavum			fungi	3	fungi	1	bacteria	605	fungi	1	bacteria	367
[Pseudomonas]_boreopolis	762	Shinella_sp._WSJ-2	562	Sinorhizobium_meliloti	195	Kosakonia_pseudosacchari	555	Azospirillum_sp._B506	144	Pantoea_dispersa	197		bacteria	Bacteria	NA	Acetobacter_oeni	bacteria	bacteria	762	bacteria	562	bacteria	195	bacteria	555	bacteria	144	bacteria	197			[Pseudomonas]_boreopolis	Shinella_sp._WSJ-2	Sinorhizobium_meliloti	Kosakonia_pseudosacchari	Azospirillum_sp._B506	Pantoea_dispersa			fungi	3	fungi	1	bacteria	567	fungi	1	bacteria	356
Acidobacteria_bacterium	751	Pseudomonas_sp._PI1	554	Rhizobiales_bacterium	195	Shinella_sp._WSJ-2	554	Achromobacter;Achromobacter_mucicolens;Achromobacter_sp._KAs_3-5	143	Starkeya_sp._OAE902	196		bacteria	Bacteria	NA	Acetobacter_okinawensis	bacteria	bacteria	751	bacteria	554	bacteria	195	bacteria	554		143	bacteria	196			Acidobacteria_bacterium	Pseudomonas_sp._PI1	Rhizobiales_bacterium	Shinella_sp._WSJ-2		Starkeya_sp._OAE902			fungi	3	fungi	1	bacteria	562	fungi	1	bacteria	348
Pseudoxanthomonas_sp._PXM01	746	Novosphingobium_sp._KN65.2	552	Novosphingobium_sp._B3058_49	194	Kaistia_hirudinis	553	Pseudoxanthomonas_japonensis;Stenotrophomonas_acidaminiphila	142	Variovorax_sp._SG517	195		bacteria	Bacteria	NA	Acetobacter_orientalis	bacteria	bacteria	746	bacteria	552	bacteria	194	bacteria	553	bacteria	142	bacteria	195			Pseudoxanthomonas_sp._PXM01	Novosphingobium_sp._KN65.2	Novosphingobium_sp._B3058_49	Kaistia_hirudinis	Pseudoxanthomonas_japonensis;Stenotrophomonas_acidaminiphila	Variovorax_sp._SG517			fungi	3	fungi	1	bacteria	537	fungi	1	bacteria	347
Starkeya_sp._ORNL1	738	Caulobacter_sp._D4A	549	Pseudomonas_sp._FGI182	189	Novosphingobium_sp._SG720	548	unclassified_Pleomorphomonas	141	Pseudomonas_putida;Pseudomonas_putida_KG-4	195		bacteria	Bacteria	NA	Acetobacter_orleanensis	bacteria	bacteria	738	bacteria	549	bacteria	189	bacteria	548		141		195			Starkeya_sp._ORNL1	Caulobacter_sp._D4A	Pseudomonas_sp._FGI182	Novosphingobium_sp._SG720					fungi	3	fungi	1	bacteria	508	fungi	1	bacteria	343
Enterobacter_bugandensis	736	Acidocella_aromatica	547	Herbaspirillum_sp._C9C3	187	unclassified_Sphingomonas	541	Herbaspirillum_rubrisubalbicans	141	Pseudomonas_asiatica	194		bacteria	Bacteria	NA	Acetobacter_papayae	bacteria	bacteria	736	bacteria	547	bacteria	187		541	bacteria	141	bacteria	194			Enterobacter_bugandensis	Acidocella_aromatica	Herbaspirillum_sp._C9C3		Herbaspirillum_rubrisubalbicans	Pseudomonas_asiatica			fungi	3	fungi	1	bacteria	496	fungi	1	bacteria	329
Rhizobiales_bacterium_IZ6	724	Pseudomonas_aeruginosa	540	Sphingomonadaceae	186	Paraburkholderia_sp._DHOM06	534	Azospirillum_oryzae	141	Agrobacterium_tumefaciens;Agrobacterium_tumefaciens_GW4	191		bacteria	Bacteria	NA	Acetobacter_pasteurianus	bacteria	bacteria	724	bacteria	540		186		534	bacteria	141		191			Rhizobiales_bacterium_IZ6	Pseudomonas_aeruginosa			Azospirillum_oryzae				fungi	3	fungi	1	bacteria	457	fungi	1	bacteria	315
Planctomycetes_bacterium_ETA_A1	719	Novosphingobium_guangzhouense	537	Pantoea_deleyi	186	Pseudacidovorax_intermedius	519	Bradyrhizobium_sp._Y36	140	Pseudomonas_aeruginosa	187		bacteria	Bacteria	NA	Acetobacter_peroxydans	bacteria		719	bacteria	537	bacteria	186	bacteria	519	bacteria	140	bacteria	187				Novosphingobium_guangzhouense	Pantoea_deleyi	Pseudacidovorax_intermedius	Bradyrhizobium_sp._Y36	Pseudomonas_aeruginosa			fungi	2	fungi	1	bacteria	456	fungi	1	bacteria	313
Agrobacterium_sp._T29	696	unclassified_Novosphingobium	534	Oxalicibacterium_flavum	184	Acidovorax_sp._Leaf76;Acidovorax_sp._Leaf84;Acidovorax_sp._Leaf191;unclassified_Acidovorax	519	Herbaspirillum_frisingense	138	Pseudomonas	187		bacteria	Bacteria	NA	Acetobacter_persici	bacteria	bacteria	696		534	bacteria	184		519	bacteria	138		187			Agrobacterium_sp._T29		Oxalicibacterium_flavum		Herbaspirillum_frisingense				fungi	2	fungi	1	bacteria	442	fungi	1	bacteria	309
Paenibacillus_barcinonensis	689	Gemmata_obscuriglobus;Gemmata_obscuriglobus_UQM_2246	534	Devosia_riboflavina	181	Rhizobium_leguminosarum	514	unclassified_Sphingobium	137	Agrobacterium_rosae	186		bacteria	Bacteria	NA	Acetobacter_pomorum	bacteria	bacteria	689		534	bacteria	181	bacteria	514		137	bacteria	186			Paenibacillus_barcinonensis		Devosia_riboflavina	Rhizobium_leguminosarum		Agrobacterium_rosae			fungi	2	fungi	1	bacteria	437	fungi	1	bacteria	298
Devosia_sp._A16	683	[Flexibacter]_sp._ATCC_35208	533	Stenotrophomonas_panacihumi	178	Musa_acuminata_subsp._malaccensis	512	Chelatococcus_sp.	134	Phytobacter_ursingii	182		bacteria	Bacteria	NA	Acetobacter_senegalensis	bacteria	bacteria	683	bacteria	533	bacteria	178		512	bacteria	134	bacteria	182			Devosia_sp._A16	[Flexibacter]_sp._ATCC_35208	Stenotrophomonas_panacihumi		Chelatococcus_sp.	Phytobacter_ursingii			fungi	2	fungi	1	bacteria	425	fungi	1	bacteria	284
Edaphobacter_aggregans	671	Lupinus_albus	531	Chitinophaga_silvisoli	176	Acidovorax_sp._Leaf78	510	Achromobacter_sp._B4U2B	132	Allorhizobium_terrae	178		bacteria	Bacteria	NA	Acetobacter_sp._CAG:977	bacteria	bacteria	671		531	bacteria	176	bacteria	510	bacteria	132	bacteria	178			Edaphobacter_aggregans		Chitinophaga_silvisoli	Acidovorax_sp._Leaf78	Achromobacter_sp._B4U2B	Allorhizobium_terrae			fungi	2	fungi	1	bacteria	422	fungi	1	bacteria	283
Candidatus_Symbiopectobacterium_sp._'North_America'	670	Rhodospirillales_bacterium_URHD0017	530	Ralstonia_mannitolilytica	175	Rhizobium_grahamii	505	Achromobacter;Achromobacter_mucicolens	132	Uliginosibacterium_sp._TH139;unclassified_Uliginosibacterium	175		bacteria	Bacteria	NA	Acetobacter_sp._DsW_059	bacteria	bacteria	670	bacteria	530	bacteria	175	bacteria	505		132		175			Candidatus_Symbiopectobacterium_sp._'North_America'	Rhodospirillales_bacterium_URHD0017	Ralstonia_mannitolilytica	Rhizobium_grahamii					fungi	2	fungi	1	bacteria	419	fungi	1	bacteria	278
Paenibacillus_sp._JGP012	669	Achromobacter_xylosoxidans	520	Starkeya_sp._ORNL1	174	Erythrobacter_sp._SG61-1L	503	Agrobacterium_fabrum	131	Pseudomonas_plecoglossicida	175		bacteria	Bacteria	NA	Acetobacter_sp._DsW_063	bacteria	bacteria	669	bacteria	520	bacteria	174	bacteria	503	bacteria	131	bacteria	175			Paenibacillus_sp._JGP012	Achromobacter_xylosoxidans	Starkeya_sp._ORNL1	Erythrobacter_sp._SG61-1L	Agrobacterium_fabrum	Pseudomonas_plecoglossicida			fungi	2	fungi	1	bacteria	402	fungi	1	bacteria	275
Enterobacter_cloacae	655	Xanthomonas_sacchari	517	Enterobacter_asburiae	173	Agrobacterium_vitis	498	Limnoglobus_roseus	128	Beauveria_bassiana_D1-5	174		bacteria	Bacteria	NA	Acetobacter_sp._DsW_54	bacteria	bacteria	655	bacteria	517	bacteria	173	bacteria	498	bacteria	128		174			Enterobacter_cloacae	Xanthomonas_sacchari	Enterobacter_asburiae	Agrobacterium_vitis	Limnoglobus_roseus				fungi	2	fungi	1	bacteria	396	fungi	1	bacteria	274
Dyadobacter_jiangsuensis	649	Herbaspirillum_sp._C9C3	517	Chitinophaga_pinensis	173	Candidatus_Rokubacteria_bacterium	497	Agrobacterium_sp._YIC_4121	128	Kaistia_algarum	173		bacteria	Bacteria	NA	Acetobacter_sp._KACC_21233	bacteria	bacteria	649	bacteria	517	bacteria	173	bacteria	497	bacteria	128	bacteria	173			Dyadobacter_jiangsuensis	Herbaspirillum_sp._C9C3	Chitinophaga_pinensis	Candidatus_Rokubacteria_bacterium	Agrobacterium_sp._YIC_4121	Kaistia_algarum			fungi	2	fungi	1	bacteria	390	fungi	1	bacteria	274
Ancylobacter_sp._FA202	638	Azospirillum_sp._TSH7;Azospirillum_sp._TSH20;unclassified_Azospirillum	516	unclassified_Pleomorphomonas	171	Novosphingobium_sp._KN65.2	494	Pleomorphomonas_oryzae	127	Herbaspirillum_sp._C9C3	172		bacteria	Bacteria	NA	Acetobacter_syzygii	bacteria	bacteria	638		516		171	bacteria	494	bacteria	127	bacteria	172			Ancylobacter_sp._FA202			Novosphingobium_sp._KN65.2	Pleomorphomonas_oryzae	Herbaspirillum_sp._C9C3			fungi	2	fungi	1	bacteria	376	fungi	1	bacteria	268
Phyllobacterium_sp._YR531	628	Ensifer_adhaerens	515	unclassified_Sphingomonas	170	Bauldia_sp.	488	Rhodopseudomonas_palustris_CGA009	126	Herbaspirillum_rubrisubalbicans	169		bacteria	Bacteria	NA	Acetobacter_thailandicus	bacteria	bacteria	628	bacteria	515		170	bacteria	488		126	bacteria	169			Phyllobacterium_sp._YR531	Ensifer_adhaerens		Bauldia_sp.		Herbaspirillum_rubrisubalbicans			fungi	2	fungi	1	bacteria	375	fungi	1	bacteria	264
Kaistia_hirudinis	627	Sorangium_cellulosum	508	Rhizobium_pusense	170	Escherichia_coli	487	Azospirillum_sp._INR13	126	Pseudomonas_stutzeri	168		bacteria	Bacteria	NA	Acetobacter_tropicalis	bacteria	bacteria	627	bacteria	508	bacteria	170	bacteria	487	bacteria	126	bacteria	168			Kaistia_hirudinis	Sorangium_cellulosum	Rhizobium_pusense	Escherichia_coli	Azospirillum_sp._INR13	Pseudomonas_stutzeri			fungi	2	fungi	1	bacteria	367	fungi	1	bacteria	263
Verrucomicrobiaceae_bacterium	624	Rhizobium_cellulosilyticum	504	Pseudomonas_mosselii	170	Herbaspirillum_frisingense;Herbaspirillum_frisingense_GSF30	486	Rhodospirillaceae_bacterium	125	Variovorax_paradoxus	166		bacteria	Bacteria	NA	Acetobacteraceae_bacterium	bacteria	bacteria	624	bacteria	504	bacteria	170		486	bacteria	125	bacteria	166			Verrucomicrobiaceae_bacterium	Rhizobium_cellulosilyticum	Pseudomonas_mosselii		Rhodospirillaceae_bacterium	Variovorax_paradoxus			fungi	2	fungi	1	bacteria	364	fungi	1	bacteria	262
Starkeya_sp._3C	624	Devosia_sp._67-54	503	Bosea_sp._117	167	Kosakonia_radicincitans;Kosakonia_radicincitans_DSM_16656;Kosakonia;Kosakonia_radicincitans_UMEnt01/12;Kosakonia_sp._H7A	485	Paenibacillus_sp._HW567	125	Pseudomonas_mendocina	164		bacteria	Bacteria	NA	Acetobacteraceae_bacterium_AT-5844	bacteria	bacteria	624	bacteria	503	bacteria	167		485	bacteria	125	bacteria	164			Starkeya_sp._3C	Devosia_sp._67-54	Bosea_sp._117		Paenibacillus_sp._HW567	Pseudomonas_mendocina			fungi	2	fungi	1	bacteria	362	fungi	1	bacteria	258
Pelagibacterium_sp._SCN_64-44	603	Rhizobium_leguminosarum	501	Herbaspirillum_sp._CAH-3	165	Candidatus_Dactylopiibacterium_carminicum	480	Gemmata_massiliana	125	Rhizobium_sp._CF080	162		bacteria	Bacteria	NA	Acetobacteraceae_bacterium_AT-5844;Roseomonas_aerophila	bacteria	bacteria	603	bacteria	501	bacteria	165	bacteria	480	bacteria	125	bacteria	162			Pelagibacterium_sp._SCN_64-44	Rhizobium_leguminosarum	Herbaspirillum_sp._CAH-3	Candidatus_Dactylopiibacterium_carminicum	Gemmata_massiliana	Rhizobium_sp._CF080			fungi	2	fungi	1	bacteria	357	fungi	1	bacteria	257
Rhizobium_sp._Leaf262	598	Dechlorosoma_suillum;Azospira_oryzae_PS	501	Enterobacter_sp._AG5470	162	Bradyrhizobium_sp._AT1	476	Azospirillum_brasilense	125	Enterobacter_kobei	162		bacteria	Bacteria	NA	Acetobacteraceae_bacterium_SCN_69-10	bacteria	bacteria	598		501	bacteria	162	bacteria	476	bacteria	125	bacteria	162			Rhizobium_sp._Leaf262		Enterobacter_sp._AG5470	Bradyrhizobium_sp._AT1	Azospirillum_brasilense	Enterobacter_kobei			fungi	2	fungi	1	bacteria	347	fungi	1	bacteria	257
Aquamicrobium_sp._LC103	596	Azospira_sp._I09	501	Bradyrhizobium_betae	161	Rhodospirillales_bacterium_69-11	475	Agrobacterium_deltaense	125	Rhizobium_sp._NFACC06-2	161		bacteria	Bacteria	NA	Acetobacteraceae_bacterium_SCN_69-10;Devosia_sp._66-22;Devosia_sp._67-54	bacteria	bacteria	596	bacteria	501	bacteria	161	bacteria	475	bacteria	125	bacteria	161			Aquamicrobium_sp._LC103	Azospira_sp._I09	Bradyrhizobium_betae	Rhodospirillales_bacterium_69-11	Agrobacterium_deltaense	Rhizobium_sp._NFACC06-2			fungi	2	fungi	1	bacteria	332	fungi	1	bacteria	256
Lupinus_albus	594	Oxalicibacterium_flavum	485	Variovorax_paradoxus	160	Pantoea_sp._MSR2	456	Gemmata_sp._SH-PL17	123	Clostridium_indicum	161		bacteria	Bacteria	NA	Acetobacteraceae_bacterium_SCN_69-10;Devosia_sp._67-54	bacteria		594	bacteria	485	bacteria	160	bacteria	456	bacteria	123	bacteria	161				Oxalicibacterium_flavum	Variovorax_paradoxus	Pantoea_sp._MSR2	Gemmata_sp._SH-PL17	Clostridium_indicum			fungi	2	fungi	1	bacteria	329	fungi	1	bacteria	248
Starkeya_sp._OAE902	591	Trinickia_soli	481	Pseudomonas;Pseudomonas_putida	159	Variovorax_sp._SG517	454	Achromobacter_sp._KAs_3-5	123	Sinorhizobium_meliloti	158		bacteria	Bacteria	NA	Acetobacteraceae_bacterium_SCN_69-10;Rhizobiales_bacterium_62-47	bacteria	bacteria	591	bacteria	481		159	bacteria	454	bacteria	123	bacteria	158			Starkeya_sp._OAE902	Trinickia_soli		Variovorax_sp._SG517	Achromobacter_sp._KAs_3-5	Sinorhizobium_meliloti			fungi	2	fungi	1	bacteria	329	fungi	1	bacteria	247
Oxalicibacterium_flavum	584	Azoarcus_indigens	481	Agrobacterium_larrymoorei	159	unclassified_Rhizobium	452	Acidovorax_sp._CF316;Acidovorax_sp._CF301;unclassified_Acidovorax	121	Rhizobium_sp._AU243	158		bacteria	Bacteria	NA	Acetobacteraceae_bacterium_SCN_69-10;Rhodospirillales_bacterium_70-18	bacteria	bacteria	584	bacteria	481	bacteria	159		452		121	bacteria	158			Oxalicibacterium_flavum	Azoarcus_indigens	Agrobacterium_larrymoorei			Rhizobium_sp._AU243			fungi	2	fungi	1	bacteria	322	fungi	1	bacteria	247
Hyphomicrobium_sp._SCN_65-11	584	Rhizobium_sp._RU36D	469	Agrobacterium;Agrobacterium_tumefaciens	159	Luteitalea_pratensis	448	Pedobacter_terrae	120	Herbaspirillum_sp._CAH-3	157		bacteria	Bacteria	NA	Acetobacterium_fimetarium	bacteria	bacteria	584	bacteria	469		159	bacteria	448	bacteria	120	bacteria	157			Hyphomicrobium_sp._SCN_65-11	Rhizobium_sp._RU36D		Luteitalea_pratensis	Pedobacter_terrae	Herbaspirillum_sp._CAH-3			fungi	1	fungi	1	bacteria	316	fungi	1	bacteria	245
Pseudomonas_sp._SWRI10	577	Dyella_nitratireducens	469	Agrobacterium_deltaense	158	Nocardioides_sp._SLBN-35	446	Acidovorax_sp._GW101-3H11	120	Bacillus_stratosphericus_LAMA_585	156		bacteria	Bacteria	NA	Acetobacterium_malicum	bacteria	bacteria	577	bacteria	469	bacteria	158	bacteria	446	bacteria	120		156			Pseudomonas_sp._SWRI10	Dyella_nitratireducens	Agrobacterium_deltaense	Nocardioides_sp._SLBN-35	Acidovorax_sp._GW101-3H11				fungi	1	fungi	1	bacteria	305	fungi	1	bacteria	243
Mesorhizobium_ephedrae	572	Caulobacter_sp._D5	462	Ancylobacter_pratisalsi	156	Herbaspirillum_seropedicae	444	Acidocella_sp._MX-AZ02	120	Neorhizobium_alkalisoli	152		bacteria	Bacteria	NA	Acetobacterium_sp._KB-1	bacteria	bacteria	572	bacteria	462	bacteria	156	bacteria	444	bacteria	120	bacteria	152			Mesorhizobium_ephedrae	Caulobacter_sp._D5	Ancylobacter_pratisalsi	Herbaspirillum_seropedicae	Acidocella_sp._MX-AZ02	Neorhizobium_alkalisoli			fungi	1	fungi	1	bacteria	302	fungi	1	bacteria	235
Agrobacterium_fabrum	566	Paenibacillus_polysaccharolyticus	460	Herbaspirillum_aquaticum	154	Niastella_sp._CF465	435	Pseudomonas_aeruginosa	119	unclassified_Variovorax;Variovorax_sp._553;Variovorax_sp._679	151		bacteria	Bacteria	NA	Acetobacterium_tundrae	bacteria	bacteria	566	bacteria	460	bacteria	154	bacteria	435	bacteria	119		151			Agrobacterium_fabrum	Paenibacillus_polysaccharolyticus	Herbaspirillum_aquaticum	Niastella_sp._CF465	Pseudomonas_aeruginosa				fungi	1	fungi	1	bacteria	302	fungi	1	bacteria	227
Sphingobium_sp._Leaf26	563	Trinickia_soli;Paraburkholderia_sp._T12-10	459	Pseudomonas_otitidis	153	Gammaproteobacteria_bacterium	430	Gemmataceae_bacterium	119	Agrobacterium_rubi	151		bacteria	Bacteria	NA	Acetobacterium_woodii	bacteria	bacteria	563	bacteria	459	bacteria	153	bacteria	430	bacteria	119	bacteria	151			Sphingobium_sp._Leaf26	Trinickia_soli;Paraburkholderia_sp._T12-10	Pseudomonas_otitidis	Gammaproteobacteria_bacterium	Gemmataceae_bacterium	Agrobacterium_rubi			fungi	1	fungi	1	bacteria	300	fungi	1	bacteria	214
[Pseudomonas]_boreopolis;Pseudomonas_sp._Hp2	563	Bradyrhizobium_sp._CCH5-F6	457	Enterobacter_mori	153	Planctomycetes_bacterium_ETA_A8	429	Citrobacter_freundii	119	unclassified_Variovorax	146		bacteria	Bacteria	NA	Acetobacteroides_hydrogenigenes	bacteria	bacteria	563	bacteria	457	bacteria	153		429	bacteria	119		146			[Pseudomonas]_boreopolis;Pseudomonas_sp._Hp2	Bradyrhizobium_sp._CCH5-F6	Enterobacter_mori		Citrobacter_freundii				fungi	1	fungi	1	bacteria	295	fungi	1	bacteria	212
Pelagibacterium_luteolum	563	Paraburkholderia_sacchari	456	Rhizobium_sp.	151	Trinickia_soli;Paraburkholderia_sp._T12-10	422	Bradyrhizobium_sp._DOA9	119	Pseudomonas_citronellolis	146		bacteria	Bacteria	NA	Acetomicrobium_flavidum	bacteria	bacteria	563	bacteria	456	bacteria	151	bacteria	422	bacteria	119	bacteria	146			Pelagibacterium_luteolum	Paraburkholderia_sacchari	Rhizobium_sp.	Trinickia_soli;Paraburkholderia_sp._T12-10	Bradyrhizobium_sp._DOA9	Pseudomonas_citronellolis			fungi	1	fungi	1	bacteria	293	fungi	1	bacteria	208
Bosea_lathyri	554	Kaistia_hirudinis	447	Acidovorax_wautersii	150	Sphingomonadaceae	422	Rhodopseudomonas_palustris;Rhodopseudomonas_palustris_TIE-1	118	Agrobacterium_sp._D14	146		bacteria	Bacteria	NA	Acetonema_longum	bacteria	bacteria	554	bacteria	447	bacteria	150		422		118	bacteria	146			Bosea_lathyri	Kaistia_hirudinis	Acidovorax_wautersii			Agrobacterium_sp._D14			fungi	1	fungi	1	bacteria	289	fungi	1	bacteria	207
Bosea_sp._F3-2	550	Rhizobium_pseudoryzae	446	Rhizobium_viscosum	149	Rhizobiales_bacterium_65-79	418	Allorhizobium_terrae	118	Sphingobium_sp._PAMC28499	145		bacteria	Bacteria	NA	Acholeplasmatales_bacterium	bacteria	bacteria	550	bacteria	446	bacteria	149	bacteria	418	bacteria	118	bacteria	145			Bosea_sp._F3-2	Rhizobium_pseudoryzae	Rhizobium_viscosum	Rhizobiales_bacterium_65-79	Allorhizobium_terrae	Sphingobium_sp._PAMC28499			fungi	1	fungi	1	bacteria	288	fungi	1	bacteria	197
Rhizobium_pusense	544	Rhizobiales_bacterium_62-47	445	Rhizobium_cellulosilyticum	149	Filimonas_endophytica	413	uncultured_Pleomorphomonas_sp.	115	Ancylobacter_rudongensis	144		bacteria	Bacteria	NA	Achromatium_sp._WMS3	bacteria	bacteria	544	bacteria	445	bacteria	149	bacteria	413	bacteria	115	bacteria	144			Rhizobium_pusense	Rhizobiales_bacterium_62-47	Rhizobium_cellulosilyticum	Filimonas_endophytica	uncultured_Pleomorphomonas_sp.	Ancylobacter_rudongensis			fungi	1	fungi	1	bacteria	284	fungi	1	bacteria	196
Paracoccus_yeei	543	Herbaspirillum_sp._B39	443	Phytobacter_palmae	149	Kaistia_soli;Kaistia_soli_DSM_19436	412	Klebsiella_pneumoniae	114	Agrobacterium_sp._AGB01	142		bacteria	Bacteria	NA	Achromobacter_aegrifaciens	bacteria	bacteria	543	bacteria	443	bacteria	149		412	bacteria	114	bacteria	142			Paracoccus_yeei	Herbaspirillum_sp._B39	Phytobacter_palmae		Klebsiella_pneumoniae	Agrobacterium_sp._AGB01			fungi	1	fungi	1	bacteria	284	fungi	1	bacteria	192
Devosia_chinhatensis	541	Sphingobium_yanoikuyae	439	Pantoea_sp._ARC607	149	Pantoea_sp._AS-PWVM4	411	Acidovorax_sp._ACV01	114	Agrobacterium_deltaense_NCPPB_1641	142		bacteria	Bacteria	NA	Achromobacter_aegrifaciens;Achromobacter_mucicolens	bacteria	bacteria	541	bacteria	439	bacteria	149	bacteria	411	bacteria	114		142			Devosia_chinhatensis	Sphingobium_yanoikuyae	Pantoea_sp._ARC607	Pantoea_sp._AS-PWVM4	Acidovorax_sp._ACV01				fungi	1	fungi	1	bacteria	275	fungi	1	bacteria	189
Devosia_sp._SCN_66-27;Devosia_sp._66-14	539	Verrucomicrobiaceae_bacterium	438	Novosphingobium_sp._SG720	148	Pseudomonas_aeruginosa	407	Sphingobium_sp._66-54	113	Propionivibrio_dicarboxylicus	139		bacteria	Bacteria	NA	Achromobacter_aestuarii	bacteria	bacteria	539	bacteria	438	bacteria	148	bacteria	407	bacteria	113	bacteria	139			Devosia_sp._SCN_66-27;Devosia_sp._66-14	Verrucomicrobiaceae_bacterium	Novosphingobium_sp._SG720	Pseudomonas_aeruginosa	Sphingobium_sp._66-54	Propionivibrio_dicarboxylicus			fungi	1	fungi	1	bacteria	270	fungi	1	bacteria	187
Bosea_thiooxidans	535	Pseudoxanthomonas_jiangsuensis	429	Pseudomonas_alcaligenes;Pseudomonas_alcaligenes_OT_69	141	Lupinus_albus	407	Paludibaculum_fermentans	113	Citrobacter_sp._BDA59-3	139		bacteria	Bacteria	NA	Achromobacter_agilis	bacteria	bacteria	535	bacteria	429		141		407	bacteria	113	bacteria	139			Bosea_thiooxidans	Pseudoxanthomonas_jiangsuensis			Paludibaculum_fermentans	Citrobacter_sp._BDA59-3			fungi	1	fungi	1	bacteria	267	fungi	1	bacteria	186
unclassified_Rhizobium	532	Candidatus_Dactylopiibacterium_carminicum	428	Rhizobium_sp._NFACC06-2	139	Burkholderia_dabaoshanensis	405	Kosakonia_radicincitans	113	Herbaspirillum_seropedicae	138		bacteria	Bacteria	NA	Achromobacter_aloeverae	bacteria		532	bacteria	428	bacteria	139	bacteria	405	bacteria	113	bacteria	138				Candidatus_Dactylopiibacterium_carminicum	Rhizobium_sp._NFACC06-2	Burkholderia_dabaoshanensis	Kosakonia_radicincitans	Herbaspirillum_seropedicae			fungi	1	fungi	1	bacteria	264	fungi	1	bacteria	181
Pseudomonas_aeruginosa	514	Methylovorus_glucosotrophus;Methylovorus_glucosetrophus_SIP3-4	425	Phytobacter_ursingii	138	Nitrobacter_hamburgensis;Nitrobacter_hamburgensis_X14	402	Sphingobium_sp._OAE613	112	Enterobacteriaceae;Phytobacter_ursingii	138		bacteria	Bacteria	NA	Achromobacter_animicus	bacteria	bacteria	514		425	bacteria	138		402	bacteria	112		138			Pseudomonas_aeruginosa		Phytobacter_ursingii		Sphingobium_sp._OAE613				fungi	1	bacteria	9812	bacteria	264	fungi	1	bacteria	179
Sinorhizobium_meliloti	513	Comamonadaceae_bacterium	425	Stenotrophomonas_sp._ESTM1D_MKCIP4_1	136	Pseudolabrys_sp._FHR47	401	Pseudomonas_knackmussii	112	Agrobacterium_tumefaciens;Agrobacterium_radiobacter_DSM_30147	137		bacteria	Bacteria	NA	Achromobacter_animicus;Achromobacter_sp._NFACC18-2	bacteria	bacteria	513	bacteria	425	bacteria	136	bacteria	401	bacteria	112		137			Sinorhizobium_meliloti	Comamonadaceae_bacterium	Stenotrophomonas_sp._ESTM1D_MKCIP4_1	Pseudolabrys_sp._FHR47	Pseudomonas_knackmussii				fungi	1	bacteria	4810	bacteria	249	fungi	1	bacteria	178
Planctomycetes_bacterium	513	uncultured_bacterium	423	Pseudomonas_asiatica	134	[Pseudomonas]_boreopolis;Pseudomonas_sp._Hp2	400	Planctomycetes_bacterium	112	Chelatococcus_sp.	135		bacteria	Bacteria	NA	Achromobacter_anxifer	bacteria	bacteria	513	bacteria	423	bacteria	134	bacteria	400	bacteria	112	bacteria	135			Planctomycetes_bacterium	uncultured_bacterium	Pseudomonas_asiatica	[Pseudomonas]_boreopolis;Pseudomonas_sp._Hp2	Planctomycetes_bacterium	Chelatococcus_sp.			fungi	1	bacteria	3993	bacteria	236	fungi	1	bacteria	174
Pseudomonas_stutzeri	508	Rhizobium_sp._CF080	423	Herbaspirillum_sp._B65	133	unclassified_Herbaspirillum	387	Agrobacterium;Agrobacterium_tumefaciens;Agrobacterium_deltaense_NCPPB_1641	111	Pantoea_sp._At-9b	133		bacteria	Bacteria	NA	Achromobacter_arsenitoxydans	bacteria	bacteria	508	bacteria	423	bacteria	133		387		111	bacteria	133			Pseudomonas_stutzeri	Rhizobium_sp._CF080	Herbaspirillum_sp._B65			Pantoea_sp._At-9b			fungi	1	bacteria	3950	bacteria	234	fungi	1	bacteria	169
Bradyrhizobium_erythrophlei	506	Filimonas_endophytica	422	Variovorax_sp._YR750	132	Zavarzinella_formosa	386	Bradyrhizobium_nitroreducens	109	Agrobacterium_sp._YIC_4121	132		bacteria	Bacteria	NA	Achromobacter_deleyi	bacteria	bacteria	506	bacteria	422	bacteria	132	bacteria	386	bacteria	109	bacteria	132			Bradyrhizobium_erythrophlei	Filimonas_endophytica	Variovorax_sp._YR750	Zavarzinella_formosa	Bradyrhizobium_nitroreducens	Agrobacterium_sp._YIC_4121			fungi	1	bacteria	3618	bacteria	231	fungi	1	bacteria	167
Candidatus_Dactylopiibacterium_carminicum	500	Caulobacter_vibrioides	421	Herbaspirillum_seropedicae	132	Stenotrophomonas_maltophilia	384	unclassified_Herbaspirillum	108	Enterobacter_soli;Enterobacter_soli_ATCC_BAA-2102	131		bacteria	Bacteria	NA	Achromobacter_deleyi;Comamonadaceae_bacterium_SCN_68-20;Burkholderiales_bacterium_68-20	bacteria	bacteria	500	bacteria	421	bacteria	132	bacteria	384		108		131			Candidatus_Dactylopiibacterium_carminicum	Caulobacter_vibrioides	Herbaspirillum_seropedicae	Stenotrophomonas_maltophilia					fungi	1	bacteria	3334	bacteria	230	fungi	1	bacteria	162
Rhizobiaceae_bacterium	494	Methylovorus_glucosotrophus	417	Stenotrophomonas_sp._YAU14A_MKIMI4_1	131	Caulobacter_sp._D4A	379	Serratia_marcescens	108	Variovorax;Variovorax_sp._NFACC29;Variovorax_sp._NFACC28;Variovorax_sp._NFACC27;Variovorax_sp._NFACC26;Variovorax_gossypii	130		bacteria	Bacteria	NA	Achromobacter_denitrificans	bacteria	bacteria	494	bacteria	417	bacteria	131	bacteria	379	bacteria	108		130			Rhizobiaceae_bacterium	Methylovorus_glucosotrophus	Stenotrophomonas_sp._YAU14A_MKIMI4_1	Caulobacter_sp._D4A	Serratia_marcescens				fungi	1	bacteria	3315	bacteria	229	fungi	1	bacteria	161
Gemmata_obscuriglobus	487	Bradyrhizobium_sp._AT1	417	Agrobacterium;Agrobacterium_sp._LY4;Agrobacterium_sp._TS45;Agrobacterium_tumefaciens_GW4;Agrobacterium_sp._JL28;Agrobacterium_radiobacter_DSM_30147	131	Bauldia_litoralis	379	Sphingobium_sp._CAP-1	107	Sphingobium_yanoikuyae;Sphingobium_sp.	129		bacteria	Bacteria	NA	Achromobacter_denitrificans;Achromobacter_spanius	bacteria	bacteria	487	bacteria	417		131	bacteria	379	bacteria	107	bacteria	129			Gemmata_obscuriglobus	Bradyrhizobium_sp._AT1		Bauldia_litoralis	Sphingobium_sp._CAP-1	Sphingobium_yanoikuyae;Sphingobium_sp.			fungi	1	bacteria	3229	bacteria	227	fungi	1	bacteria	160
Phytobacter_palmae	476	Methylovorus_sp._MP688	416	Stenotrophomonas_sp._YAU14D1_LEIMI4_1	128	Variovorax_paradoxus	377	Azospirillum_sp._TSA6c	106	Agrobacterium;Agrobacterium_sp._LY4;Agrobacterium_sp._TS45;Agrobacterium_tumefaciens_GW4;Agrobacterium_sp._JL28;Agrobacterium_radiobacter_DSM_30147	128		bacteria	Bacteria	NA	Achromobacter_denitrificans;Achromobacter_xylosoxidans	bacteria	bacteria	476	bacteria	416	bacteria	128	bacteria	377	bacteria	106		128			Phytobacter_palmae	Methylovorus_sp._MP688	Stenotrophomonas_sp._YAU14D1_LEIMI4_1	Variovorax_paradoxus	Azospirillum_sp._TSA6c				fungi	1	bacteria	3114	bacteria	226	fungi	1	bacteria	157
Shinella_sp._WSJ-2	471	unclassified_Sphingobium	413	Beauveria_bassiana_D1-5	128	Rhodocyclaceae_bacterium	376	Agrobacterium_deltaense;Agrobacterium_deltaense_RV3	106	Starkeya_sp._3C;unclassified_Starkeya;Starkeya_sp._HF14-78462	126		bacteria	Bacteria	NA	Achromobacter_denitrificans;Stenotrophomonas_sp._14-69-23	bacteria	bacteria	471		413		128	bacteria	376		106		126			Shinella_sp._WSJ-2			Rhodocyclaceae_bacterium					fungi	1	bacteria	2937	bacteria	225	fungi	1	bacteria	157
Devosia_sp._CC-YST696	471	Devosia_sp._A16	410	Rhizobium_multihospitium	127	Caulobacter_sp._D5	375	Acidovorax_delafieldii	106	Pseudomonas_oleovorans	126		bacteria	Bacteria	NA	Achromobacter_dolens	bacteria	bacteria	471	bacteria	410	bacteria	127	bacteria	375	bacteria	106	bacteria	126			Devosia_sp._CC-YST696	Devosia_sp._A16	Rhizobium_multihospitium	Caulobacter_sp._D5	Acidovorax_delafieldii	Pseudomonas_oleovorans			fungi	1	bacteria	2651	bacteria	221	fungi	1	bacteria	151
Verrucomicrobia_bacterium	464	Uliginosibacterium_gangwonense	409	Agrobacterium_sp._D14	127	Verrucomicrobiales_bacterium_VVV1	371	Azospira;Dechlorosoma_suillum;Azospira_oryzae_PS;Azospira_sp._I09;Betaproteobacteria_bacterium	104	Kluyvera_intermedia	125		bacteria	Bacteria	NA	Achromobacter_insolitus	bacteria	bacteria	464	bacteria	409	bacteria	127	bacteria	371		104	bacteria	125			Verrucomicrobia_bacterium	Uliginosibacterium_gangwonense	Agrobacterium_sp._D14	Verrucomicrobiales_bacterium_VVV1		Kluyvera_intermedia			fungi	1	bacteria	2575	bacteria	221	fungi	1	bacteria	150
Mesorhizobium_sediminum	458	Achromobacter_sp._NFACC18-2	409	Pseudomonas_stutzeri	126	Herbaspirillum_rubrisubalbicans	368	Agrobacterium_rosae	104	Pseudomonas_sp._B10(2017)	124		bacteria	Bacteria	NA	Achromobacter_insolitus;Achromobacter_sp._KAs_3-5	bacteria	bacteria	458	bacteria	409	bacteria	126	bacteria	368	bacteria	104	bacteria	124			Mesorhizobium_sediminum	Achromobacter_sp._NFACC18-2	Pseudomonas_stutzeri	Herbaspirillum_rubrisubalbicans	Agrobacterium_rosae	Pseudomonas_sp._B10(2017)			fungi	1	bacteria	2549	bacteria	221	fungi	1	bacteria	150
Siculibacillus_lacustris	454	Burkholderia_dabaoshanensis	408	unclassified_Rhizobium	125	Paraburkholderia_sp._NEAU-SY24	367	Bradyrhizobium_amphicarpaeae	103	Herbaspirillum_aquaticum	123		bacteria	Bacteria	NA	Achromobacter_insolitus;Pseudomonas_aeruginosa	bacteria	bacteria	454	bacteria	408		125		367	bacteria	103	bacteria	123			Siculibacillus_lacustris	Burkholderia_dabaoshanensis			Bradyrhizobium_amphicarpaeae	Herbaspirillum_aquaticum			fungi	1	bacteria	2497	bacteria	218	fungi	1	bacteria	149
Dyella_tabacisoli	442	Rhizobiaceae_bacterium	405	Uliginosibacterium_gangwonense	125	Trinickia_soli	362	Azospirillum_sp._B21	103	Enterobacter_sp._Tr-810	123		bacteria	Bacteria	NA	Achromobacter_insuavis	bacteria	bacteria	442	bacteria	405	bacteria	125	bacteria	362	bacteria	103	bacteria	123			Dyella_tabacisoli	Rhizobiaceae_bacterium	Uliginosibacterium_gangwonense	Trinickia_soli	Azospirillum_sp._B21	Enterobacter_sp._Tr-810			fungi	1	bacteria	2462	bacteria	210	fungi	1	bacteria	144
Chryseobacterium_sp.	441	Deltaproteobacteria_bacterium	403	Agrobacterium_tumefaciens;Agrobacterium_tumefaciens_GW4	125	Sphingomonas_sp._CGMCC_1.13654	358	Agrobacterium_rhizogenes	103	Pseudoxanthomonas_sp._CF385	122		bacteria	Bacteria	NA	Achromobacter_insuavis;Achromobacter_dolens;Achromobacter_sp._2789STDY5608615;Achromobacter_sp._2789STDY5608628;Achromobacter_sp._2789STDY5608621;Achromobacter_sp._2789STDY5608633	bacteria	bacteria	441	bacteria	403		125		358	bacteria	103	bacteria	122			Chryseobacterium_sp.	Deltaproteobacteria_bacterium			Agrobacterium_rhizogenes	Pseudoxanthomonas_sp._CF385			fungi	1	bacteria	2404	bacteria	210	fungi	1	bacteria	144
Rhizobium_sp._FKL33	439	Rhizobium_sp._CF142	400	Rhizobium_sp._AU243	124	Bradyrhizobium_japonicum	357	Sphingopyxis_macrogoltabida	102	Alphaproteobacteria_bacterium	122		bacteria	Bacteria	NA	Achromobacter_insuavis;Achromobacter_sp._2789STDY5608615	bacteria	bacteria	439	bacteria	400	bacteria	124	bacteria	357	bacteria	102	bacteria	122			Rhizobium_sp._FKL33	Rhizobium_sp._CF142	Rhizobium_sp._AU243	Bradyrhizobium_japonicum	Sphingopyxis_macrogoltabida	Alphaproteobacteria_bacterium			fungi	1	bacteria	2176	bacteria	207	bacteria	6451	bacteria	142
Rhizobium_sp._BK251	436	Sphingomonas_sp._LH128	393	Ensifer_adhaerens	123	Alphaproteobacteria_bacterium_65-37	356	Agrobacterium_sp._MOPV5	102	Sphingomonas_sp._S-NIH.Pt3_0716	121		bacteria	Bacteria	NA	Achromobacter_insuavis;Achromobacter_sp._2789STDY5608615;Achromobacter_sp._2789STDY5608628;Achromobacter_sp._2789STDY5608621;Achromobacter_sp._2789STDY5608633	bacteria	bacteria	436	bacteria	393	bacteria	123	bacteria	356	bacteria	102	bacteria	121			Rhizobium_sp._BK251	Sphingomonas_sp._LH128	Ensifer_adhaerens	Alphaproteobacteria_bacterium_65-37	Agrobacterium_sp._MOPV5	Sphingomonas_sp._S-NIH.Pt3_0716			fungi	1	bacteria	2093	bacteria	204	bacteria	5611	bacteria	141
Devosia_insulae;Devosia_insulae_DS-56	429	Rhizobium_borbori;Shinella_sp.	385	Agrobacterium_sp._AGB01	123	Rubrivivax_sp.	349	Rhodopseudomonas_sp._BR0M22	100	Pseudomonas_taiwanensis_SJ9	121		bacteria	Bacteria	NA	Achromobacter_insuavis;Achromobacter_sp._2789STDY5608615;Achromobacter_sp._2789STDY5608628;Achromobacter_sp._2789STDY5608633	bacteria		429	bacteria	385	bacteria	123	bacteria	349	bacteria	100		121				Rhizobium_borbori;Shinella_sp.	Agrobacterium_sp._AGB01	Rubrivivax_sp.	Rhodopseudomonas_sp._BR0M22				fungi	1	bacteria	2082	bacteria	204	bacteria	5053	bacteria	141
Edaphobacter_modestus	428	Variovorax_paradoxus	384	Stenotrophomonas_sp._SAU14A_NAIMI4_8	122	Candidatus_Thermofonsia_Clade_2_bacterium	349	Oxalicibacterium_faecigallinarum	99	Roseimicrobium_gellanilyticum	120		bacteria	Bacteria	NA	Achromobacter_insuavis;Achromobacter_sp._2789STDY5608621	bacteria	bacteria	428	bacteria	384	bacteria	122	bacteria	349	bacteria	99	bacteria	120			Edaphobacter_modestus	Variovorax_paradoxus	Stenotrophomonas_sp._SAU14A_NAIMI4_8	Candidatus_Thermofonsia_Clade_2_bacterium	Oxalicibacterium_faecigallinarum	Roseimicrobium_gellanilyticum			fungi	1	bacteria	2056	bacteria	200	bacteria	4427	bacteria	140
Edaphobacter_sp._4G125	427	unclassified_Sphingomonas	378	Ralstonia_pickettii;Ralstonia	122	Bradyrhizobium_erythrophlei	348	Azospirillum_palustre	99	Gammaproteobacteria	120		bacteria	Bacteria	NA	Achromobacter_insuavis;Achromobacter_sp._2789STDY5608628	bacteria	bacteria	427		378		122	bacteria	348	bacteria	99		120			Edaphobacter_sp._4G125			Bradyrhizobium_erythrophlei	Azospirillum_palustre				fungi	1	bacteria	1949	bacteria	197	bacteria	3544	bacteria	138
Devosia_lucknowensis	424	Herbaspirillum_sp._GW103;unclassified_Herbaspirillum	373	Protaetiibacter_intestinalis	122	Alphaproteobacteria_bacterium_62-8	347	Bradyrhizobium_yuanmingense	97	Bacillus_safensis	120		bacteria	Bacteria	NA	Achromobacter_insuavis;Achromobacter_sp._2789STDY5608628;Achromobacter_sp._2789STDY5608621;Achromobacter_sp._2789STDY5608633	bacteria	bacteria	424		373	bacteria	122	bacteria	347	bacteria	97	bacteria	120			Devosia_lucknowensis		Protaetiibacter_intestinalis	Alphaproteobacteria_bacterium_62-8	Bradyrhizobium_yuanmingense	Bacillus_safensis			fungi	1	bacteria	1949	bacteria	195	bacteria	3508	bacteria	134
Pleomorphomonas_koreensis	423	Acidovorax_sp.	368	Agrobacterium_tumefaciens;Agrobacterium_radiobacter_DSM_30147	121	Rhodospirillales_bacterium_24-66-33;Rhodospirillales_bacterium_35-66-84;Rhodospirillales_bacterium_39-66-50	344	Acidovorax_sp._Root267	97	Rhizobium_sp.	119		bacteria	Bacteria	NA	Achromobacter_insuavis;Achromobacter_sp._2789STDY5608628;Achromobacter_sp._2789STDY5608633	bacteria	bacteria	423	bacteria	368		121	bacteria	344	bacteria	97	bacteria	119			Pleomorphomonas_koreensis	Acidovorax_sp.		Rhodospirillales_bacterium_24-66-33;Rhodospirillales_bacterium_35-66-84;Rhodospirillales_bacterium_39-66-50	Acidovorax_sp._Root267	Rhizobium_sp.			fungi	1	bacteria	1918	bacteria	195	bacteria	3267	bacteria	132
Rhizobium_smilacinae	422	Sphingobium_sp._EP60837	364	Rhizobium_album	120	Pantoea_cypripedii	333	uncultured_bacterium	96	Rhizobium_sp._YS-1r	117		bacteria	Bacteria	NA	Achromobacter_insuavis;Achromobacter_xylosoxidans	bacteria	bacteria	422	bacteria	364	bacteria	120	bacteria	333	bacteria	96	bacteria	117			Rhizobium_smilacinae	Sphingobium_sp._EP60837	Rhizobium_album	Pantoea_cypripedii	uncultured_bacterium	Rhizobium_sp._YS-1r			fungi	1	bacteria	1900	bacteria	194	bacteria	3059	bacteria	131
Ochrobactrum_anthropi	416	Bradyrhizobium_erythrophlei	357	Herbaspirillum_rubrisubalbicans;Herbaspirillum_rubrisubalbicans_M1	120	Filimonas_zeae	332	Chloroflexia_bacterium_SDU3-3	96	Rhizobium_sp._NFR07	117		bacteria	Bacteria	NA	Achromobacter_kerstersii	bacteria	bacteria	416	bacteria	357		120	bacteria	332	bacteria	96	bacteria	117			Ochrobactrum_anthropi	Bradyrhizobium_erythrophlei		Filimonas_zeae	Chloroflexia_bacterium_SDU3-3	Rhizobium_sp._NFR07			fungi	1	bacteria	1771	bacteria	189	bacteria	2910	bacteria	128
Pseudomonas_sp._8Z	412	Novosphingobium_sp._SG720	353	Allorhizobium_terrae	120	Sphingomonadales_bacterium_63-6	330	Azospirillum_sp._TSO35-2	96	Devosia_sp._A16	117		bacteria	Bacteria	NA	Achromobacter_kerstersii;Achromobacter_animicus	bacteria	bacteria	412	bacteria	353	bacteria	120	bacteria	330	bacteria	96	bacteria	117			Pseudomonas_sp._8Z	Novosphingobium_sp._SG720	Allorhizobium_terrae	Sphingomonadales_bacterium_63-6	Azospirillum_sp._TSO35-2	Devosia_sp._A16			fungi	1	bacteria	1766	bacteria	187	bacteria	2884	bacteria	128
Microbacterium	406	Paraburkholderia_sp._T12-10	351	unclassified_Variovorax;Variovorax_sp._553;Variovorax_sp._679	119	Pseudolabrys_sp._GY_H	329	Azospirillum_melinis	96	Agrobacterium;Agrobacterium_tumefaciens	117		bacteria	Bacteria	NA	Achromobacter_marplatensis	bacteria		406	bacteria	351		119	bacteria	329	bacteria	96		117				Paraburkholderia_sp._T12-10		Pseudolabrys_sp._GY_H	Azospirillum_melinis				fungi	1	bacteria	1744	bacteria	186	bacteria	2752	bacteria	127
Ralstonia_pickettii	403	Candidatus_Nitrosocosmicus_hydrocola	347	Agrobacterium_deltaense_NCPPB_1641	119	Pantoea_sp._AS-PWVM4;Pantoea_sp._MSR2	327	Acidovorax_sp._Root275	95	Pseudomonas_putida_S11	116		bacteria	Bacteria	NA	Achromobacter_marplatensis;Achromobacter_arsenitoxydans	bacteria	bacteria	403	archaea	347		119	bacteria	327	bacteria	95		116			Ralstonia_pickettii	Candidatus_Nitrosocosmicus_hydrocola		Pantoea_sp._AS-PWVM4;Pantoea_sp._MSR2	Acidovorax_sp._Root275				fungi	1	bacteria	1721	bacteria	184	bacteria	2374	bacteria	126
Nostoc_sp._3335mG	403	Sphingomonadaceae	346	Pseudomonas	118	Novosphingobium_resinovorum	327	Kaistia_hirudinis	94	Devosia_riboflavina	116		bacteria	Bacteria	NA	Achromobacter_mucicolens	bacteria	bacteria	403		346		118	bacteria	327	bacteria	94	bacteria	116			Nostoc_sp._3335mG			Novosphingobium_resinovorum	Kaistia_hirudinis	Devosia_riboflavina			fungi	1	bacteria	1720	bacteria	181	bacteria	2313	bacteria	125
Agrobacterium_rosae	402	Azospirillum_sp._Sh1	346	Bradyrhizobium_stylosanthis	118	Herbaspirillum_sp._BH-1;unclassified_Herbaspirillum	323	Candidatus_Thorarchaeota_archaeon	94	Roseimicrobium_sp._ORNL1	115		bacteria	Bacteria	NA	Achromobacter_mucicolens;Achromobacter_animicus	bacteria	bacteria	402	bacteria	346	bacteria	118		323	archaea	94	bacteria	115			Agrobacterium_rosae	Azospirillum_sp._Sh1	Bradyrhizobium_stylosanthis		Candidatus_Thorarchaeota_archaeon	Roseimicrobium_sp._ORNL1			fungi	1	bacteria	1565	bacteria	178	bacteria	2197	bacteria	125
Rhodovarius_sp._CCP-6	401	Rhodopseudomonas_sp._AAP120	345	Kosakonia_oryzendophytica;Enterobacter_sp._AG5470	117	Sphingomonadales_bacterium	322	Pleomorphomonas_carboxyditropha	93	Pseudomonas_putida_S16	115		bacteria	Bacteria	NA	Achromobacter_mucicolens;Achromobacter_animicus;Achromobacter_sp._NFACC18-2;Achromobacter_sp._MFA1_R4;Achromobacter_sp._SLBN-14	bacteria	bacteria	401	bacteria	345	bacteria	117	bacteria	322	bacteria	93		115			Rhodovarius_sp._CCP-6	Rhodopseudomonas_sp._AAP120	Kosakonia_oryzendophytica;Enterobacter_sp._AG5470	Sphingomonadales_bacterium	Pleomorphomonas_carboxyditropha				fungi	1	bacteria	1469	bacteria	176	bacteria	2165	bacteria	125
Phytobacter_diazotrophicus	400	Rhizobium_wenxiniae	335	uncultured_Pleomorphomonas_sp.;Pleomorphomonas_carboxyditropha	115	Dyadobacter_sp._SG02	317	Candidatus_Thermofonsia_Clade_2_bacterium	92	Phytobacter_diazotrophicus	115		bacteria	Bacteria	NA	Achromobacter_mucicolens;Achromobacter_animicus;Achromobacter_sp._SLBN-14	bacteria	bacteria	400	bacteria	335	bacteria	115	bacteria	317	bacteria	92	bacteria	115			Phytobacter_diazotrophicus	Rhizobium_wenxiniae	uncultured_Pleomorphomonas_sp.;Pleomorphomonas_carboxyditropha	Dyadobacter_sp._SG02	Candidatus_Thermofonsia_Clade_2_bacterium	Phytobacter_diazotrophicus			fungi	1	bacteria	1389	bacteria	175	bacteria	1982	bacteria	125
Alphaproteobacteria_bacterium_64-6	400	Rhizobium_alamii	334	Kluyvera_intermedia	115	Devosia_riboflavina	314	Azospirillum_humicireducens	92	Mesorhizobium_australicum	115		bacteria	Bacteria	NA	Achromobacter_mucicolens;Achromobacter_sp._KAs_3-5	bacteria	bacteria	400	bacteria	334	bacteria	115	bacteria	314	bacteria	92	bacteria	115			Alphaproteobacteria_bacterium_64-6	Rhizobium_alamii	Kluyvera_intermedia	Devosia_riboflavina	Azospirillum_humicireducens	Mesorhizobium_australicum			fungi	1	bacteria	1379	bacteria	174	bacteria	1754	bacteria	125
Rhizobium_sp._RU35A	399	Caulobacter_radicis	331	Rhizobium_sp._Leaf262	114	Nostoc_sp._3335mG	311	unclassified_Acidovorax	90	Gammaproteobacteria;Pseudomonas_plecoglossicida	114		bacteria	Bacteria	NA	Achromobacter_mucicolens;Achromobacter_sp._Root170	bacteria	bacteria	399	bacteria	331	bacteria	114	bacteria	311		90		114			Rhizobium_sp._RU35A	Caulobacter_radicis	Rhizobium_sp._Leaf262	Nostoc_sp._3335mG					fungi	1	bacteria	1338	bacteria	173	bacteria	1733	bacteria	123
Pseudacidovorax_sp._RU35E	391	Paraburkholderia_sp._NEAU-SY24	324	Herbaspirillum_sp._GW103;unclassified_Herbaspirillum	114	Candidatus_Symbiopectobacterium_sp._'North_America'	310	Polaromonas_sp._Pch-P;Polaromonas_sp._SP1;unclassified_Polaromonas	90	Sphingobium_sp._YR657	113		bacteria	Bacteria	NA	Achromobacter_mucicolens;Achromobacter_sp._Root170;Achromobacter_sp._SLBN-14	bacteria	bacteria	391		324		114	bacteria	310		90	bacteria	113			Pseudacidovorax_sp._RU35E			Candidatus_Symbiopectobacterium_sp._'North_America'		Sphingobium_sp._YR657			fungi	1	bacteria	1313	bacteria	173	bacteria	1724	bacteria	123
Chitinophaga_sancti	391	Nitrobacter_sp._62-13	324	Enhydrobacter_aerosaccus	114	Caulobacter_radicis	309	Bradyrhizobium_sp._UNPF46	90	Rhizobium_sp._Td3;Rhizobium_sp._RM	113		bacteria	Bacteria	NA	Achromobacter_mucicolens;Achromobacter_sp._SLBN-14	bacteria	bacteria	391	bacteria	324	bacteria	114	bacteria	309	bacteria	90	bacteria	113			Chitinophaga_sancti	Nitrobacter_sp._62-13	Enhydrobacter_aerosaccus	Caulobacter_radicis	Bradyrhizobium_sp._UNPF46	Rhizobium_sp._Td3;Rhizobium_sp._RM			fungi	1	bacteria	1285	bacteria	170	bacteria	1687	bacteria	120
Agrobacterium_sp._MOPV5	387	Devosia_ginsengisoli	324	Candidatus_Galacturonibacter_soehngenii	113	Candidatus_Dadabacteria_bacterium	309	Azospirillum_sp._TSH100	90	Variovorax;Variovorax_gossypii;Variovorax_sp._YR750	112		bacteria	Bacteria	NA	Achromobacter_pestifer	bacteria	bacteria	387	bacteria	324	bacteria	113	bacteria	309	bacteria	90		112			Agrobacterium_sp._MOPV5	Devosia_ginsengisoli	Candidatus_Galacturonibacter_soehngenii	Candidatus_Dadabacteria_bacterium	Azospirillum_sp._TSH100				fungi	1	bacteria	1245	bacteria	170	bacteria	1649	bacteria	120
Bacillus_cereus	386	Rhizobium_hainanense	321	Rhizobiaceae_bacterium	112	Lelliottia_jeotgali	308	Acidovorax_sp._HMWF029	90	Fimbriiglobus_ruber	112		bacteria	Bacteria	NA	Achromobacter_piechaudii	bacteria	bacteria	386	bacteria	321	bacteria	112	bacteria	308	bacteria	90	bacteria	112			Bacillus_cereus	Rhizobium_hainanense	Rhizobiaceae_bacterium	Lelliottia_jeotgali	Acidovorax_sp._HMWF029	Fimbriiglobus_ruber			fungi	1	bacteria	1238	bacteria	167	bacteria	1644	bacteria	120
unclassified_Variovorax;Variovorax_sp._553;Variovorax_sp._679	385	Enterobacter_hormaechei	319	Metakosakonia_massiliensis	111	Pleomorphomonas_oryzae	305	Acidocella_facilis	90	Rhodospirillales_bacterium_URHD0017	110		bacteria	Bacteria	NA	Achromobacter_pulmonis	bacteria		385	bacteria	319	bacteria	111	bacteria	305	bacteria	90	bacteria	110				Enterobacter_hormaechei	Metakosakonia_massiliensis	Pleomorphomonas_oryzae	Acidocella_facilis	Rhodospirillales_bacterium_URHD0017			fungi	1	bacteria	1220	bacteria	165	bacteria	1602	bacteria	119
Rhodospirillaceae_bacterium	385	Caulobacter_sp._Root342;Caulobacter_sp._Root343;unclassified_Caulobacter	319	unclassified_Variovorax;Variovorax_sp._NFACC29;Variovorax_sp._NFACC28;Variovorax_sp._NFACC27;Variovorax_sp._NFACC26	110	Achromobacter_insuavis	305	Xanthobacter_sp._91	89	Dickeya_paradisiaca_Ech703	110		bacteria	Bacteria	NA	Achromobacter_ruhlandii	bacteria	bacteria	385		319		110	bacteria	305	bacteria	89		110			Rhodospirillaceae_bacterium			Achromobacter_insuavis	Xanthobacter_sp._91				fungi	1	bacteria	1165	bacteria	162	bacteria	1453	bacteria	119
Rhizobium_oryzae	385	Paraburkholderia_caffeinitolerans	316	Devosia_sp._Root685	110	Rhodomicrobium	304	Pseudoxanthomonas_sp._PXM01	89	Pseudomonas;Pseudomonas_putida_KG-4	104		bacteria	Bacteria	NA	Achromobacter_ruhlandii;Achromobacter_sp._2789STDY5608628	bacteria	bacteria	385	bacteria	316	bacteria	110		304	bacteria	89		104			Rhizobium_oryzae	Paraburkholderia_caffeinitolerans	Devosia_sp._Root685		Pseudoxanthomonas_sp._PXM01				fungi	1	bacteria	1163	bacteria	161	bacteria	1437	bacteria	119
Pseudomonas_mendocina	383	Nostoc_sp._3335mG	316	Uliginosibacterium_sp._TH139;unclassified_Uliginosibacterium	109	Anaerocolumna_sp._CBA3638	304	Achromobacter;Achromobacter_xylosoxidans;Achromobacter_mucicolens	89	Kaistia_soli;Kaistia_soli_DSM_19436	104		bacteria	Bacteria	NA	Achromobacter_ruhlandii;Achromobacter_xylosoxidans	bacteria	bacteria	383	bacteria	316		109	bacteria	304		89		104			Pseudomonas_mendocina	Nostoc_sp._3335mG		Anaerocolumna_sp._CBA3638					fungi	1	bacteria	1163	bacteria	160	bacteria	1429	bacteria	119
Methylobacterium_sp._ZNC0032	379	Sphingomonas_sp._CGMCC_1.13654	315	Pseudacidovorax_sp._RU35E	108	Agrobacterium_sp._AGB01	304	Pleomorphomonas_diazotrophica	88	Agrobacterium_genomosp._13;Agrobacterium_genomosp._13_str._CFBP_6927	104		bacteria	Bacteria	NA	Achromobacter_ruhlandii;Achromobacter_xylosoxidans;Achromobacter_insuavis;Achromobacter_dolens;Achromobacter_deleyi;Achromobacter_sp._2789STDY5608615;Achromobacter_sp._2789STDY5608628;Achromobacter_sp._2789STDY5608621;Achromobacter_sp._2789STDY5608633	bacteria	bacteria	379		315	bacteria	108	bacteria	304	bacteria	88		104			Methylobacterium_sp._ZNC0032		Pseudacidovorax_sp._RU35E	Agrobacterium_sp._AGB01	Pleomorphomonas_diazotrophica				fungi	1	bacteria	1134	bacteria	159	bacteria	1365	bacteria	118
Chelatococcus_sp.	376	Sphingobium_sp._EM0848	310	unclassified_Devosia;Devosia_sp._Leaf64;Devosia_sp._Leaf420	107	Sphingopyxis_sp._H057;Sphingopyxis_sp._H071;Sphingopyxis_sp._H073;Sphingopyxis_sp._H100;Sphingopyxis_sp._H107;unclassified_Sphingopyxis	303	Herbaspirillum_sp._GW103	88	Pseudomonas_sp._8Z	103		bacteria	Bacteria	NA	Achromobacter_ruhlandii;Achromobacter_xylosoxidans;Achromobacter_insuavis;Achromobacter_dolens;Achromobacter_sp._2789STDY5608628;Achromobacter_sp._2789STDY5608621;Achromobacter_sp._2789STDY5608633	bacteria	bacteria	376	bacteria	310		107		303	bacteria	88	bacteria	103			Chelatococcus_sp.	Sphingobium_sp._EM0848			Herbaspirillum_sp._GW103	Pseudomonas_sp._8Z			fungi	1	bacteria	1107	bacteria	158	bacteria	1336	bacteria	115
Variovorax_sp.	373	Magnetospirillum_sp._64-120	309	Ralstonia_solanacearum	107	Dyadobacter_soli	300	Devosia_sp._66-22	88	Variovorax_sp._NFACC29;Variovorax_sp._NFACC28;Variovorax_sp._NFACC27;Variovorax_sp._NFACC26	102		bacteria	Bacteria	NA	Achromobacter_ruhlandii;Achromobacter_xylosoxidans;Achromobacter_insuavis;Achromobacter_sp._2789STDY5608621	bacteria	bacteria	373	bacteria	309	bacteria	107	bacteria	300	bacteria	88	bacteria	102			Variovorax_sp.	Magnetospirillum_sp._64-120	Ralstonia_solanacearum	Dyadobacter_soli	Devosia_sp._66-22	Variovorax_sp._NFACC29;Variovorax_sp._NFACC28;Variovorax_sp._NFACC27;Variovorax_sp._NFACC26			fungi	1	bacteria	1068	bacteria	156	bacteria	1314	bacteria	114
Variovorax_sp._YR750	372	Devosia_sp._SCN_66-27;Devosia_sp._66-14	309	Pseudomonas_sp._PA15(2017)	106	Candidatus_Dadabacteria_bacterium_RIFCSPHIGHO2_12_FULL_53_21	300	Kosakonia_quasisacchari	86	Prosthecomicrobium_hirschii	102		bacteria	Bacteria	NA	Achromobacter_ruhlandii;Achromobacter_xylosoxidans;Bordetella_holmesii	bacteria	bacteria	372	bacteria	309	bacteria	106	bacteria	300	bacteria	86	bacteria	102			Variovorax_sp._YR750	Devosia_sp._SCN_66-27;Devosia_sp._66-14	Pseudomonas_sp._PA15(2017)	Candidatus_Dadabacteria_bacterium_RIFCSPHIGHO2_12_FULL_53_21	Kosakonia_quasisacchari	Prosthecomicrobium_hirschii			fungi	1	bacteria	1067	bacteria	154	bacteria	1286	bacteria	114
Pleomorphomonas_diazotrophica	372	Caulobacter_flavus	308	Plautia_stali_symbiont	106	Acidisphaera_sp._S103	299	Rhodoferax_sp._TS-BS-61-7	85	Propionivibrio_limicola	102		bacteria	Bacteria	NA	Achromobacter_sp.	bacteria	bacteria	372	bacteria	308	bacteria	106	bacteria	299	bacteria	85	bacteria	102			Pleomorphomonas_diazotrophica	Caulobacter_flavus	Plautia_stali_symbiont	Acidisphaera_sp._S103	Rhodoferax_sp._TS-BS-61-7	Propionivibrio_limicola			fungi	1	bacteria	1064	bacteria	153	bacteria	1233	bacteria	113
Alphaproteobacteria_bacterium_64-11	372	Sphingomonadaceae;Novosphingobium_resinovorum;Sphingomonas_sp._LH128	307	Herbaspirillum_sp._WT00C	106	Enhydrobacter_sp._CC-CFT640	298	Pseudolabrys_sp._Root1462	84	Zavarzinella_formosa	101		bacteria	Bacteria	NA	Achromobacter_sp._2789STDY5608615	bacteria	bacteria	372		307	bacteria	106	bacteria	298	bacteria	84	bacteria	101			Alphaproteobacteria_bacterium_64-11		Herbaspirillum_sp._WT00C	Enhydrobacter_sp._CC-CFT640	Pseudolabrys_sp._Root1462	Zavarzinella_formosa			fungi	1	bacteria	1064	bacteria	153	bacteria	1202	bacteria	113
Rhizobium_sp.	370	Pseudolabrys_sp._FHR47	307	Herbaspirillum_seropedicae;Herbaspirillum_seropedicae_SmR1	106	Achromobacter_sp._SLBN-14	295	Phytophthora_fragariae	84	Pseudomonas_taiwanensis;Pseudomonas_taiwanensis_SJ9	101		bacteria	Bacteria	NA	Achromobacter_sp._2789STDY5608615;Achromobacter_sp._2789STDY5608621;NA	bacteria	bacteria	370	bacteria	307		106	bacteria	295		84		101			Rhizobium_sp.	Pseudolabrys_sp._FHR47		Achromobacter_sp._SLBN-14					fungi	1	bacteria	1064	bacteria	151	bacteria	1180	bacteria	113
Rhizobium_sp._RU36D	368	Delftia_tsuruhatensis	306	Agrobacterium_deltaense;Agrobacterium_deltaense_Zutra_3/1	104	Kosakonia_sp._H7A	294	Capsulimonas_corticalis	84	Herbaspirillum_sp._GW103;unclassified_Herbaspirillum	101		bacteria	Bacteria	NA	Achromobacter_sp._2789STDY5608615;Achromobacter_sp._2789STDY5608628	bacteria	bacteria	368	bacteria	306		104	bacteria	294	bacteria	84		101			Rhizobium_sp._RU36D	Delftia_tsuruhatensis		Kosakonia_sp._H7A	Capsulimonas_corticalis				fungi	1	bacteria	1047	bacteria	150	bacteria	1134	bacteria	112
Bosea_sp._BK604	367	Azospirillum_lipoferum	306	Starkeya_sp._HF14-78462	103	Achromobacter_sp._Root170	294	Agrobacterium;Agrobacterium_tumefaciens;Agrobacterium_sp._D14	84	Bacillus_pumilus	101		bacteria	Bacteria	NA	Achromobacter_sp._2789STDY5608615;Achromobacter_sp._2789STDY5608633	bacteria	bacteria	367	bacteria	306	bacteria	103	bacteria	294		84	bacteria	101			Bosea_sp._BK604	Azospirillum_lipoferum	Starkeya_sp._HF14-78462	Achromobacter_sp._Root170		Bacillus_pumilus			fungi	1	bacteria	1035	bacteria	149	bacteria	1126	bacteria	112
Bradyrhizobium_elkanii	364	Caulobacter_sp._602-2	303	Pseudomonas_sp._B14(2017)	103	unclassified_Pleomorphomonas	290	Acidovorax_sp._69	84	Verrucomicrobia_bacterium	100		bacteria	Bacteria	NA	Achromobacter_sp._2789STDY5608621	bacteria	bacteria	364	bacteria	303	bacteria	103		290	bacteria	84	bacteria	100			Bradyrhizobium_elkanii	Caulobacter_sp._602-2	Pseudomonas_sp._B14(2017)		Acidovorax_sp._69	Verrucomicrobia_bacterium			fungi	1	bacteria	1015	bacteria	149	bacteria	1103	bacteria	112
Candidatus_Galacturonibacter_soehngenii	361	Rhizobium_album	302	Pseudomonas_sp._B5(2017)	102	Lelliottia;Lelliottia_aquatilis;Lelliottia_sp._7254-16	289	unclassified_Rhizobium	83	Pleomorphomonas_diazotrophica	100		bacteria	Bacteria	NA	Achromobacter_sp._2789STDY5608628	bacteria	bacteria	361	bacteria	302	bacteria	102		289		83	bacteria	100			Candidatus_Galacturonibacter_soehngenii	Rhizobium_album	Pseudomonas_sp._B5(2017)			Pleomorphomonas_diazotrophica			fungi	1	bacteria	1015	bacteria	149	bacteria	1093	bacteria	109
Dyadobacter_bucti	354	Microbacterium_sp._RG1	300	Bradyrhizobium_cosmicum	102	Paraburkholderia_sp._T12-10	288	Herbaspirillum_seropedicae_SmR1	82	Agrobacterium_deltaense_Zutra_3/1	100		bacteria	Bacteria	NA	Achromobacter_sp._2789STDY5608628;Achromobacter_sp._2789STDY5608633	bacteria	bacteria	354	bacteria	300	bacteria	102	bacteria	288		82		100			Dyadobacter_bucti	Microbacterium_sp._RG1	Bradyrhizobium_cosmicum	Paraburkholderia_sp._T12-10					fungi	1	bacteria	1012	bacteria	149	bacteria	1019	bacteria	108
Klebsiella_michiganensis	352	Filimonas_zeae	300	Rhizobium_wenxiniae	101	Bradyrhizobium_sp._Y36	287	Pseudoxanthomonas_mexicana	81	Agrobacterium_deltaense;Agrobacterium_deltaense_Zutra_3/1	100		bacteria	Bacteria	NA	Achromobacter_sp._2789STDY5608633	bacteria	bacteria	352	bacteria	300	bacteria	101	bacteria	287	bacteria	81		100			Klebsiella_michiganensis	Filimonas_zeae	Rhizobium_wenxiniae	Bradyrhizobium_sp._Y36	Pseudoxanthomonas_mexicana				fungi	1	bacteria	987	bacteria	148	bacteria	1016	bacteria	107
Bosea_sp._ANAM02	345	Azospira;Dechlorosoma_suillum;Azospira_oryzae_PS;Azospira_sp._I09;Betaproteobacteria_bacterium	300	Rhizobium_oryzae	101	Rhizobium_sp._S-51	286	Herbaspirillum_sp._B65	81	[Pseudomonas]_boreopolis	98		bacteria	Bacteria	NA	Achromobacter_sp._ACM02	bacteria	bacteria	345		300	bacteria	101	bacteria	286	bacteria	81	bacteria	98			Bosea_sp._ANAM02		Rhizobium_oryzae	Rhizobium_sp._S-51	Herbaspirillum_sp._B65	[Pseudomonas]_boreopolis			fungi	1	bacteria	980	bacteria	139	bacteria	1003	bacteria	106
unclassified_Acidisoma	344	Devosia_soli	291	Leifsonia_sp._BK543	101	Enterobacter_hormaechei	286	Herbaspirillum_robiniae	81	Escherichia_coli;Enterobacteriaceae_bacterium_ENNIH1	97		bacteria	Bacteria	NA	Achromobacter_sp._ACM03	bacteria		344	bacteria	291	bacteria	101	bacteria	286	bacteria	81	bacteria	97				Devosia_soli	Leifsonia_sp._BK543	Enterobacter_hormaechei	Herbaspirillum_robiniae	Escherichia_coli;Enterobacteriaceae_bacterium_ENNIH1			fungi	1	bacteria	960	bacteria	138	bacteria	991	bacteria	106
Lacipirellula_parvula	344	Zavarzinella_formosa	284	Klebsiella_michiganensis	101	Agrobacterium_rhizogenes	282	Agrobacterium_rubi	81	Bradyrhizobium_paxllaeri	96		bacteria	Bacteria	NA	Achromobacter_sp._ACM04	bacteria	bacteria	344	bacteria	284	bacteria	101	bacteria	282	bacteria	81	bacteria	96			Lacipirellula_parvula	Zavarzinella_formosa	Klebsiella_michiganensis	Agrobacterium_rhizogenes	Agrobacterium_rubi	Bradyrhizobium_paxllaeri			fungi	1	bacteria	956	bacteria	136	bacteria	991	bacteria	104
Agromyces_sp._KACC_19306	342	Rhizobium_viscosum	283	Enterobacteriaceae;Phytobacter_ursingii	101	Lelliottia_aquatilis	276	Acidovorax_sp._KKS102	81	Agrobacterium_deltaense_RV3	96		bacteria	Bacteria	NA	Achromobacter_sp._AONIH1	bacteria	bacteria	342	bacteria	283		101	bacteria	276	bacteria	81		96			Agromyces_sp._KACC_19306	Rhizobium_viscosum		Lelliottia_aquatilis	Acidovorax_sp._KKS102				fungi	1	bacteria	929	bacteria	134	bacteria	977	bacteria	103
Planctomicrobium_piriforme	341	Caulobacter_sp._OV484	283	Rhizobium_lusitanum	100	Aquisphaera_giovannonii	275	Variovorax_paradoxus	80	Variovorax_sp.	95		bacteria	Bacteria	NA	Achromobacter_sp._B4U2B	bacteria	bacteria	341	bacteria	283	bacteria	100	bacteria	275	bacteria	80	bacteria	95			Planctomicrobium_piriforme	Caulobacter_sp._OV484	Rhizobium_lusitanum	Aquisphaera_giovannonii	Variovorax_paradoxus	Variovorax_sp.			fungi	1	bacteria	928	bacteria	133	bacteria	977	bacteria	103
Stenotrophomonas_rhizophila	340	Caulobacter_sp._602-1	282	Pseudomonas_sp._ML96	100	Uliginosibacterium_gangwonense	273	Kosakonia_sacchari;Kosakonia_sacchari_SP1	80	Pseudomonas_sp._Hp2	93		bacteria	Bacteria	NA	Achromobacter_sp._B7	bacteria	bacteria	340	bacteria	282	bacteria	100	bacteria	273		80	bacteria	93			Stenotrophomonas_rhizophila	Caulobacter_sp._602-1	Pseudomonas_sp._ML96	Uliginosibacterium_gangwonense		Pseudomonas_sp._Hp2			fungi	1	bacteria	881	bacteria	132	bacteria	975	bacteria	103
Filimonas_effusa	340	Rhodospirillales_bacterium_69-11	281	Micrococcales_bacterium_73-13	100	Pseudorhodoplanes_sinuspersici	273	Azospirillum_sp._TSH64	80	Pseudomonas_pudica	93		bacteria	Bacteria	NA	Achromobacter_sp._Bel	bacteria	bacteria	340	bacteria	281	bacteria	100	bacteria	273	bacteria	80	bacteria	93			Filimonas_effusa	Rhodospirillales_bacterium_69-11	Micrococcales_bacterium_73-13	Pseudorhodoplanes_sinuspersici	Azospirillum_sp._TSH64	Pseudomonas_pudica			fungi	1	bacteria	869	bacteria	132	bacteria	955	bacteria	102
Sphingobacterium_griseoflavum	339	Sphingobium_sp.	279	Herbaspirillum;Herbaspirillum_aquaticum	99	Rhizobium_sp._CF142	272	Achromobacter;Achromobacter_xylosoxidans;Achromobacter_mucicolens;Achromobacter_sp._Root170;Achromobacter_sp._SLBN-14	80	Bradyrhizobium_lablabi	93		bacteria	Bacteria	NA	Achromobacter_sp._CCUG_56202	bacteria	bacteria	339	bacteria	279		99	bacteria	272		80	bacteria	93			Sphingobacterium_griseoflavum	Sphingobium_sp.		Rhizobium_sp._CF142		Bradyrhizobium_lablabi			fungi	1	bacteria	847	bacteria	131	bacteria	953	bacteria	102
Bosea_sp._TND4EK4	339	Musa_balbisiana	278	Variovorax_sp._1180	98	Planctomycetaceae_bacterium_SCGC_AG-212-F19	272	Enterobacter_sp._R4-368	79	Klebsiella_michiganensis	92		bacteria	Bacteria	NA	Achromobacter_sp._DH1f	bacteria	bacteria	339		278	bacteria	98	bacteria	272	bacteria	79	bacteria	92			Bosea_sp._TND4EK4		Variovorax_sp._1180	Planctomycetaceae_bacterium_SCGC_AG-212-F19	Enterobacter_sp._R4-368	Klebsiella_michiganensis			fungi	1	bacteria	847	bacteria	128	bacteria	948	bacteria	100
Agrobacterium;Agrobacterium_tumefaciens;Agrobacterium_deltaense_NCPPB_1641	339	Bauldia_litoralis	276	Starkeya_novella;Starkeya_novella_DSM_506	98	Caulobacter_vibrioides	272	Agrobacterium_tumefaciens;Agrobacterium_tumefaciens_str._Cherry_2E-2-2	79	Herbaspirillum_robiniae	92		bacteria	Bacteria	NA	Achromobacter_sp._DMS1	bacteria		339	bacteria	276		98	bacteria	272		79	bacteria	92				Bauldia_litoralis		Caulobacter_vibrioides		Herbaspirillum_robiniae			fungi	1	bacteria	827	bacteria	127	bacteria	933	bacteria	99
Devosia_crocina	338	Rhizobium_sp._BK418;unclassified_Rhizobium	275	Globisporangium_splendens	98	Reyranella_sp._CPCC_100927	269	Rhodospirillales_bacterium_24-66-33;Rhodospirillales_bacterium_35-66-84;Rhodospirillales_bacterium_39-66-50	78	Limnoglobus_roseus	91		bacteria	Bacteria	NA	Achromobacter_sp._HZ01	bacteria	bacteria	338		275		98	bacteria	269	bacteria	78	bacteria	91			Devosia_crocina			Reyranella_sp._CPCC_100927	Rhodospirillales_bacterium_24-66-33;Rhodospirillales_bacterium_35-66-84;Rhodospirillales_bacterium_39-66-50	Limnoglobus_roseus			fungi	1	bacteria	796	bacteria	127	bacteria	931	bacteria	99
Citrobacter_sp._BDA59-3	338	Bradyrhizobium_japonicum	273	Agrobacterium_sp._YIC_4121	98	Bradyrhizobium_lablabi	269	Herbaspirillum_sp._CAH-3	78	Herbaspirillum_sp._B65	90		bacteria	Bacteria	NA	Achromobacter_sp._HZ34;Achromobacter_sp._HZ28	bacteria	bacteria	338	bacteria	273	bacteria	98	bacteria	269	bacteria	78	bacteria	90			Citrobacter_sp._BDA59-3	Bradyrhizobium_japonicum	Agrobacterium_sp._YIC_4121	Bradyrhizobium_lablabi	Herbaspirillum_sp._CAH-3	Herbaspirillum_sp._B65			fungi	1	bacteria	783	bacteria	126	bacteria	914	bacteria	97
Starkeya_sp._3C;unclassified_Starkeya;Starkeya_sp._HF14-78462	336	Streptomyces_griseorubiginosus	272	Pseudomonas_sp._B8(2017)	97	Achromobacter_insuavis_AXX-A;Achromobacter_insuavis	269	Caulobacter_sp._Root342;Caulobacter_sp._Root343;unclassified_Caulobacter	78	Agrobacterium_deltaense;Agrobacterium_deltaense_RV3	90		bacteria	Bacteria	NA	Achromobacter_sp._HZ34;Achromobacter_sp._HZ28;NA	bacteria		336	bacteria	272	bacteria	97		269		78		90				Streptomyces_griseorubiginosus	Pseudomonas_sp._B8(2017)						fungi	1	bacteria	748	bacteria	125	bacteria	903	bacteria	97
Ancylobacter_rudongensis	336	Nitrobacter_hamburgensis;Nitrobacter_hamburgensis_X14	271	Pseudomonas_hunanensis	97	Sphingomonas_sp.	267	Acidovorax_sp._YL-MeA13-2016	78	Shinella_sp._UYSO24	89		bacteria	Bacteria	NA	Achromobacter_sp._JA81	bacteria	bacteria	336		271	bacteria	97	bacteria	267	bacteria	78	bacteria	89			Ancylobacter_rudongensis		Pseudomonas_hunanensis	Sphingomonas_sp.	Acidovorax_sp._YL-MeA13-2016	Shinella_sp._UYSO24			fungi	1	bacteria	740	bacteria	124	bacteria	899	bacteria	96
Rhizobium_straminoryzae	334	Paraburkholderia_caffeinitolerans;Paraburkholderia	270	Bradyrhizobium_sp._OK095	97	Acidobacteria_bacterium_RIFCSPLOWO2_02_FULL_67_36;Acidobacteria_bacterium_RIFCSPLOWO2_12_FULL_66_21	261	Rhizobium_sp._NFACC06-2	76	Rhizobium_sp._Leaf311	89		bacteria	Bacteria	NA	Achromobacter_sp._K91	bacteria	bacteria	334		270	bacteria	97	bacteria	261	bacteria	76	bacteria	89			Rhizobium_straminoryzae		Bradyrhizobium_sp._OK095	Acidobacteria_bacterium_RIFCSPLOWO2_02_FULL_67_36;Acidobacteria_bacterium_RIFCSPLOWO2_12_FULL_66_21	Rhizobium_sp._NFACC06-2	Rhizobium_sp._Leaf311			fungi	1	bacteria	733	bacteria	123	bacteria	886	bacteria	96
Pleomorphomonas_carboxyditropha	334	Rhodoplanes_sp._Z2-YC6860	268	Ancylobacter_sp._TS-1	97	Sphingomonas_koreensis	257	Bradyrhizobium_symbiodeficiens	76	Rhizobium_lusitanum	89		bacteria	Bacteria	NA	Achromobacter_sp._K91;NA	bacteria	bacteria	334	bacteria	268	bacteria	97	bacteria	257	bacteria	76	bacteria	89			Pleomorphomonas_carboxyditropha	Rhodoplanes_sp._Z2-YC6860	Ancylobacter_sp._TS-1	Sphingomonas_koreensis	Bradyrhizobium_symbiodeficiens	Rhizobium_lusitanum			fungi	1	bacteria	731	bacteria	123	bacteria	883	bacteria	96
Metakosakonia_sp._MRY16-398	333	Rhizobiales_bacterium_65-79	267	Agrobacterium_salinitolerans	97	Sphingobium_sp._66-54	257	Bradyrhizobium_diazoefficiens	76	Hungatella_xylanolytica	89		bacteria	Bacteria	NA	Achromobacter_sp._KAs_3-5	bacteria	bacteria	333	bacteria	267	bacteria	97	bacteria	257	bacteria	76	bacteria	89			Metakosakonia_sp._MRY16-398	Rhizobiales_bacterium_65-79	Agrobacterium_salinitolerans	Sphingobium_sp._66-54	Bradyrhizobium_diazoefficiens	Hungatella_xylanolytica			fungi	1	bacteria	724	bacteria	122	bacteria	873	bacteria	96
Rhizobium_album	332	Variovorax_sp._SG517	265	Rhizobium_sp._Td3;Rhizobium_sp._RM	96	Rhizobiaceae_bacterium	257	Azospirillum_doebereinerae	75	Herbaspirillum_rubrisubalbicans;Herbaspirillum_rubrisubalbicans_M1	89		bacteria	Bacteria	NA	Achromobacter_sp._KAs_3-5;NA	bacteria	bacteria	332	bacteria	265	bacteria	96	bacteria	257	bacteria	75		89			Rhizobium_album	Variovorax_sp._SG517	Rhizobium_sp._Td3;Rhizobium_sp._RM	Rhizobiaceae_bacterium	Azospirillum_doebereinerae				fungi	1	bacteria	711	bacteria	122	bacteria	865	bacteria	95
Azorhizobium_doebereinerae	328	Escherichia_coli	263	Ralstonia_sp._NFACC01	96	Bacteroidetes_bacterium	256	Acidovorax_sp._JMULE5	75	Sphingobium_yanoikuyae;Sphingobium;Sphingobium_sp._MP9-4	87		bacteria	Bacteria	NA	Achromobacter_sp._LC458	bacteria	bacteria	328	bacteria	263	bacteria	96	bacteria	256	bacteria	75		87			Azorhizobium_doebereinerae	Escherichia_coli	Ralstonia_sp._NFACC01	Bacteroidetes_bacterium	Acidovorax_sp._JMULE5				fungi	1	bacteria	705	bacteria	120	bacteria	862	bacteria	94
Lysinibacillus_fusiformis	327	Enterobacter;Enterobacter_mori	263	Pseudomonas_sp._PA27(2017)	96	Dyadobacter_sp._50-39	255	Achromobacter;Achromobacter_mucicolens;Achromobacter_sp._Root170;Achromobacter_sp._SLBN-14	75	Bradyrhizobium_jicamae	87		bacteria	Bacteria	NA	Achromobacter_sp._LU6	bacteria	bacteria	327		263	bacteria	96	bacteria	255		75	bacteria	87			Lysinibacillus_fusiformis		Pseudomonas_sp._PA27(2017)	Dyadobacter_sp._50-39		Bradyrhizobium_jicamae			fungi	1	bacteria	704	bacteria	120	bacteria	810	bacteria	93
Stenotrophomonas_acidaminiphila	325	Pseudorivibacter_rhizosphaerae	262	Klebsiella;Klebsiella_variicola	96	Streptomyces_geranii	253	Sphingomonadales_bacterium	74	Vulcaniibacterium_tengchongense	86		bacteria	Bacteria	NA	Achromobacter_sp._MFA1_R4	bacteria	bacteria	325	bacteria	262		96	bacteria	253	bacteria	74	bacteria	86			Stenotrophomonas_acidaminiphila	Pseudorivibacter_rhizosphaerae		Streptomyces_geranii	Sphingomonadales_bacterium	Vulcaniibacterium_tengchongense			fungi	1	bacteria	693	bacteria	118	bacteria	804	bacteria	92
Chryseobacterium_hispanicum	324	Pseudomonas_humi	262	Pseudomonas;Pseudomonas_putida;Pseudomonas_sp._FGI182	95	Bradyrhizobium_sp._UNPF46	253	Phytophthora_rubi	74	Rhizobiaceae_bacterium	86		bacteria	Bacteria	NA	Achromobacter_sp._MYb9	bacteria	bacteria	324	bacteria	262		95	bacteria	253		74	bacteria	86			Chryseobacterium_hispanicum	Pseudomonas_humi		Bradyrhizobium_sp._UNPF46		Rhizobiaceae_bacterium			fungi	1	bacteria	688	bacteria	117	bacteria	801	bacteria	92
Zavarzinella_formosa	321	Bauldia_sp.	258	Ancylobacter_aquaticus	95	Bradyrhizobium_sp.	252	Enterobacter_cloacae	74	Ensifer_adhaerens	86		bacteria	Bacteria	NA	Achromobacter_sp._MYb9;NA	bacteria	bacteria	321	bacteria	258	bacteria	95	bacteria	252	bacteria	74	bacteria	86			Zavarzinella_formosa	Bauldia_sp.	Ancylobacter_aquaticus	Bradyrhizobium_sp.	Enterobacter_cloacae	Ensifer_adhaerens			fungi	1	bacteria	687	bacteria	115	bacteria	785	bacteria	90
Filimonas_sp._YR581	321	Rhizobium_smilacinae	255	Stenotrophomonas_sp._B1-1	94	Bordetella_sp._FB-8	250	Caulobacter_sp._OV484	74	Agrobacterium_salinitolerans	86		bacteria	Bacteria	NA	Achromobacter_sp._NFACC18-2	bacteria	bacteria	321	bacteria	255	bacteria	94	bacteria	250	bacteria	74	bacteria	86			Filimonas_sp._YR581	Rhizobium_smilacinae	Stenotrophomonas_sp._B1-1	Bordetella_sp._FB-8	Caulobacter_sp._OV484	Agrobacterium_salinitolerans			fungi	1	bacteria	676	bacteria	115	bacteria	782	bacteria	90
Inquilinus_limosus	320	Candidatus_Rokubacteria_bacterium	254	Pantoea_sp._GL120224-02	94	Alphaproteobacteria_bacterium_RIFCSPHIGHO2_12_FULL_66_14	249	Kosakonia_pseudosacchari	73	uncultured_Pleomorphomonas_sp.	85		bacteria	Bacteria	NA	Achromobacter_sp._NFACC18-2;Achromobacter_sp._MFA1_R4	bacteria	bacteria	320	bacteria	254	bacteria	94	bacteria	249	bacteria	73	bacteria	85			Inquilinus_limosus	Candidatus_Rokubacteria_bacterium	Pantoea_sp._GL120224-02	Alphaproteobacteria_bacterium_RIFCSPHIGHO2_12_FULL_66_14	Kosakonia_pseudosacchari	uncultured_Pleomorphomonas_sp.			bacteria	7374	bacteria	675	bacteria	114	bacteria	778	bacteria	90
Lysobacter_soli	319	Bradyrhizobium_sp.	254	Stenotrophomonas_rhizophila	93	Herbaspirillum_sp._WT00C	247	Erythrobacter_sp._SG61-1L	73	Pseudomonas_sp._MSPm1	85		bacteria	Bacteria	NA	Achromobacter_sp._NFACC18-2;Achromobacter_sp._MFA1_R4;NA	bacteria	bacteria	319	bacteria	254	bacteria	93	bacteria	247	bacteria	73	bacteria	85			Lysobacter_soli	Bradyrhizobium_sp.	Stenotrophomonas_rhizophila	Herbaspirillum_sp._WT00C	Erythrobacter_sp._SG61-1L	Pseudomonas_sp._MSPm1			bacteria	4658	bacteria	673	bacteria	114	bacteria	775	bacteria	90
Enterobacter_mori	319	Paenibacillus_silvae	253	Klebsiella_quasipneumoniae	93	Rhizobium_alamii	245	Rhodopseudomonas_sp._B29	72	unclassified_Rhizobium	84		bacteria	Bacteria	NA	Achromobacter_sp._NFACC18-2;Achromobacter_sp._Root170;Achromobacter_sp._MFA1_R4;NA	bacteria	bacteria	319	bacteria	253	bacteria	93	bacteria	245	bacteria	72		84			Enterobacter_mori	Paenibacillus_silvae	Klebsiella_quasipneumoniae	Rhizobium_alamii	Rhodopseudomonas_sp._B29				bacteria	4300	bacteria	661	bacteria	113	bacteria	774	bacteria	89
Bosea_sp._DSM_18164	317	Devosia_sp._Root436	253	Herbaspirillum_sp._B501	93	Hyphomicrobiaceae_bacterium	244	Pseudomonas_fluorescens	72	Ralstonia_sp._TCR112	84		bacteria	Bacteria	NA	Achromobacter_sp._NFACC18-2;Achromobacter_sp._Root565;Achromobacter_sp._MFA1_R4;NA	bacteria		317	bacteria	253	bacteria	93	bacteria	244	bacteria	72	bacteria	84				Devosia_sp._Root436	Herbaspirillum_sp._B501	Hyphomicrobiaceae_bacterium	Pseudomonas_fluorescens	Ralstonia_sp._TCR112			bacteria	4223	bacteria	650	bacteria	112	bacteria	772	bacteria	89
Rhizobium_sp._NAU-18	316	Sphingomonadales_bacterium	252	unclassified_Herbaspirillum	92	Lelliottia;Lelliottia_jeotgali;Lelliottia_aquatilis;Lelliottia_sp._7254-16	242	Herbaspirillum_sp._B501	72	Pseudoxanthomonas_sp._KAs_5_3;unclassified_Pseudoxanthomonas	83		bacteria	Bacteria	NA	Achromobacter_sp._NFACC18-2;NA	bacteria	bacteria	316	bacteria	252		92		242	bacteria	72		83			Rhizobium_sp._NAU-18	Sphingomonadales_bacterium			Herbaspirillum_sp._B501				bacteria	3723	bacteria	647	bacteria	111	bacteria	759	bacteria	88
Kosakonia_radicincitans;Kosakonia_radicincitans_DSM_16656;Kosakonia;Kosakonia_radicincitans_UMEnt01/12;Kosakonia_sp._H7A	315	Pseudomonas;Pseudomonas_sp._ADP;Pseudomonas_citronellolis;Pseudomonas_sp._M1;Pseudomonas_sp._AAC	251	Stenotrophomonas_sp._ZAC14D2_NAIMI4_7	91	Planctomyces_sp._SH-PL14	241	Burkholderiaceae_bacterium	72	Enhydrobacter_aerosaccus	83		bacteria	Bacteria	NA	Achromobacter_sp._Root170	bacteria		315		251	bacteria	91	bacteria	241	bacteria	72	bacteria	83					Stenotrophomonas_sp._ZAC14D2_NAIMI4_7	Planctomyces_sp._SH-PL14	Burkholderiaceae_bacterium	Enhydrobacter_aerosaccus			bacteria	3667	bacteria	636	bacteria	110	bacteria	759	bacteria	88
Chloroflexi_bacterium	315	Azospirillum_oleiclasticum	251	Stenotrophomonas_sp._ZAC14D2_NAIMI4_6	91	Oxalicibacterium_flavum	240	Sulfurisoma_sediminicola	71	Agrobacterium_sp._DSM_25558	83		bacteria	Bacteria	NA	Achromobacter_sp._Root170;Achromobacter_sp._SLBN-14	bacteria	bacteria	315	bacteria	251	bacteria	91	bacteria	240	bacteria	71	bacteria	83			Chloroflexi_bacterium	Azospirillum_oleiclasticum	Stenotrophomonas_sp._ZAC14D2_NAIMI4_6	Oxalicibacterium_flavum	Sulfurisoma_sediminicola	Agrobacterium_sp._DSM_25558			bacteria	3375	bacteria	613	bacteria	108	bacteria	757	bacteria	88
unclassified_Devosia;Devosia_sp._Leaf64;Devosia_sp._Leaf420	314	Sinorhizobium_meliloti	250	Pseudomonas_sp._PA1(2017)	91	Acidobacteria_bacterium_RIFCSPLOWO2_12_FULL_67_14b	239	Pseudomonas_stutzeri	71	Pseudoxanthomonas_sp._YR558	81		bacteria	Bacteria	NA	Achromobacter_sp._Root170;NA	bacteria		314	bacteria	250	bacteria	91	bacteria	239	bacteria	71	bacteria	81				Sinorhizobium_meliloti	Pseudomonas_sp._PA1(2017)	Acidobacteria_bacterium_RIFCSPLOWO2_12_FULL_67_14b	Pseudomonas_stutzeri	Pseudoxanthomonas_sp._YR558			bacteria	3251	bacteria	613	bacteria	107	bacteria	745	bacteria	86
Dyella_sp._OK004	312	Pseudomonas_sp._M1;unclassified_Pseudomonas	250	Neorhizobium_alkalisoli	91	Herbaspirillum_huttiense;Herbaspirillum_sp._XFZ15_10_5	238	Acidovorax_sp._Root219	71	Enterobacteriaceae;Kluyvera_intermedia;Phytobacter_ursingii	81		bacteria	Bacteria	NA	Achromobacter_sp._Root170;NA;Achromobacter_sp._SLBN-14	bacteria	bacteria	312		250	bacteria	91	bacteria	238	bacteria	71		81			Dyella_sp._OK004		Neorhizobium_alkalisoli	Herbaspirillum_huttiense;Herbaspirillum_sp._XFZ15_10_5	Acidovorax_sp._Root219				bacteria	3013	bacteria	610	bacteria	106	bacteria	733	bacteria	85
Rhizobium_tropici	311	Azospirillum_brasilense	246	Variovorax_sp.	90	Nitrobacter_sp._62-13	237	Acidovorax_sp._93	71	Pantoea;Pantoea_dispersa;Pantoea_dispersa_EGD-AAK13;Pantoea_dispersa_625;Pantoea_sp._B_10;Pantoea_sp._B_9	80		bacteria	Bacteria	NA	Achromobacter_sp._Root565	bacteria	bacteria	311	bacteria	246	bacteria	90	bacteria	237	bacteria	71		80			Rhizobium_tropici	Azospirillum_brasilense	Variovorax_sp.	Nitrobacter_sp._62-13	Acidovorax_sp._93				bacteria	2993	bacteria	602	bacteria	106	bacteria	730	bacteria	84
Rhizobium_lusitanum	310	Actinobacteria_bacterium	243	Variovorax_gossypii	90	Planctomyces_sp._SCGC_AG-212-M04	236	Paraburkholderia_sp.	70	Sphingobium;Sphingobium_yanoikuyae_ATCC_51230;Sphingobium_sp._YR657	79		bacteria	Bacteria	NA	Achromobacter_sp._Root83	bacteria	bacteria	310	bacteria	243	bacteria	90	bacteria	236	bacteria	70		79			Rhizobium_lusitanum	Actinobacteria_bacterium	Variovorax_gossypii	Planctomyces_sp._SCGC_AG-212-M04	Paraburkholderia_sp.				bacteria	2904	bacteria	596	bacteria	106	bacteria	723	bacteria	84
Rhizobium_azooxidifex	310	Pseudomonas_sp._ADP;unclassified_Pseudomonas;Pseudomonas_sp._EGD-AKN5;Pseudomonas_sp._ADPe	240	Pseudomonas;Pseudomonas_sp._VLB120;Pseudomonas_sp._SWI6;Pseudomonas_sp._SWI44	90	Alphaproteobacteria_bacterium_64-11	234	Bradyrhizobium_guangxiense	70	Sphingobium_yanoikuyae;Sphingomonadaceae;Sphingobium_yanoikuyae_ATCC_51230;Sphingobium_sp.	78		bacteria	Bacteria	NA	Achromobacter_sp._RTa	bacteria	bacteria	310		240		90	bacteria	234	bacteria	70		78			Rhizobium_azooxidifex			Alphaproteobacteria_bacterium_64-11	Bradyrhizobium_guangxiense				bacteria	2682	bacteria	577	bacteria	103	bacteria	710	bacteria	84
Enterobacter_ludwigii	307	Paenibacillus_sp._SY21-1	240	Agrobacterium_rosae	90	Herbaspirillum_sp._GW103	230	Acidovorax_sp._SD340	70	Rhizobium	78		bacteria	Bacteria	NA	Achromobacter_sp._RW408	bacteria	bacteria	307	bacteria	240	bacteria	90	bacteria	230	bacteria	70		78			Enterobacter_ludwigii	Paenibacillus_sp._SY21-1	Agrobacterium_rosae	Herbaspirillum_sp._GW103	Acidovorax_sp._SD340				bacteria	2584	bacteria	575	bacteria	103	bacteria	709	bacteria	81
Enterobacter_asburiae	307	Pseudomonas_alcaligenes	238	Azorhizobium;Azorhizobium_sp._AG788	89	Ensifer_adhaerens	230	Acidocella_sp._20-61-6	70	Pseudomonas;Pseudomonas_plecoglossicida	78		bacteria	Bacteria	NA	Achromobacter_sp._SLBN-14	bacteria	bacteria	307	bacteria	238		89	bacteria	230	bacteria	70		78			Enterobacter_asburiae	Pseudomonas_alcaligenes		Ensifer_adhaerens	Acidocella_sp._20-61-6				bacteria	2510	bacteria	573	bacteria	102	bacteria	706	bacteria	81
Proteobacteria_bacterium	305	Devosia_insulae;Devosia_insulae_DS-56	238	Rhizobiales_bacterium_63-7	87	Acidocella_aminolytica;Acidocella_aminolytica_101_=_DSM_11237	229	Variovorax_sp._SG517	69	Pantoea_ananatis	78		bacteria	Bacteria	NA	Achromobacter_sp._UMC46	bacteria	bacteria	305		238	bacteria	87		229	bacteria	69	bacteria	78			Proteobacteria_bacterium		Rhizobiales_bacterium_63-7		Variovorax_sp._SG517	Pantoea_ananatis			bacteria	2457	bacteria	562	bacteria	102	bacteria	705	bacteria	81
uncultured_Pleomorphomonas_sp.	303	Acidovorax_sp._MR-S7	236	Enterobacter_kobei	87	Chloroflexi_bacterium_OLB15	228	Bradyrhizobium_guangdongense	69	Neorhizobium_sp._JUb45	78		bacteria	Bacteria	NA	Achromobacter_sp._UMC71	bacteria	bacteria	303	bacteria	236	bacteria	87	bacteria	228	bacteria	69	bacteria	78			uncultured_Pleomorphomonas_sp.	Acidovorax_sp._MR-S7	Enterobacter_kobei	Chloroflexi_bacterium_OLB15	Bradyrhizobium_guangdongense	Neorhizobium_sp._JUb45			bacteria	2441	bacteria	554	bacteria	101	bacteria	688	bacteria	81
Neorhizobium_alkalisoli	302	Bacillus_megaterium	232	Agrobacterium_sp._C13;Agrobacterium_sp._TS43;Agrobacterium_sp._TS45	87	Enterobacter_cloacae	225	Acidovorax_sp._94	69	Verrucomicrobium_spinosum	77		bacteria	Bacteria	NA	Achromobacter_spanius	bacteria	bacteria	302		232	bacteria	87	bacteria	225	bacteria	69	bacteria	77			Neorhizobium_alkalisoli		Agrobacterium_sp._C13;Agrobacterium_sp._TS43;Agrobacterium_sp._TS45	Enterobacter_cloacae	Acidovorax_sp._94	Verrucomicrobium_spinosum			bacteria	2428	bacteria	552	bacteria	101	bacteria	676	bacteria	81
Bosea_vaviloviae	300	Azospirillum_sp._TSH7;Azospirillum_sp._TSH20;Azospirillum_sp._TSA2s;unclassified_Azospirillum	232	Pseudomonas_sp._MSPm1	86	Dyadobacter_endophyticus	223	Stenotrophomonas_maltophilia	67	Pleomorphomonas_koreensis	77		bacteria	Bacteria	NA	Achromobacter_veterisilvae	bacteria	bacteria	300		232	bacteria	86	bacteria	223	bacteria	67	bacteria	77			Bosea_vaviloviae		Pseudomonas_sp._MSPm1	Dyadobacter_endophyticus	Stenotrophomonas_maltophilia	Pleomorphomonas_koreensis			bacteria	2405	bacteria	549	bacteria	101	bacteria	663	bacteria	80
Shinella_kummerowiae	299	Caulobacter_sp._FWC2	231	Pantoea_ananatis	84	Dongia_mobilis	223	Pseudomonas_alkylphenolica	67	Pleomorphomonas_carboxyditropha	77		bacteria	Bacteria	NA	Achromobacter_xylosoxidans	bacteria	bacteria	299	bacteria	231	bacteria	84	bacteria	223	bacteria	67	bacteria	77			Shinella_kummerowiae	Caulobacter_sp._FWC2	Pantoea_ananatis	Dongia_mobilis	Pseudomonas_alkylphenolica	Pleomorphomonas_carboxyditropha			bacteria	2371	bacteria	547	bacteria	101	bacteria	652	bacteria	80
Edaphobacter_sp._12200R-103	299	Acidisphaera_sp._S103	231	Citrobacter_freundii	84	Caulobacter_sp._602-2	223	Pedobacter_roseus	67	Planctomycetes_bacterium_ETA_A1	76		bacteria	Bacteria	NA	Achromobacter_xylosoxidans;Achromobacter_dolens	bacteria	bacteria	299	bacteria	231	bacteria	84	bacteria	223	bacteria	67		76			Edaphobacter_sp._12200R-103	Acidisphaera_sp._S103	Citrobacter_freundii	Caulobacter_sp._602-2	Pedobacter_roseus				bacteria	2190	bacteria	540	bacteria	100	bacteria	644	bacteria	79
Reyranella_soli	298	Terrimicrobium_sacchariphilum	230	Klebsiella_aerogenes	83	Bradyrhizobium_sp._CCBAU_53351	220	Mycolicibacterium_neoaurum	67	Metakosakonia_sp._MRY16-398	75		bacteria	Bacteria	NA	Achromobacter_xylosoxidans;Achromobacter_insuavis	bacteria	bacteria	298	bacteria	230	bacteria	83	bacteria	220	bacteria	67	bacteria	75			Reyranella_soli	Terrimicrobium_sacchariphilum	Klebsiella_aerogenes	Bradyrhizobium_sp._CCBAU_53351	Mycolicibacterium_neoaurum	Metakosakonia_sp._MRY16-398			bacteria	2069	bacteria	537	bacteria	100	bacteria	642	bacteria	78
Rhodospirillales_bacterium_24-66-33;Rhodospirillales_bacterium_35-66-84;Rhodospirillales_bacterium_39-66-50	297	Devosia_sp._OAS928	230	bacterium	83	Filimonas_lacunae	218	Methylophilus_methylotrophus	67	Klebsiella_aerogenes	75		bacteria	Bacteria	NA	Achromobacter_xylosoxidans;Achromobacter_mucicolens	bacteria	bacteria	297	bacteria	230	bacteria	83	bacteria	218	bacteria	67	bacteria	75			Rhodospirillales_bacterium_24-66-33;Rhodospirillales_bacterium_35-66-84;Rhodospirillales_bacterium_39-66-50	Devosia_sp._OAS928	bacterium	Filimonas_lacunae	Methylophilus_methylotrophus	Klebsiella_aerogenes			bacteria	2055	bacteria	533	bacteria	100	bacteria	640	bacteria	78
Rhizobium_sp._NFR07	297	Rhizobium_sp._UGM030330-04	229	Agrobacterium_deltaense_RV3	83	Bradyrhizobium_nitroreducens	217	Dyadobacter_jiangsuensis	67	Enterobacter_hormaechei;Enterobacter_hormaechei_subsp._xiangfangensis	75		bacteria	Bacteria	NA	Achromobacter_xylosoxidans;Achromobacter_mucicolens;Achromobacter_animicus;Achromobacter_sp._Root170;Achromobacter_sp._SLBN-14	bacteria	bacteria	297	bacteria	229		83	bacteria	217	bacteria	67		75			Rhizobium_sp._NFR07	Rhizobium_sp._UGM030330-04		Bradyrhizobium_nitroreducens	Dyadobacter_jiangsuensis				bacteria	2027	bacteria	530	bacteria	98	bacteria	617	bacteria	78
Rhizobium_sp._P32RR-XVIII	296	Xanthomonas_sp._Sa3BUA13	227	Dyadobacter_jiangsuensis	82	unclassified_Variovorax;Variovorax_sp._553;Variovorax_sp._679	216	Pseudomonas_oleovorans	66	Herbaspirillum;Herbaspirillum_aquaticum	74		bacteria	Bacteria	NA	Achromobacter_xylosoxidans;Achromobacter_mucicolens;Achromobacter_animicus;Achromobacter_sp._SLBN-14	bacteria	bacteria	296	bacteria	227	bacteria	82		216	bacteria	66		74			Rhizobium_sp._P32RR-XVIII	Xanthomonas_sp._Sa3BUA13	Dyadobacter_jiangsuensis		Pseudomonas_oleovorans				bacteria	1915	bacteria	520	bacteria	98	bacteria	608	bacteria	76
Microbacterium_trichothecenolyticum	295	Sphingobium_sp._66-54	227	Starkeya_sp._3C	81	Gemmatimonadetes_bacterium	216	Proteobacteria_bacterium	66	Herbaspirillum_frisingense	74		bacteria	Bacteria	NA	Achromobacter_xylosoxidans;Achromobacter_mucicolens;Achromobacter_sp._KAs_3-5	bacteria	bacteria	295	bacteria	227	bacteria	81	bacteria	216	bacteria	66	bacteria	74			Microbacterium_trichothecenolyticum	Sphingobium_sp._66-54	Starkeya_sp._3C	Gemmatimonadetes_bacterium	Proteobacteria_bacterium	Herbaspirillum_frisingense			bacteria	1905	bacteria	517	bacteria	97	bacteria	576	bacteria	76
Phytobacter_ursingii	294	Ferrovibrio_sp.	225	Rhizobium_sp._NAU-18	81	Bradyrhizobium_icense	216	Paraburkholderia_kururiensis	66	Enterobacter_bugandensis	74		bacteria	Bacteria	NA	Achromobacter_xylosoxidans;Achromobacter_mucicolens;Achromobacter_sp._Root170	bacteria	bacteria	294	bacteria	225	bacteria	81	bacteria	216	bacteria	66	bacteria	74			Phytobacter_ursingii	Ferrovibrio_sp.	Rhizobium_sp._NAU-18	Bradyrhizobium_icense	Paraburkholderia_kururiensis	Enterobacter_bugandensis			bacteria	1862	bacteria	517	bacteria	97	bacteria	576	bacteria	76
Tardiphaga_robiniae	292	Nocardioides_sp._SLBN-35	224	Enterobacter_bugandensis	81	Stenotrophomonas_rhizophila	213	Enterobacter_hormaechei	66	Citrobacter_freundii	74		bacteria	Bacteria	NA	Achromobacter_xylosoxidans;Achromobacter_mucicolens;Achromobacter_sp._Root170;Achromobacter_sp._KAs_3-5;NA;Achromobacter_sp._SLBN-14	bacteria	bacteria	292	bacteria	224	bacteria	81	bacteria	213	bacteria	66	bacteria	74			Tardiphaga_robiniae	Nocardioides_sp._SLBN-35	Enterobacter_bugandensis	Stenotrophomonas_rhizophila	Enterobacter_hormaechei	Citrobacter_freundii			bacteria	1840	bacteria	515	bacteria	97	bacteria	572	bacteria	75
Singulisphaera_sp._GP187	290	Sphingobium_estronivorans	223	Dyadobacter_beijingensis	81	Bradyrhizobium_yuanmingense	213	Azospirillum_ramasamyi	66	Cellulomonas_sp._NEAU-YY56	74		bacteria	Bacteria	NA	Achromobacter_xylosoxidans;Achromobacter_mucicolens;Achromobacter_sp._Root170;Achromobacter_sp._SLBN-14	bacteria	bacteria	290	bacteria	223	bacteria	81	bacteria	213	bacteria	66	bacteria	74			Singulisphaera_sp._GP187	Sphingobium_estronivorans	Dyadobacter_beijingensis	Bradyrhizobium_yuanmingense	Azospirillum_ramasamyi	Cellulomonas_sp._NEAU-YY56			bacteria	1770	bacteria	508	bacteria	97	bacteria	568	bacteria	75
Pantoea_sp._MSR2	289	Paenibacillus;Paenibacillus_polysaccharolyticus	221	Bradyrhizobiaceae_bacterium	81	Kosakonia_radicincitans;Kosakonia;Kosakonia_sp._H7A	211	Angulomicrobium_tetraedrale	66	Alphaproteobacteria_bacterium_65-37	74		bacteria	Bacteria	NA	Achromobacter_xylosoxidans;Achromobacter_mucicolens;Achromobacter_sp._SLBN-14	bacteria	bacteria	289		221	bacteria	81		211	bacteria	66	bacteria	74			Pantoea_sp._MSR2		Bradyrhizobiaceae_bacterium		Angulomicrobium_tetraedrale	Alphaproteobacteria_bacterium_65-37			bacteria	1653	bacteria	504	bacteria	97	bacteria	565	bacteria	74
Chthoniobacter_flavus	288	Sulfurisoma_sediminicola	219	Stenotrophomonas_maltophilia_group;Stenotrophomonas_sp._YAU14A_MKIMI4_1;Stenotrophomonas_sp._SAU14A_NAIMI4_8	78	Herbaspirillum_robiniae	210	Agrobacterium_deltaense_RV3	66	Stenotrophomonas_sp._SAU14A_NAIMI4_8	73		bacteria	Bacteria	NA	Achromobacter_xylosoxidans;Achromobacter_sp._Root170	bacteria	bacteria	288	bacteria	219		78	bacteria	210		66	bacteria	73			Chthoniobacter_flavus	Sulfurisoma_sediminicola		Herbaspirillum_robiniae		Stenotrophomonas_sp._SAU14A_NAIMI4_8			bacteria	1650	bacteria	503	bacteria	96	bacteria	563	bacteria	74
Bordetella_genomosp._5	288	Devosia_sp._Root635	219	Rhizobiales_bacterium_IZ6	78	Bradyrhizobium_guangdongense	209	unclassified_Sphingomonas	65	Pseudoxanthomonas_mexicana	73		bacteria	Bacteria	NA	Achromobacter_xylosoxidans;Achromobacter_sp._SLBN-14	bacteria	bacteria	288	bacteria	219	bacteria	78	bacteria	209		65	bacteria	73			Bordetella_genomosp._5	Devosia_sp._Root635	Rhizobiales_bacterium_IZ6	Bradyrhizobium_guangdongense		Pseudoxanthomonas_mexicana			bacteria	1645	bacteria	501	bacteria	96	bacteria	555	bacteria	74
Leifsonia_sp._BK543	287	Caenimonas_sp._HX-9-20	219	Pantoea_sp._R102	77	Herbaspirillum_seropedicae;Herbaspirillum_seropedicae_SmR1	208	Shinella_sp._MEC089;Shinella_sp._MEC087;unclassified_Shinella	65	Herbaspirillum_sp._WT00C	73		bacteria	Bacteria	NA	Achromobacter_xylosoxidans;Delftia_tsuruhatensis;Achromobacter_insuavis	bacteria	bacteria	287	bacteria	219	bacteria	77		208		65	bacteria	73			Leifsonia_sp._BK543	Caenimonas_sp._HX-9-20	Pantoea_sp._R102			Herbaspirillum_sp._WT00C			bacteria	1619	bacteria	501	bacteria	96	bacteria	555	bacteria	73
Agrobacterium;Agrobacterium_tumefaciens;Agrobacterium_sp._D14	284	Gammaproteobacteria_bacterium	218	Herbaspirillum_huttiense;Herbaspirillum_sp._XFZ15_10_5	77	Burkholderiaceae_bacterium	208	Cellulomonas_hominis	65	Gemmata_obscuriglobus;Gemmata_obscuriglobus_UQM_2246	73		bacteria	Bacteria	NA	Acidaminococcus_provencensis	bacteria		284	bacteria	218	bacteria	77	bacteria	208	bacteria	65		73				Gammaproteobacteria_bacterium	Herbaspirillum_huttiense;Herbaspirillum_sp._XFZ15_10_5	Burkholderiaceae_bacterium	Cellulomonas_hominis				bacteria	1599	bacteria	485	bacteria	95	bacteria	554	bacteria	73
Bosea_sp._CF476	283	Sphingomonas_mali	217	Azorhizobium_doebereinerae	77	Xanthomonas_sacchari	207	Burkholderiales_bacterium_RIFCSPHIGHO2_01_FULL_64_960	65	Devosia_sp._SCN_66-27;Devosia_sp._66-14	73		bacteria	Bacteria	NA	Acidibacillus_ferrooxidans	bacteria	bacteria	283	bacteria	217	bacteria	77	bacteria	207	bacteria	65	bacteria	73			Bosea_sp._CF476	Sphingomonas_mali	Azorhizobium_doebereinerae	Xanthomonas_sacchari	Burkholderiales_bacterium_RIFCSPHIGHO2_01_FULL_64_960	Devosia_sp._SCN_66-27;Devosia_sp._66-14			bacteria	1560	bacteria	481	bacteria	94	bacteria	553	bacteria	72
unclassified_Variovorax;Variovorax_sp._NFACC29;Variovorax_sp._NFACC28;Variovorax_sp._NFACC27;Variovorax_sp._NFACC26	281	Reyranella_sp._CPCC_100927	217	Agrobacterium_radiobacter_DSM_30147	77	Caulobacter_flavus	206	Sphingobium_sp.	64	Agrobacterium_sp._TS43	73		bacteria	Bacteria	NA	Acidibacillus_sulfuroxidans	bacteria		281	bacteria	217		77	bacteria	206	bacteria	64	bacteria	73				Reyranella_sp._CPCC_100927		Caulobacter_flavus	Sphingobium_sp.	Agrobacterium_sp._TS43			bacteria	1555	bacteria	481	bacteria	94	bacteria	548	bacteria	72
Ralstonia_sp._UNC404CL21Col	281	Burkholderiaceae_bacterium	216	Rhizobium_sp._CF394	76	Mitsuaria_sp._TWR114	205	Methylophilus_sp._TWE2	64	Stenotrophomonas_sp._YAU14D1_LEIMI4_1	71		bacteria	Bacteria	NA	Acidibrevibacterium_fodinaquatile	bacteria	bacteria	281	bacteria	216	bacteria	76	bacteria	205	bacteria	64	bacteria	71			Ralstonia_sp._UNC404CL21Col	Burkholderiaceae_bacterium	Rhizobium_sp._CF394	Mitsuaria_sp._TWR114	Methylophilus_sp._TWE2	Stenotrophomonas_sp._YAU14D1_LEIMI4_1			bacteria	1554	bacteria	469	bacteria	93	bacteria	519	bacteria	72
Bradyrhizobium_japonicum	281	Verrucomicrobia_bacterium_61-8	215	Kosakonia_oryzendophytica;Enterobacter_sp._FY-07	76	Rhizobium_cellulosilyticum	204	Dyella_caseinilytica	64	Rhizobium_skierniewicense	71		bacteria	Bacteria	NA	Acidiferrobacter_sp._SPIII_3	bacteria	bacteria	281	bacteria	215	bacteria	76	bacteria	204	bacteria	64	bacteria	71			Bradyrhizobium_japonicum	Verrucomicrobia_bacterium_61-8	Kosakonia_oryzendophytica;Enterobacter_sp._FY-07	Rhizobium_cellulosilyticum	Dyella_caseinilytica	Rhizobium_skierniewicense			bacteria	1538	bacteria	469	bacteria	93	bacteria	514	bacteria	72
Enterobacter_soli;Enterobacter_soli_ATCC_BAA-2102	280	Azoarcus_sp._TTM-91	215	Rhizobium_sp._RU36D	75	Nordella_sp._HKS_07	203	Caulobacter_sp._602-1	64	Azoarcus_sp._TTM-91	71		bacteria	Bacteria	NA	Acidiferrobacter_thiooxydans	bacteria		280	bacteria	215	bacteria	75	bacteria	203	bacteria	64	bacteria	71				Azoarcus_sp._TTM-91	Rhizobium_sp._RU36D	Nordella_sp._HKS_07	Caulobacter_sp._602-1	Azoarcus_sp._TTM-91			bacteria	1508	bacteria	462	bacteria	93	bacteria	510	bacteria	71
Pseudoxanthobacter_soli;Pseudoxanthobacter_soli_DSM_19599	278	Sphingomonas_sp._CCP-7	214	Pantoea_vagans	75	Sphingobium_sp._OAE613	202	Acidovorax_sp._SCN_65-108;Burkholderiales_bacterium_64-34	64	Verrucomicrobiaceae_bacterium	70		bacteria	Bacteria	NA	Acidihalobacter_aeolianus	bacteria		278		214	bacteria	75	bacteria	202	bacteria	64	bacteria	70					Pantoea_vagans	Sphingobium_sp._OAE613	Acidovorax_sp._SCN_65-108;Burkholderiales_bacterium_64-34	Verrucomicrobiaceae_bacterium			bacteria	1506	bacteria	460	bacteria	91	bacteria	505	bacteria	71
Rhizobium_hainanense	277	Rhodopseudomonas_palustris	213	Musa_acuminata	75	Ferrovibrio_terrae	200	Acidovorax_sp._107	64	Pseudomonas_inefficax	70		bacteria	Bacteria	NA	Acidihalobacter_ferrooxydans	bacteria	bacteria	277	bacteria	213		75	bacteria	200	bacteria	64	bacteria	70			Rhizobium_hainanense	Rhodopseudomonas_palustris		Ferrovibrio_terrae	Acidovorax_sp._107	Pseudomonas_inefficax			bacteria	1443	bacteria	459	bacteria	91	bacteria	503	bacteria	71
Pleomorphomonas_sp._CF100	276	Klebsiella_pneumoniae	212	Enterobacter_huaxiensis	74	Rhizobium_sp._RU36D	199	Sphingomonadales_bacterium_63-6	63	Variovorax_sp._1180	69		bacteria	Bacteria	NA	Acidihalobacter_prosperus	bacteria	bacteria	276	bacteria	212	bacteria	74	bacteria	199	bacteria	63	bacteria	69			Pleomorphomonas_sp._CF100	Klebsiella_pneumoniae	Enterobacter_huaxiensis	Rhizobium_sp._RU36D	Sphingomonadales_bacterium_63-6	Variovorax_sp._1180			bacteria	1418	bacteria	457	bacteria	91	bacteria	498	bacteria	71
Chitinophaga_silvisoli	275	Candidatus_Thermofonsia_Clade_2_bacterium	211	Agrobacterium_deltaense_Zutra_3/1	74	Paludisphaera_borealis	199	Bradyrhizobium_sp._CNPSo_3426	63	Pseudomonas;Pseudomonas_putida	69		bacteria	Bacteria	NA	Acidimangrovimonas_indica	bacteria	bacteria	275	bacteria	211		74	bacteria	199	bacteria	63		69			Chitinophaga_silvisoli	Candidatus_Thermofonsia_Clade_2_bacterium		Paludisphaera_borealis	Bradyrhizobium_sp._CNPSo_3426				bacteria	1336	bacteria	456	bacteria	91	bacteria	497	bacteria	70
Caulifigura_coniformis	274	Spartobacteria_bacterium_LR76	209	Starkeya_sp._OAE902	73	Uliginosibacterium_sp._TH139;unclassified_Uliginosibacterium	198	Acidovorax_sp._Leaf84	63	Agrobacterium_radiobacter_DSM_30147	69		bacteria	Bacteria	NA	Acidimangrovimonas_indica;Defluviimonas_sp._20V17	bacteria	bacteria	274	bacteria	209	bacteria	73		198	bacteria	63		69			Caulifigura_coniformis	Spartobacteria_bacterium_LR76	Starkeya_sp._OAE902		Acidovorax_sp._Leaf84				bacteria	1300	bacteria	447	bacteria	90	bacteria	494	bacteria	70
Mesorhizobium_zhangyense	273	Filimonas_lacunae	209	Ralstonia	73	Ramlibacter_sp._WS9	198	Acidovorax_sp._HMWF018	63	Pantoea_sp._MSR2	68		bacteria	Bacteria	NA	Acidimangrovimonas_sediminis	bacteria	bacteria	273	bacteria	209		73	bacteria	198	bacteria	63	bacteria	68			Mesorhizobium_zhangyense	Filimonas_lacunae		Ramlibacter_sp._WS9	Acidovorax_sp._HMWF018	Pantoea_sp._MSR2			bacteria	1275	bacteria	446	bacteria	90	bacteria	488	bacteria	70
Neorhizobium_sp._P12A	272	Caulobacter_zeae	207	Dyadobacter_sp._SG02	73	Bradyrhizobium_sp._DOA9	198	Verrucomicrobia_bacterium	62	Bradyrhizobium_sp._CCBAU_051011	68		bacteria	Bacteria	NA	Acidimicrobiaceae_bacterium	bacteria	bacteria	272	bacteria	207	bacteria	73	bacteria	198	bacteria	62	bacteria	68			Neorhizobium_sp._P12A	Caulobacter_zeae	Dyadobacter_sp._SG02	Bradyrhizobium_sp._DOA9	Verrucomicrobia_bacterium	Bradyrhizobium_sp._CCBAU_051011			bacteria	1274	bacteria	445	bacteria	90	bacteria	487	bacteria	70
Rhizobium_oryziradicis	270	Sphingomonas_pruni	206	Ancylobacter_sp._FA202	73	uncultured_Pleomorphomonas_sp.	197	Variovorax_sp.	62	Agrobacterium_sp._C13;Agrobacterium_sp._TS43;Agrobacterium_sp._TS45	68		bacteria	Bacteria	NA	Acidimicrobiales_bacterium	bacteria	bacteria	270	bacteria	206	bacteria	73	bacteria	197	bacteria	62	bacteria	68			Rhizobium_oryziradicis	Sphingomonas_pruni	Ancylobacter_sp._FA202	uncultured_Pleomorphomonas_sp.	Variovorax_sp.	Agrobacterium_sp._C13;Agrobacterium_sp._TS43;Agrobacterium_sp._TS45			bacteria	1261	bacteria	443	bacteria	87	bacteria	480	bacteria	69
Pseudoxanthomonas_sp._CF385	270	Ferrovibrio_terrae	205	Pseudomonas_taiwanensis	72	Mucilaginibacter_gossypiicola	196	Sinorhizobium_meliloti	62	Stenotrophomonas_sp._YAU14A_MKIMI4_1	67		bacteria	Bacteria	NA	Acidimicrobiales_bacterium_mtb01	bacteria	bacteria	270	bacteria	205	bacteria	72	bacteria	196	bacteria	62	bacteria	67			Pseudoxanthomonas_sp._CF385	Ferrovibrio_terrae	Pseudomonas_taiwanensis	Mucilaginibacter_gossypiicola	Sinorhizobium_meliloti	Stenotrophomonas_sp._YAU14A_MKIMI4_1			bacteria	1245	bacteria	439	bacteria	87	bacteria	476	bacteria	69
Chitinophaga_pinensis	270	Dyadobacter_soli	205	Enterobacter_cancerogenus	72	Tautonia_plasticadhaerens	195	Phytobacter_diazotrophicus	62	Neorhizobium_galegae	67		bacteria	Bacteria	NA	Acidimicrobiia_bacterium	bacteria	bacteria	270	bacteria	205	bacteria	72	bacteria	195	bacteria	62	bacteria	67			Chitinophaga_pinensis	Dyadobacter_soli	Enterobacter_cancerogenus	Tautonia_plasticadhaerens	Phytobacter_diazotrophicus	Neorhizobium_galegae			bacteria	1237	bacteria	438	bacteria	87	bacteria	475	bacteria	69
Microbacterium_sp.	269	Candidatus_Melainabacteria_bacterium_HGW-Melainabacteria-1	205	Rhizobium_sp._63-7	70	Reyranella_massiliensis	195	Candidatus_Galacturonibacter_soehngenii	62	Lacrimispora_amygdalina	67		bacteria	Bacteria	NA	Acidimicrobiia_bacterium_BACL6_MAG-120924-bin43	bacteria	bacteria	269	bacteria	205	bacteria	70	bacteria	195	bacteria	62	bacteria	67			Microbacterium_sp.	Candidatus_Melainabacteria_bacterium_HGW-Melainabacteria-1	Rhizobium_sp._63-7	Reyranella_massiliensis	Candidatus_Galacturonibacter_soehngenii	Lacrimispora_amygdalina			bacteria	1224	bacteria	429	bacteria	86	bacteria	456	bacteria	67
Bacillus_xiamenensis	268	Nitrobacter_sp._62-23	203	Escherichia_coli;Enterobacteriaceae_bacterium_ENNIH1	70	Spartobacteria_bacterium_LR76	194	Bradyrhizobium_sp.	62	Enterobacter_sp._Acro-832	67		bacteria	Bacteria	NA	Acidimicrobiia_bacterium_BACL6_MAG-120924-bin43;Acidimicrobiia_bacterium_BACL6_MAG-120322-bin79;Acidimicrobiia_bacterium_BACL6_MAG-120910-bin40	bacteria	bacteria	268	bacteria	203	bacteria	70	bacteria	194	bacteria	62	bacteria	67			Bacillus_xiamenensis	Nitrobacter_sp._62-23	Escherichia_coli;Enterobacteriaceae_bacterium_ENNIH1	Spartobacteria_bacterium_LR76	Bradyrhizobium_sp.	Enterobacter_sp._Acro-832			bacteria	1194	bacteria	428	bacteria	84	bacteria	454	bacteria	67
uncultured_bacterium	267	Methylovorus;Methylovorus_glucosotrophus;Methylovorus_glucosetrophus_SIP3-4;Methylovorus_sp._MP688	203	Enterobacteriaceae;Kluyvera_intermedia;Phytobacter_ursingii	70	Phytobacter_palmae	194	Acidovorax_sp._Root217	62	Bradyrhizobium_sp._WSM_1744	67		bacteria	Bacteria	NA	Acidimicrobium_ferrooxidans	bacteria	bacteria	267		203		70	bacteria	194	bacteria	62	bacteria	67			uncultured_bacterium			Phytobacter_palmae	Acidovorax_sp._Root217	Bradyrhizobium_sp._WSM_1744			bacteria	1171	bacteria	425	bacteria	84	bacteria	448	bacteria	67
Bradyrhizobium_lablabi	267	Denitratisoma_sp._DHT3	203	Hyphomicrobium_zavarzinii	68	Xanthomonadaceae_bacterium	193	Pseudomonas_mendocina	61	Arthrobacter_stackebrandtii	67		bacteria	Bacteria	NA	Acidiphilium_angustum	bacteria	bacteria	267	bacteria	203	bacteria	68	bacteria	193	bacteria	61	bacteria	67			Bradyrhizobium_lablabi	Denitratisoma_sp._DHT3	Hyphomicrobium_zavarzinii	Xanthomonadaceae_bacterium	Pseudomonas_mendocina	Arthrobacter_stackebrandtii			bacteria	1161	bacteria	423	bacteria	83	bacteria	446	bacteria	67
Bosea_sp._Root381	267	Caulobacter_sp._774	203	Enterobacter_sp._FY-07;Enterobacter_sp._AG5470	68	Rhizobium_viscosum	193	Pedobacter_sp._KBS0701	61	Lysobacter;Lysobacter_soli	66		bacteria	Bacteria	NA	Acidiphilium_cryptum	bacteria	bacteria	267	bacteria	203	bacteria	68	bacteria	193	bacteria	61		66			Bosea_sp._Root381	Caulobacter_sp._774	Enterobacter_sp._FY-07;Enterobacter_sp._AG5470	Rhizobium_viscosum	Pedobacter_sp._KBS0701				bacteria	1161	bacteria	423	bacteria	83	bacteria	444	bacteria	67
Pantoea_cypripedii	266	Enhydrobacter_sp._CC-CFT640	202	Citrobacter_sp._BDA59-3	68	Kosakonia_radicincitans;Kosakonia_radicincitans_UMEnt01/12	193	Methylotenera_sp.	61	Gemmataceae_bacterium	66		bacteria	Bacteria	NA	Acidiphilium_cryptum;Acidiphilium_sp._20-67-58;Acidiphilium_sp._21-68-69	bacteria	bacteria	266	bacteria	202	bacteria	68		193	bacteria	61	bacteria	66			Pantoea_cypripedii	Enhydrobacter_sp._CC-CFT640	Citrobacter_sp._BDA59-3		Methylotenera_sp.	Gemmataceae_bacterium			bacteria	1138	bacteria	422	bacteria	82	bacteria	435	bacteria	67
Rhizobium_sp._G21	265	Denitratisoma_oestradiolicum	202	Devosia_crocina	67	Herbaspirillum_sp._CAH-3	193	Herbaspirillum_sp._C9C3	61	unclassified_Herbaspirillum	65		bacteria	Bacteria	NA	Acidiphilium_multivorum	bacteria	bacteria	265	bacteria	202	bacteria	67	bacteria	193	bacteria	61		65			Rhizobium_sp._G21	Denitratisoma_oestradiolicum	Devosia_crocina	Herbaspirillum_sp._CAH-3	Herbaspirillum_sp._C9C3				bacteria	1115	bacteria	421	bacteria	81	bacteria	430	bacteria	66
Pantoea_sp._AS-PWVM4	265	Sphingobium_sp._15-1	201	Bradyrhizobium_diazoefficiens	67	Chthoniobacter_flavus	193	Citrobacter_sp._BDA59-3	61	Ralstonia_mannitolilytica	65		bacteria	Bacteria	NA	Acidiphilium_multivorum;Acidiphilium_sp._PM	bacteria	bacteria	265	bacteria	201	bacteria	67	bacteria	193	bacteria	61	bacteria	65			Pantoea_sp._AS-PWVM4	Sphingobium_sp._15-1	Bradyrhizobium_diazoefficiens	Chthoniobacter_flavus	Citrobacter_sp._BDA59-3	Ralstonia_mannitolilytica			bacteria	1094	bacteria	417	bacteria	81	bacteria	422	bacteria	66
Kaistia_sp._SCN_65-12	264	Pleomorphomonas_oryzae	201	Agrobacterium_deltaense;Agrobacterium_deltaense_RV3	67	Terrimicrobium_sacchariphilum	192	Bosea_thiooxidans	61	Enterobacter_cloacae_complex	65		bacteria	Bacteria	NA	Acidiphilium_rubrum	bacteria	bacteria	264	bacteria	201		67	bacteria	192	bacteria	61		65			Kaistia_sp._SCN_65-12	Pleomorphomonas_oryzae		Terrimicrobium_sacchariphilum	Bosea_thiooxidans				bacteria	1091	bacteria	417	bacteria	81	bacteria	418	bacteria	66
Neorhizobium_sp._NCHU2750	263	Sphingobium_sp._YR768	200	Agrobacterium_sp._a22-2	66	Novosphingobium_pokkalii	192	Agrobacterium_tumefaciens;Rhizobium/Agrobacterium_group	61	Enterobacter_cancerogenus	65		bacteria	Bacteria	NA	Acidiphilium_sp._20-67-58	bacteria	bacteria	263	bacteria	200	bacteria	66	bacteria	192		61	bacteria	65			Neorhizobium_sp._NCHU2750	Sphingobium_sp._YR768	Agrobacterium_sp._a22-2	Novosphingobium_pokkalii		Enterobacter_cancerogenus			bacteria	1082	bacteria	416	bacteria	81	bacteria	413	bacteria	66
Agrobacterium_sp._a22-2	263	Delftia_acidovorans	199	Agrobacterium_rubi	66	Nitrobacter_sp._62-23	192	Aeromonas_caviae	61	Bacillus_xiamenensis	65		bacteria	Bacteria	NA	Acidiphilium_sp._20-67-58;Acidiphilium_sp._21-68-69	bacteria	bacteria	263	bacteria	199	bacteria	66	bacteria	192	bacteria	61	bacteria	65			Agrobacterium_sp._a22-2	Delftia_acidovorans	Agrobacterium_rubi	Nitrobacter_sp._62-23	Aeromonas_caviae	Bacillus_xiamenensis			bacteria	1046	bacteria	410	bacteria	81	bacteria	411	bacteria	66
Agrobacterium_deltaense	263	Bradyrhizobium_sp._CCBAU_51765	199	Enterobacter_cloacae;Enterobacter_cloacae_subsp._cloacae	65	Herbaspirillum	192	Acidovorax_sp._ST3	61	Rhizobium_straminoryzae	64		bacteria	Bacteria	NA	Acidiphilium_sp._21-60-14	bacteria	bacteria	263	bacteria	199		65		192	bacteria	61	bacteria	64			Agrobacterium_deltaense	Bradyrhizobium_sp._CCBAU_51765			Acidovorax_sp._ST3	Rhizobium_straminoryzae			bacteria	1031	bacteria	409	bacteria	78	bacteria	407	bacteria	66
Singulisphaera_acidiphila;Singulisphaera_acidiphila_DSM_18658	261	Rhizobium_oryziradicis	198	Rhizobium_undicola	64	Aquisphaera_sp._JC669	192	Rhizobiales_bacterium_63-7	60	Pseudomonas;Pseudomonas_putida;Pseudomonas_monteilii;Pseudomonas_sp._LTGT-11-2Z	64		bacteria	Bacteria	NA	Acidiphilium_sp._21-60-14;Acidiphilium_sp._34-60-192	bacteria		261	bacteria	198	bacteria	64	bacteria	192	bacteria	60		64				Rhizobium_oryziradicis	Rhizobium_undicola	Aquisphaera_sp._JC669	Rhizobiales_bacterium_63-7				bacteria	1004	bacteria	409	bacteria	77	bacteria	405	bacteria	65
Shinella_zoogloeoides	261	Mesorhizobium_sp._YM1C-6-2	196	Rhizobium_sp._CF080	64	Herbaspirillum_frisingense_GSF30	191	Bradyrhizobium_vignae	60	Pantoea_sp._AS-PWVM4	64		bacteria	Bacteria	NA	Acidiphilium_sp._21-60-14;Acidiphilium_sp._34-60-192;Acidiphilium_sp._37-60-79	bacteria	bacteria	261	bacteria	196	bacteria	64		191	bacteria	60	bacteria	64			Shinella_zoogloeoides	Mesorhizobium_sp._YM1C-6-2	Rhizobium_sp._CF080		Bradyrhizobium_vignae	Pantoea_sp._AS-PWVM4			bacteria	981	bacteria	408	bacteria	77	bacteria	401	bacteria	65
Ensifer_adhaerens	261	Azospirillum_sp._INR13	196	Rhizobium_smilacinae	64	Sorangium_cellulosum	188	Methylophilus_sp.	59	Kaistia_sp._SCN_65-12	64		bacteria	Bacteria	NA	Acidiphilium_sp._21-60-14;Acidiphilium_sp._37-60-79	bacteria	bacteria	261	bacteria	196	bacteria	64	bacteria	188	bacteria	59	bacteria	64			Ensifer_adhaerens	Azospirillum_sp._INR13	Rhizobium_smilacinae	Sorangium_cellulosum	Methylophilus_sp.	Kaistia_sp._SCN_65-12			bacteria	979	bacteria	405	bacteria	77	bacteria	400	bacteria	64
Enterobacteriaceae;Enterobacter_sp._NFR05;[Kluyvera]_intestini;Enterobacteriaceae_bacterium_ENNIH2;Enterobacteriaceae_bacterium_ENNIH3;Enterobacteriaceae_bacterium_A-F18;Kluyvera_sp._Nf5;Grimontella_sp._AG753	260	Enterobacter_ludwigii	195	Pantoea_anthophila	62	Clostridium_indicum	188	Enterovirga_rhinocerotis	59	Agrobacterium_bohemicum	64		bacteria	Bacteria	NA	Acidiphilium_sp._21-62-4	bacteria		260	bacteria	195	bacteria	62	bacteria	188	bacteria	59	bacteria	64				Enterobacter_ludwigii	Pantoea_anthophila	Clostridium_indicum	Enterovirga_rhinocerotis	Agrobacterium_bohemicum			bacteria	973	bacteria	403	bacteria	76	bacteria	386	bacteria	64
Protaetiibacter_intestinalis	259	unclassified_Pleomorphomonas	193	Homoserinibacter_sp._GY_40078	62	Bradyrhizobium_liaoningense	188	Curvibacter_sp._GWA2_63_95;Curvibacter_sp._RIFCSPHIGHO2_12_FULL_63_18	59	Sphingobium_sp._AP49	63		bacteria	Bacteria	NA	Acidiphilium_sp._21-66-27	bacteria	bacteria	259		193	bacteria	62	bacteria	188	bacteria	59	bacteria	63			Protaetiibacter_intestinalis		Homoserinibacter_sp._GY_40078	Bradyrhizobium_liaoningense	Curvibacter_sp._GWA2_63_95;Curvibacter_sp._RIFCSPHIGHO2_12_FULL_63_18	Sphingobium_sp._AP49			bacteria	963	bacteria	400	bacteria	76	bacteria	384	bacteria	64
Hansschlegelia_zhihuaiae	258	Sphingobium_barthaii	191	Herbaspirillum	62	Hypericibacter_terrae	187	unclassified_Novosphingobium	58	Neorhizobium_galegae_bv._orientalis	63		bacteria	Bacteria	NA	Acidiphilium_sp._21-66-27;Acidiphilium_sp._21-68-69	bacteria	bacteria	258	bacteria	191		62	bacteria	187		58		63			Hansschlegelia_zhihuaiae	Sphingobium_barthaii		Hypericibacter_terrae					bacteria	945	bacteria	393	bacteria	75	bacteria	379	bacteria	64
Rhizobium_sp._BK376	255	Paenibacillus_barcinonensis	191	Rhizobium_arenae	61	Sinorhizobium_meliloti	185	Sphingomonadaceae	58	Microbacterium_sp._SLBN-1	63		bacteria	Bacteria	NA	Acidiphilium_sp._21-66-27;Acidiphilium_sp._21-68-69;Acidiphilium_sp._37-67-22	bacteria	bacteria	255	bacteria	191	bacteria	61	bacteria	185		58	bacteria	63			Rhizobium_sp._BK376	Paenibacillus_barcinonensis	Rhizobium_arenae	Sinorhizobium_meliloti		Microbacterium_sp._SLBN-1			bacteria	935	bacteria	385	bacteria	75	bacteria	379	bacteria	64
Paenibacillus;Paenibacillus_silvae	255	Dyadobacter_sp._SG02	191	Pseudomonas_taiwanensis_SJ9	61	Variovorax_sp.	184	Planctomycetales_bacterium_71-10	58	Kluyvera_sp._Nf5	63		bacteria	Bacteria	NA	Acidiphilium_sp._21-66-27;Acidiphilium_sp._37-67-22	bacteria		255	bacteria	191		61	bacteria	184	bacteria	58	bacteria	63				Dyadobacter_sp._SG02		Variovorax_sp.	Planctomycetales_bacterium_71-10	Kluyvera_sp._Nf5			bacteria	926	bacteria	384	bacteria	74	bacteria	377	bacteria	64
Pseudomonas_oleovorans	254	Xanthomonas_sp._SS	189	Micrococcales_bacterium_72-143	61	Rudaea_cellulosilytica	184	Azospirillum_sp._K2W22B-5	58	Herbaspirillum_sp._B501	63		bacteria	Bacteria	NA	Acidiphilium_sp._21-68-69	bacteria	bacteria	254	bacteria	189	bacteria	61	bacteria	184	bacteria	58	bacteria	63			Pseudomonas_oleovorans	Xanthomonas_sp._SS	Micrococcales_bacterium_72-143	Rudaea_cellulosilytica	Azospirillum_sp._K2W22B-5	Herbaspirillum_sp._B501			bacteria	925	bacteria	368	bacteria	73	bacteria	376	bacteria	63
Mycobacterium_sp._KBS0706	254	Xanthomonas_sp._SI	189	Enterobacter_roggenkampii	61	Rhodopila_globiformis	184	Azospirillum_lipoferum;Azospirillum_lipoferum_4B	58	Stenotrophomonas_sp._ZAC14D2_NAIMI4_7	62		bacteria	Bacteria	NA	Acidiphilium_sp._21-68-69;Acidiphilium_sp._37-67-22	bacteria	bacteria	254	bacteria	189	bacteria	61	bacteria	184		58	bacteria	62			Mycobacterium_sp._KBS0706	Xanthomonas_sp._SI	Enterobacter_roggenkampii	Rhodopila_globiformis		Stenotrophomonas_sp._ZAC14D2_NAIMI4_7			bacteria	910	bacteria	364	bacteria	73	bacteria	375	bacteria	63
Dyadobacter_sp._SG02	254	Xanthomonas_sp._JAI131	189	Comamonadaceae_bacterium	61	Pseudorhodoplanes_sp.	184	Acidovorax_sp._Leaf76;Acidovorax_sp._Leaf84;Acidovorax_sp._Leaf191	58	Rhizobium_sp._RU35A	62		bacteria	Bacteria	NA	Acidiphilium_sp._34-60-192	bacteria	bacteria	254	bacteria	189	bacteria	61	bacteria	184	bacteria	58	bacteria	62			Dyadobacter_sp._SG02	Xanthomonas_sp._JAI131	Comamonadaceae_bacterium	Pseudorhodoplanes_sp.	Acidovorax_sp._Leaf76;Acidovorax_sp._Leaf84;Acidovorax_sp._Leaf191	Rhizobium_sp._RU35A			bacteria	906	bacteria	357	bacteria	73	bacteria	371	bacteria	63
Variovorax_gossypii	250	Bosea_sp._AS-1	188	Bradyrhizobium_arachidis	61	Novosphingobium_guangzhouense	184	Acidovorax_sp._99	58	Lelliottia_nimipressuralis	62		bacteria	Bacteria	NA	Acidiphilium_sp._34-60-192;Acidiphilium_sp._37-60-79	bacteria	bacteria	250	bacteria	188	bacteria	61	bacteria	184	bacteria	58	bacteria	62			Variovorax_gossypii	Bosea_sp._AS-1	Bradyrhizobium_arachidis	Novosphingobium_guangzhouense	Acidovorax_sp._99	Lelliottia_nimipressuralis			bacteria	876	bacteria	353	bacteria	72	bacteria	368	bacteria	63
Devosia_sp._Root105	250	Sphingobium_sp._AP50	186	unclassified_Pseudomonas;Pseudomonas_sp._PA27(2017);Pseudomonas_sp._PA1(2017)	60	Pseudomonas_sp._8Z	183	unclassified_Rhodopseudomonas	57	Frigoriglobus_tundricola	62		bacteria	Bacteria	NA	Acidiphilium_sp._34-64-41	bacteria	bacteria	250	bacteria	186		60	bacteria	183		57	bacteria	62			Devosia_sp._Root105	Sphingobium_sp._AP50		Pseudomonas_sp._8Z		Frigoriglobus_tundricola			bacteria	876	bacteria	351	bacteria	72	bacteria	362	bacteria	62
Bosea_sp._AS-1	250	Pseudolabrys_sp._GY_H	185	Stenotrophomonas;Stenotrophomonas_sp._ZAC14D2_NAIMI4_6	60	Planctomycetaceae_bacterium	182	Rhodocyclales_bacterium_GWA2_65_20	57	[Flexibacter]_sp._ATCC_35208	62		bacteria	Bacteria	NA	Acidiphilium_sp._34-64-41;Acidiphilium_sp._37-64-53	bacteria	bacteria	250	bacteria	185		60	bacteria	182	bacteria	57	bacteria	62			Bosea_sp._AS-1	Pseudolabrys_sp._GY_H		Planctomycetaceae_bacterium	Rhodocyclales_bacterium_GWA2_65_20	[Flexibacter]_sp._ATCC_35208			bacteria	867	bacteria	346	bacteria	70	bacteria	357	bacteria	62
Bosea_sp._67-29	250	Niveispirillum_cyanobacteriorum	185	Agrobacterium;Agrobacterium_sp._C13;Agrobacterium_sp._LY4;Agrobacterium_sp._TS45;Agrobacterium_tumefaciens_GW4;Agrobacterium_sp._JL28	60	Rhodospirillales_bacterium_20-64-7	181	Herbaspirillum_aquaticum	57	Rhizobium_album	61		bacteria	Bacteria	NA	Acidiphilium_sp._37-60-79	bacteria	bacteria	250	bacteria	185		60	bacteria	181	bacteria	57	bacteria	61			Bosea_sp._67-29	Niveispirillum_cyanobacteriorum		Rhodospirillales_bacterium_20-64-7	Herbaspirillum_aquaticum	Rhizobium_album			bacteria	862	bacteria	345	bacteria	70	bacteria	356	bacteria	62
Bosea_sp._124	248	Burkholderiales_bacterium	185	Pantoea;Pantoea_dispersa;Pantoea_dispersa_EGD-AAK13;Pantoea_dispersa_625;Pantoea_sp._B_10;Pantoea_sp._B_9	59	Sphingomonas_sp._CCP-7	179	Denitratisoma_oestradiolicum	57	Pseudomonas;Pseudomonas_asiatica	61		bacteria	Bacteria	NA	Acidiphilium_sp._37-64-53	bacteria	bacteria	248	bacteria	185		59		179	bacteria	57		61			Bosea_sp._124	Burkholderiales_bacterium			Denitratisoma_oestradiolicum				bacteria	853	bacteria	335	bacteria	68	bacteria	349	bacteria	62
Agrobacterium_tumefaciens;Agrobacterium_tumefaciens_str._Cherry_2E-2-2	248	Caulobacter_sp._YL-Caulobacter	183	Dyadobacter_endophyticus	59	Pseudorivibacter_rhizosphaerae	179	Azospirillum_sp._Sh1	57	Pleomorphomonas_sp._CF100	61		bacteria	Bacteria	NA	Acidiphilium_sp._37-67-22	bacteria		248	bacteria	183	bacteria	59	bacteria	179	bacteria	57	bacteria	61				Caulobacter_sp._YL-Caulobacter	Dyadobacter_endophyticus	Pseudorivibacter_rhizosphaerae	Azospirillum_sp._Sh1	Pleomorphomonas_sp._CF100			bacteria	849	bacteria	334	bacteria	68	bacteria	349	bacteria	62
Pseudomonas_putida;Pseudomonas_mosselii;Pseudomonas_putida_group	247	Caulobacter_sp._RHG1	183	Sinorhizobium_medicae	58	Variovorax_sp._YR750	178	Agrobacterium_bohemicum	57	Klebsiella_quasipneumoniae	61		bacteria	Bacteria	NA	Acidiphilium_sp._C61	bacteria		247	bacteria	183	bacteria	58	bacteria	178	bacteria	57	bacteria	61				Caulobacter_sp._RHG1	Sinorhizobium_medicae	Variovorax_sp._YR750	Agrobacterium_bohemicum	Klebsiella_quasipneumoniae			bacteria	848	bacteria	331	bacteria	68	bacteria	348	bacteria	62
Enterobacter_sp._NFR05	246	Mesorhizobium_australicum	182	Rhizobium_sp._YS-1r	58	Sphingomonas_spermidinifaciens	178	Herbaspirillum_huttiense;Herbaspirillum_sp._XFZ15_10_5	56	Enterobacteriaceae;Enterobacter_sp._NFR05;[Kluyvera]_intestini;Enterobacteriaceae_bacterium_ENNIH2;Enterobacteriaceae_bacterium_ENNIH3;Enterobacteriaceae_bacterium_A-F18;Kluyvera_sp._Nf5;Grimontella_sp._AG753	61		bacteria	Bacteria	NA	Acidiphilium_sp._C61;Acidiphilium_sp._20-67-58	bacteria	bacteria	246	bacteria	182	bacteria	58	bacteria	178	bacteria	56		61			Enterobacter_sp._NFR05	Mesorhizobium_australicum	Rhizobium_sp._YS-1r	Sphingomonas_spermidinifaciens	Herbaspirillum_huttiense;Herbaspirillum_sp._XFZ15_10_5				bacteria	839	bacteria	324	bacteria	67	bacteria	347	bacteria	62
Paraburkholderia_solisilvae	245	Sphingobium_lactosutens	181	Pseudomonas_plecoglossicida	58	Pleomorphomonas_carboxyditropha	178	Deltaproteobacteria_bacterium	56	Ensete_ventricosum	61		bacteria	Bacteria	NA	Acidiphilium_sp._C61;Acidiphilium_sp._20-67-58;Acidiphilium_sp._21-68-69	bacteria	bacteria	245	bacteria	181	bacteria	58	bacteria	178	bacteria	56		61			Paraburkholderia_solisilvae	Sphingobium_lactosutens	Pseudomonas_plecoglossicida	Pleomorphomonas_carboxyditropha	Deltaproteobacteria_bacterium				bacteria	837	bacteria	324	bacteria	67	bacteria	344	bacteria	61
Pseudorhodoplanes_sinuspersici	243	Singulisphaera_sp._GP187	181	Neorhizobium_sp._NCHU2750	58	Tuwongella_immobilis	176	Azospirillum_lipoferum;Azospirillum_sp._B510	56	Neorhizobium_galegae;Neorhizobium_galegae_bv._officinalis	60		bacteria	Bacteria	NA	Acidiphilium_sp._C61;Acidiphilium_sp._20-67-58;Acidiphilium_sp._37-67-22	bacteria	bacteria	243	bacteria	181	bacteria	58	bacteria	176		56		60			Pseudorhodoplanes_sinuspersici	Singulisphaera_sp._GP187	Neorhizobium_sp._NCHU2750	Tuwongella_immobilis					bacteria	836	bacteria	321	bacteria	66	bacteria	333	bacteria	61
Mesorhizobium;Mesorhizobium_denitrificans	242	Alphaproteobacteria_bacterium_65-37	181	Bradyrhizobium_sp.	58	Sphingobium_yanoikuyae	176	Ralstonia_pickettii	55	Lysobacter_sp._OAE881	60		bacteria	Bacteria	NA	Acidiphilium_sp._JA12-A1	bacteria		242	bacteria	181	bacteria	58	bacteria	176	bacteria	55	bacteria	60				Alphaproteobacteria_bacterium_65-37	Bradyrhizobium_sp.	Sphingobium_yanoikuyae	Ralstonia_pickettii	Lysobacter_sp._OAE881			bacteria	836	bacteria	319	bacteria	66	bacteria	332	bacteria	61
Devosia_sp._LC5	240	Xanthomonas_sp._GW	180	Bradyrhizobium_huanghuaihaiense	57	Abditibacterium_utsteinense	176	Pseudoxanthomonas_sp._PXM02	55	Kosakonia_radicincitans	60		bacteria	Bacteria	NA	Acidiphilium_sp._PM	bacteria	bacteria	240	bacteria	180	bacteria	57	bacteria	176	bacteria	55	bacteria	60			Devosia_sp._LC5	Xanthomonas_sp._GW	Bradyrhizobium_huanghuaihaiense	Abditibacterium_utsteinense	Pseudoxanthomonas_sp._PXM02	Kosakonia_radicincitans			bacteria	824	bacteria	316	bacteria	64	bacteria	330	bacteria	61
Rhizobium_sp._S-51	239	Litorilinea_aerophila	180	unclassified_Pseudomonas;Pseudomonas_sp._FGI182	56	Devosia_sp._A16	175	Kaistia_algarum	55	Rhizobium_sp._RU36D	59		bacteria	Bacteria	NA	Acidiphilium_symbioticum	bacteria	bacteria	239	bacteria	180		56	bacteria	175	bacteria	55	bacteria	59			Rhizobium_sp._S-51	Litorilinea_aerophila		Devosia_sp._A16	Kaistia_algarum	Rhizobium_sp._RU36D			bacteria	823	bacteria	316	bacteria	64	bacteria	329	bacteria	61
Azoarcus_sp._TTM-91	237	Enterobacter_asburiae	180	Shinella_zoogloeoides	56	Phytophthora_sojae	172	Herbaspirillum_sp._VT-16-41	55	Filimonas_sp._YR581	59		bacteria	Bacteria	NA	Acidipila_dinghuensis	bacteria	bacteria	237	bacteria	180	bacteria	56		172	bacteria	55	bacteria	59			Azoarcus_sp._TTM-91	Enterobacter_asburiae	Shinella_zoogloeoides		Herbaspirillum_sp._VT-16-41	Filimonas_sp._YR581			bacteria	821	bacteria	310	bacteria	64	bacteria	327	bacteria	61
Rhizobiales_bacterium_63-7	234	Labrys_sp._WJW	179	Reyranella_soli	56	Ferrovibrio_sp.	172	Exiguobacterium_profundum	55	Enterobacter_sp._BIGb0383;Enterobacter_sp._BIGb0359;unclassified_Enterobacter	59		bacteria	Bacteria	NA	Acidipila_rosea	bacteria	bacteria	234	bacteria	179	bacteria	56	bacteria	172	bacteria	55		59			Rhizobiales_bacterium_63-7	Labrys_sp._WJW	Reyranella_soli	Ferrovibrio_sp.	Exiguobacterium_profundum				bacteria	817	bacteria	309	bacteria	62	bacteria	327	bacteria	61
Mesorhizobium_sp._YR577	234	Bradyrhizobium_sp._Y36	179	Agrobacterium_tumefaciens_F2	56	Herbaspirillum_sp._BH-1	171	Caulobacter_vibrioides	55	Enterobacter	59		bacteria	Bacteria	NA	Acidipila_sp._4G-K13	bacteria	bacteria	234	bacteria	179		56	bacteria	171	bacteria	55		59			Mesorhizobium_sp._YR577	Bradyrhizobium_sp._Y36		Herbaspirillum_sp._BH-1	Caulobacter_vibrioides				bacteria	811	bacteria	309	bacteria	62	bacteria	322	bacteria	61
Devosia_sp._Root413D1	234	Dyadobacter_endophyticus	176	Rhizobium_sp._Leaf311	55	Streptomyces_griseorubiginosus	170	Caulobacter_sp._FWC2	55	Rhizobium_sp._FY34	58		bacteria	Bacteria	NA	Acidipila_sp._EB88	bacteria	bacteria	234	bacteria	176	bacteria	55	bacteria	170	bacteria	55	bacteria	58			Devosia_sp._Root413D1	Dyadobacter_endophyticus	Rhizobium_sp._Leaf311	Streptomyces_griseorubiginosus	Caulobacter_sp._FWC2	Rhizobium_sp._FY34			bacteria	811	bacteria	308	bacteria	61	bacteria	317	bacteria	60
Beauveria_bassiana_D1-5	234	Vampirovibrio_chlorellavorus	175	Rhizobium/Agrobacterium_group;Rhizobium_sp._SEMIA_4032	55	Mitsuaria_sp._HWN-4	170	Candidatus_Saccharibacteria_bacterium	55	Pseudomonas_inefficax;Pseudomonas_sp._JV551A1	58		bacteria	Bacteria	NA	Acidipropionibacterium_acidipropionici	bacteria		234	bacteria	175		55	bacteria	170	bacteria	55	bacteria	58				Vampirovibrio_chlorellavorus		Mitsuaria_sp._HWN-4	Candidatus_Saccharibacteria_bacterium	Pseudomonas_inefficax;Pseudomonas_sp._JV551A1			bacteria	808	bacteria	307	bacteria	61	bacteria	314	bacteria	60
Enterobacter;Enterobacter_soli;Enterobacter_soli_ATCC_BAA-2102	232	Acidovorax_radicis	175	Lachnotalea_glycerini	55	Micromonospora_carbonacea	169	Bradyrhizobium;Bradyrhizobium_nitroreducens;Bradyrhizobium_sp._UNPF46	55	Pseudacidovorax_sp._RU35E	58		bacteria	Bacteria	NA	Acidipropionibacterium_virtanenii	bacteria		232	bacteria	175	bacteria	55	bacteria	169		55	bacteria	58				Acidovorax_radicis	Lachnotalea_glycerini	Micromonospora_carbonacea		Pseudacidovorax_sp._RU35E			bacteria	805	bacteria	306	bacteria	61	bacteria	311	bacteria	59
Chryseobacterium_hungaricum	232	Rhizobium_sp.	173	Kaistia_hirudinis	55	Gemmata_obscuriglobus	169	Bosea_sp._F3-2	55	Gemmata_sp._SH-PL17	58		bacteria	Bacteria	NA	Acidisarcina_polymorpha	bacteria		232	bacteria	173	bacteria	55	bacteria	169	bacteria	55	bacteria	58				Rhizobium_sp.	Kaistia_hirudinis	Gemmata_obscuriglobus	Bosea_sp._F3-2	Gemmata_sp._SH-PL17			bacteria	803	bacteria	306	bacteria	61	bacteria	310	bacteria	59
Sphingobium_yanoikuyae	231	Paenibacillus_sp._JGP012	173	Variovorax_sp._369	54	Rhizobium_sp._FKL33	167	Bordetella_sp._FB-8	55	Agrobacterium_rubi;Agrobacterium_rubi_TR3_=_NBRC_13261	58		bacteria	Bacteria	NA	Acidisoma_sp._L85	bacteria	bacteria	231	bacteria	173	bacteria	54	bacteria	167	bacteria	55		58			Sphingobium_yanoikuyae	Paenibacillus_sp._JGP012	Variovorax_sp._369	Rhizobium_sp._FKL33	Bordetella_sp._FB-8				bacteria	797	bacteria	303	bacteria	61	bacteria	309	bacteria	59
Rhizobium_naphthalenivorans	231	Rhizobium_sp._BK650	172	Pseudomonas_sp._BW16M2	54	Herbaspirillum_sp._B65	167	Agrobacterium_tumefaciens;Agrobacterium_tumefaciens_GW4	55	Stenotrophomonas_sp._B1-1	57		bacteria	Bacteria	NA	Acidisoma_sp._S159	bacteria	bacteria	231	bacteria	172	bacteria	54	bacteria	167		55	bacteria	57			Rhizobium_naphthalenivorans	Rhizobium_sp._BK650	Pseudomonas_sp._BW16M2	Herbaspirillum_sp._B65		Stenotrophomonas_sp._B1-1			bacteria	792	bacteria	302	bacteria	59	bacteria	309	bacteria	58
Bosea_sp._Root483D1	231	Herbaspirillum_rubrisubalbicans	171	Pseudomonas_sediminis	54	Bradyrhizobium_symbiodeficiens	167	Agrobacterium_sp._D14	55	Pseudomonas_sp._CM25	57		bacteria	Bacteria	NA	Acidisphaera_rubrifaciens	bacteria	bacteria	231	bacteria	171	bacteria	54	bacteria	167	bacteria	55	bacteria	57			Bosea_sp._Root483D1	Herbaspirillum_rubrisubalbicans	Pseudomonas_sediminis	Bradyrhizobium_symbiodeficiens	Agrobacterium_sp._D14	Pseudomonas_sp._CM25			bacteria	787	bacteria	300	bacteria	58	bacteria	308	bacteria	58
Enhydrobacter_aerosaccus	230	Shinella_zoogloeoides	170	Pantoea_sp._BK028	54	Acidovorax_radicis	167	Sphingomonas_koreensis	54	Pseudomonas_sp._B22(2017)	57		bacteria	Bacteria	NA	Acidisphaera_sp._L21	bacteria	bacteria	230	bacteria	170	bacteria	54	bacteria	167	bacteria	54	bacteria	57			Enhydrobacter_aerosaccus	Shinella_zoogloeoides	Pantoea_sp._BK028	Acidovorax_radicis	Sphingomonas_koreensis	Pseudomonas_sp._B22(2017)			bacteria	784	bacteria	300	bacteria	58	bacteria	305	bacteria	58
Bosea_sp._Root670	229	Bradyrhizobium_sp._CCBAU_53351	170	Microbacterium_sp.	54	Sphingobium_sp._CAP-1	166	Rhodopseudomonas;Rhodopseudomonas_palustris;Rhodopseudomonas_palustris_TIE-1	54	Pseudomonas_putida_ND6	57		bacteria	Bacteria	NA	Acidisphaera_sp._S103	bacteria	bacteria	229	bacteria	170	bacteria	54	bacteria	166		54		57			Bosea_sp._Root670	Bradyrhizobium_sp._CCBAU_53351	Microbacterium_sp.	Sphingobium_sp._CAP-1					bacteria	779	bacteria	291	bacteria	58	bacteria	305	bacteria	58
Rhizobium_borbori	228	Rhodomicrobium	169	Lysinimonas_sp._KACC_19322	54	Caulobacter_zeae	166	Acidovorax_temperans	54	Herbaspirillum_seropedicae;Herbaspirillum_seropedicae_SmR1	57		bacteria	Bacteria	NA	Acidithiobacillales_bacterium_SG8_45	bacteria	bacteria	228		169	bacteria	54	bacteria	166	bacteria	54		57			Rhizobium_borbori		Lysinimonas_sp._KACC_19322	Caulobacter_zeae	Acidovorax_temperans				bacteria	773	bacteria	284	bacteria	58	bacteria	304	bacteria	57
Kluyvera_sp._Nf5	227	Paraburkholderia_phenazinium	169	uncultured_bacterium	53	Rhizobium_sp._Pop5	164	Pseudorivibacter_rhizosphaerae	53	Enterobacter_sp._NFR05	57		bacteria	Bacteria	NA	Acidithiobacillales_bacterium_SM1_46	bacteria	bacteria	227	bacteria	169	bacteria	53	bacteria	164	bacteria	53	bacteria	57			Kluyvera_sp._Nf5	Paraburkholderia_phenazinium	uncultured_bacterium	Rhizobium_sp._Pop5	Pseudorivibacter_rhizosphaerae	Enterobacter_sp._NFR05			bacteria	767	bacteria	283	bacteria	58	bacteria	304	bacteria	57
Cellulosimicrobium_cellulans	226	Rhizobium_taibaishanense	168	Rhizobium_sp._Pop5	53	Rhizobiales_bacterium_62-47	164	Bradyrhizobium_forestalis	53	Enterobacteriaceae_bacterium_A-F18	57		bacteria	Bacteria	NA	Acidithiobacillales_bacterium_SM1_46;Acidithiobacillales_bacterium_SM23_46;Thiotrichales_bacterium_SG8_50	bacteria	bacteria	226	bacteria	168	bacteria	53	bacteria	164	bacteria	53	bacteria	57			Cellulosimicrobium_cellulans	Rhizobium_taibaishanense	Rhizobium_sp._Pop5	Rhizobiales_bacterium_62-47	Bradyrhizobium_forestalis	Enterobacteriaceae_bacterium_A-F18			bacteria	766	bacteria	283	bacteria	57	bacteria	300	bacteria	57
Pseudoxanthomonas_mexicana	225	Pleomorphomonas_diazotrophica	168	Rhizobium_sp._FY34	53	Rhizobium_sp._BK418;unclassified_Rhizobium	163	Azospirillum_sp._TSO5	53	Devosia_insulae;Devosia_insulae_DS-56	57		bacteria	Bacteria	NA	Acidithiobacillales_bacterium_SM23_46	bacteria	bacteria	225	bacteria	168	bacteria	53		163	bacteria	53		57			Pseudoxanthomonas_mexicana	Pleomorphomonas_diazotrophica	Rhizobium_sp._FY34		Azospirillum_sp._TSO5				bacteria	762	bacteria	282	bacteria	56	bacteria	300	bacteria	57
Paraburkholderia_rhizosphaerae	225	Sphingobium_sp._Cam5-1	167	Pseudomonas_putida_S16	53	Kouleothrix_aurantiaca	163	Rhodoferax_sp._TH121	52	Agrobacterium_vitis;Rhizobium/Agrobacterium_group;Allorhizobium_terrae	57		bacteria	Bacteria	NA	Acidithiobacillus_albertensis	bacteria	bacteria	225	bacteria	167		53	bacteria	163	bacteria	52		57			Paraburkholderia_rhizosphaerae	Sphingobium_sp._Cam5-1		Kouleothrix_aurantiaca	Rhodoferax_sp._TH121				bacteria	751	bacteria	281	bacteria	56	bacteria	299	bacteria	57
Devosia_sp._OAS928	225	Acidocella_aminolytica;Acidocella_aminolytica_101_=_DSM_11237	167	Dyadobacter_soli	53	Herbaspirillum;Herbaspirillum_frisingense_GSF30;Herbaspirillum_sp._VT-16-41	163	Rhizobium_sp._Td3;Rhizobium_sp._RM	52	Agrobacterium_tumefaciens_str._Cherry_2E-2-2	57		bacteria	Bacteria	NA	Acidithiobacillus_caldus	bacteria	bacteria	225		167	bacteria	53		163	bacteria	52		57			Devosia_sp._OAS928		Dyadobacter_soli		Rhizobium_sp._Td3;Rhizobium_sp._RM				bacteria	746	bacteria	279	bacteria	55	bacteria	298	bacteria	56
Devosia_sp._M6-77	225	Pseudomonas_stutzeri	165	Corchorus_olitorius	53	Devosia_sp._OAS928	163	Rhizobium_sp.	52	Agrobacterium_arsenijevicii	57		bacteria	Bacteria	NA	Acidithiobacillus_ferrianus	bacteria	bacteria	225	bacteria	165		53	bacteria	163	bacteria	52	bacteria	57			Devosia_sp._M6-77	Pseudomonas_stutzeri		Devosia_sp._OAS928	Rhizobium_sp.	Agrobacterium_arsenijevicii			bacteria	738	bacteria	276	bacteria	55	bacteria	295	bacteria	56
Bradyrhizobium_mercantei	225	Niveibacterium_sp._COAC-50	165	Bradyrhizobium_lablabi	53	Aeromonas_caviae	163	Polaromonas_sp._JS666;Polaromonas_sp._CF318;unclassified_Polaromonas	52	Salmonella_enterica	56		bacteria	Bacteria	NA	Acidithiobacillus_ferridurans	bacteria	bacteria	225	bacteria	165	bacteria	53	bacteria	163		52	bacteria	56			Bradyrhizobium_mercantei	Niveibacterium_sp._COAC-50	Bradyrhizobium_lablabi	Aeromonas_caviae		Salmonella_enterica			bacteria	736	bacteria	273	bacteria	55	bacteria	294	bacteria	55
Rhizobium_sp._CF080	222	Burkholderia_pseudomallei	164	Agrobacterium_sp._TS43	53	Agrobacterium_sp._T29	162	Paraburkholderia_sp._DHOM06	52	Enterobacter_sp._RHBSTW-00175	56		bacteria	Bacteria	NA	Acidithiobacillus_ferrivorans	bacteria	bacteria	222	bacteria	164	bacteria	53	bacteria	162		52	bacteria	56			Rhizobium_sp._CF080	Burkholderia_pseudomallei	Agrobacterium_sp._TS43	Agrobacterium_sp._T29		Enterobacter_sp._RHBSTW-00175			bacteria	724	bacteria	272	bacteria	54	bacteria	294	bacteria	55
Bradyrhizobium_sp.	221	Variovorax_sp._YR750	163	Rhizobium_freirei_PRF_81	52	Rhizobiales_bacterium_64-17	161	Ensifer_adhaerens	52	Azorhizobium_oxalatiphilum	56		bacteria	Bacteria	NA	Acidithiobacillus_ferrooxidans	bacteria	bacteria	221	bacteria	163		52	bacteria	161	bacteria	52	bacteria	56			Bradyrhizobium_sp.	Variovorax_sp._YR750		Rhizobiales_bacterium_64-17	Ensifer_adhaerens	Azorhizobium_oxalatiphilum			bacteria	696	bacteria	268	bacteria	54	bacteria	288	bacteria	55
Pseudoxanthomonas_sp._NML130969	220	Sphingomonas_sp._CDS-1	163	Pseudomonas_putida_S11	52	Lelliottia_amnigena	161	Bradyrhizobium_stylosanthis	52	Stenotrophomonas_acidaminiphila	55		bacteria	Bacteria	NA	Acidithiobacillus_sp.	bacteria	bacteria	220	bacteria	163		52	bacteria	161	bacteria	52	bacteria	55			Pseudoxanthomonas_sp._NML130969	Sphingomonas_sp._CDS-1		Lelliottia_amnigena	Bradyrhizobium_stylosanthis	Stenotrophomonas_acidaminiphila			bacteria	689	bacteria	267	bacteria	54	bacteria	287	bacteria	55
Bosea_sp.;Bosea_sp._TND4EK4	220	Sphingobium_chlorophenolicum	162	Pseudomonas;Pseudomonas_sp._FGI182	52	Hyphomicrobium_sp.	161	Acidovorax_sp._NO-1	52	Rhizobium_vignae	55		bacteria	Bacteria	NA	Acidithiobacillus_sp._GGI-221	bacteria	bacteria	220	bacteria	162		52	bacteria	161	bacteria	52		55			Bosea_sp.;Bosea_sp._TND4EK4	Sphingobium_chlorophenolicum		Hyphomicrobium_sp.	Acidovorax_sp._NO-1				bacteria	683	bacteria	265	bacteria	54	bacteria	286	bacteria	55
Paraburkholderia_humisilvae	216	Rhodocyclales_bacterium_GWA2_65_20	162	Pararhizobium_polonicum	52	bacterium_SCN_62-11	160	Acidocella_sp._20-63-7	52	Reyranella_massiliensis	55		bacteria	Bacteria	NA	Acidithiobacillus_sp._HP-11	bacteria	bacteria	216	bacteria	162	bacteria	52	bacteria	160	bacteria	52	bacteria	55			Paraburkholderia_humisilvae	Rhodocyclales_bacterium_GWA2_65_20	Pararhizobium_polonicum	bacterium_SCN_62-11	Acidocella_sp._20-63-7	Reyranella_massiliensis			bacteria	671	bacteria	263	bacteria	54	bacteria	286	bacteria	55
Sphingobium_sp._AP50	214	Pseudolabrys_taiwanensis	162	Pantoea_sp._VS1	52	Kosakonia_radicincitans;Kosakonia_radicincitans_DSM_16656	159	Achromobacter;Achromobacter_xylosoxidans;Achromobacter_sp._Root170;Achromobacter_sp._KAs_3-5	52	Pseudomonas_sp._LLC-1	55		bacteria	Bacteria	NA	Acidithiobacillus_sp._SH	bacteria	bacteria	214	bacteria	162	bacteria	52		159		52	bacteria	55			Sphingobium_sp._AP50	Pseudolabrys_taiwanensis	Pantoea_sp._VS1			Pseudomonas_sp._LLC-1			bacteria	670	bacteria	262	bacteria	54	bacteria	282	bacteria	55
Bosea_sp.	214	Pararheinheimera_mesophila	161	Novosphingobium_sp._B-7	52	Herbaspirillum_aquaticum	159	Herbaspirillum_rubrisubalbicans;Herbaspirillum_rubrisubalbicans_M1	51	Grimontella_sp._AG753	55		bacteria	Bacteria	NA	Acidithiobacillus_sulfuriphilus	bacteria	bacteria	214	bacteria	161	bacteria	52	bacteria	159		51	bacteria	55			Bosea_sp.	Pararheinheimera_mesophila	Novosphingobium_sp._B-7	Herbaspirillum_aquaticum		Grimontella_sp._AG753			bacteria	669	bacteria	262	bacteria	53	bacteria	276	bacteria	55
Dyadobacter_beijingensis	211	Niabella_yanshanensis	161	Agrobacterium_genomosp._13;Agrobacterium_genomosp._13_str._CFBP_6927	52	Bradyrhizobium;Bradyrhizobium_nitroreducens;Bradyrhizobium_sp._UNPF46	158	Devosia_riboflavina	51	Dyadobacter_jiangsuensis	55		bacteria	Bacteria	NA	Acidithiobacillus_thiooxidans	bacteria	bacteria	211	bacteria	161		52		158	bacteria	51	bacteria	55			Dyadobacter_beijingensis	Niabella_yanshanensis			Devosia_riboflavina	Dyadobacter_jiangsuensis			bacteria	655	bacteria	258	bacteria	53	bacteria	275	bacteria	55
Sinorhizobium_sp._RAC02	210	Capsulimonas_corticalis	161	Pseudoxanthobacter_soli;Pseudoxanthobacter_soli_DSM_19599	51	Bradyrhizobium_amphicarpaeae	158	unclassified_Pseudomonas	50	Variovorax_sp._NFACC29;Variovorax_sp._NFACC28;Variovorax_sp._NFACC27;Variovorax_sp._NFACC26;Variovorax_sp._YR750	54		bacteria	Bacteria	NA	Acidithrix_ferrooxidans	bacteria	bacteria	210	bacteria	161		51	bacteria	158		50	bacteria	54			Sinorhizobium_sp._RAC02	Capsulimonas_corticalis		Bradyrhizobium_amphicarpaeae		Variovorax_sp._NFACC29;Variovorax_sp._NFACC28;Variovorax_sp._NFACC27;Variovorax_sp._NFACC26;Variovorax_sp._YR750			bacteria	649	bacteria	255	bacteria	53	bacteria	273	bacteria	55
Pseudoxanthomonas_japonensis	210	Novosphingobium_sp._Chol11	160	Dyadobacter_sp._50-39	51	Rhizobium_sp._Root708	157	Sphingobium_sp._SYK-6	50	Pseudoxanthobacter_soli;Pseudoxanthobacter_soli_DSM_19599	54		bacteria	Bacteria	NA	Acidobacteria_bacterium	bacteria	bacteria	210	bacteria	160	bacteria	51	bacteria	157	bacteria	50		54			Pseudoxanthomonas_japonensis	Novosphingobium_sp._Chol11	Dyadobacter_sp._50-39	Rhizobium_sp._Root708	Sphingobium_sp._SYK-6				bacteria	638	bacteria	254	bacteria	53	bacteria	273	bacteria	55
Kaistia_algarum	210	Bradyrhizobium_symbiodeficiens	160	Bradyrhizobium_sp._BK707	51	Lelliottia_nimipressuralis	157	Pedobacter_suwonensis	50	Pseudomonas;Pseudomonas_monteilii	54		bacteria	Bacteria	NA	Acidobacteria_bacterium_13_1_20CM_2_55_15	bacteria	bacteria	210	bacteria	160	bacteria	51	bacteria	157	bacteria	50		54			Kaistia_algarum	Bradyrhizobium_symbiodeficiens	Bradyrhizobium_sp._BK707	Lelliottia_nimipressuralis	Pedobacter_suwonensis				bacteria	628	bacteria	254	bacteria	53	bacteria	272	bacteria	54
Ensete_ventricosum	208	Novosphingobium_naphthalenivorans	159	Agrobacterium	51	Acidobacteria_bacterium_RIFCSPLOWO2_02_FULL_65_29	157	Oxalicibacterium_flavum	50	Herbaspirillum_huttiense;Herbaspirillum_sp._XFZ15_10_5	54		bacteria	Bacteria	NA	Acidobacteria_bacterium_13_1_20CM_2_55_15;Acidobacteria_bacterium_13_1_40CM_2_56_11;Acidobacteria_bacterium_13_1_40CM_3_56_11	bacteria		208	bacteria	159		51	bacteria	157	bacteria	50	bacteria	54				Novosphingobium_naphthalenivorans		Acidobacteria_bacterium_RIFCSPLOWO2_02_FULL_65_29	Oxalicibacterium_flavum	Herbaspirillum_huttiense;Herbaspirillum_sp._XFZ15_10_5			bacteria	627	bacteria	253	bacteria	53	bacteria	272	bacteria	54
Dyadobacter_koreensis	208	Devosia_lucknowensis	159	Stenotrophomonas_sp._BK441	50	Planctomicrobium_piriforme	155	Devosia_sp._67-54	50	Herbaspirillum_chlorophenolicum	54		bacteria	Bacteria	NA	Acidobacteria_bacterium_13_1_20CM_2_55_15;Acidobacteria_bacterium_13_1_40CM_2_56_11;Acidobacteria_bacterium_13_1_40CM_56_16	bacteria	bacteria	208	bacteria	159	bacteria	50	bacteria	155	bacteria	50	bacteria	54			Dyadobacter_koreensis	Devosia_lucknowensis	Stenotrophomonas_sp._BK441	Planctomicrobium_piriforme	Devosia_sp._67-54	Herbaspirillum_chlorophenolicum			bacteria	624	bacteria	253	bacteria	52	bacteria	272	bacteria	53
Paenibacillus_odorifer	207	Azospirillum_sp._B506	158	Pseudomonas_sp._o96-267	50	Sphingomonas_sp._LH128	154	Denitratisoma_sp._DHT3	50	Siculibacillus_lacustris	53		bacteria	Bacteria	NA	Acidobacteria_bacterium_13_1_20CM_2_57_8	bacteria	bacteria	207	bacteria	158	bacteria	50	bacteria	154	bacteria	50	bacteria	53			Paenibacillus_odorifer	Azospirillum_sp._B506	Pseudomonas_sp._o96-267	Sphingomonas_sp._LH128	Denitratisoma_sp._DHT3	Siculibacillus_lacustris			bacteria	624	bacteria	252	bacteria	52	bacteria	269	bacteria	53
Rhizobium_sullae	206	unclassified_Xanthomonas	156	Pantoea_sp._Ap-870	50	Rhizomicrobium_sp._SG733	153	Bradyrhizobium_sp._UNPA324	50	Ralstonia_solanacearum	53		bacteria	Bacteria	NA	Acidobacteria_bacterium_13_1_20CM_2_57_8;Acidobacteria_bacterium	bacteria	bacteria	206		156	bacteria	50	bacteria	153	bacteria	50	bacteria	53			Rhizobium_sullae		Pantoea_sp._Ap-870	Rhizomicrobium_sp._SG733	Bradyrhizobium_sp._UNPA324	Ralstonia_solanacearum			bacteria	603	bacteria	251	bacteria	52	bacteria	269	bacteria	53
Paenibacillus_amylolyticus	206	Sphingopyxis_macrogoltabida	156	Agrobacterium_tumefaciens_str._Cherry_2E-2-2	50	Xanthomonadales_bacterium	152	Achromobacter;Achromobacter_mucicolens;Achromobacter_sp._Root170	50	Enterobacter_sp._JMULE2	53		bacteria	Bacteria	NA	Acidobacteria_bacterium_13_1_20CM_2_60_10;Acidobacteria_bacterium_13_1_40CM_2_60_7	bacteria	bacteria	206	bacteria	156		50	bacteria	152		50	bacteria	53			Paenibacillus_amylolyticus	Sphingopyxis_macrogoltabida		Xanthomonadales_bacterium		Enterobacter_sp._JMULE2			bacteria	598	bacteria	250	bacteria	51	bacteria	267	bacteria	52
Dyadobacter_psychrophilus	206	Devosia_sp._Root413D1	155	Agrobacterium_sp._LAD9	50	Verrucomicrobia_bacterium_61-8	152	Sphingobium_yanoikuyae	49	Bradyrhizobium_lupini_HPC(L)	53		bacteria	Bacteria	NA	Acidobacteria_bacterium_13_1_20CM_2_60_10;Acidobacteria_bacterium_13_1_40CM_2_60_7;Acidobacteria_bacterium_13_1_40CM_4_61_5;Acidobacteria_bacterium	bacteria	bacteria	206	bacteria	155	bacteria	50	bacteria	152	bacteria	49		53			Dyadobacter_psychrophilus	Devosia_sp._Root413D1	Agrobacterium_sp._LAD9	Verrucomicrobia_bacterium_61-8	Sphingobium_yanoikuyae				bacteria	596	bacteria	246	bacteria	51	bacteria	261	bacteria	52
Dyadobacter_endophyticus	206	Devosia_sp._Root105	154	Variovorax_sp._YR634	49	Achromobacter_insuavis_AXX-A	152	Rhizobium_sp._CF080	49	Agrobacterium_tumefaciens;Rhizobium/Agrobacterium_group	53		bacteria	Bacteria	NA	Acidobacteria_bacterium_13_1_20CM_2_60_10;Acidobacteria_bacterium_13_1_40CM_4_61_5;Acidobacteria_bacterium	bacteria	bacteria	206	bacteria	154	bacteria	49		152	bacteria	49		53			Dyadobacter_endophyticus	Devosia_sp._Root105	Variovorax_sp._YR634		Rhizobium_sp._CF080				bacteria	591	bacteria	243	bacteria	50	bacteria	257	bacteria	52
Sinorhizobium_medicae	203	Chloroflexi_bacterium_OLB15	154	Pseudomonas_sp._MNR3A	49	Rudaea_sp._3F27F6	150	Pseudomonas_sp._EMN2	49	Neorhizobium_sp._SOG26	52		bacteria	Bacteria	NA	Acidobacteria_bacterium_13_1_20CM_2_65_9	bacteria	bacteria	203	bacteria	154	bacteria	49	bacteria	150	bacteria	49	bacteria	52			Sinorhizobium_medicae	Chloroflexi_bacterium_OLB15	Pseudomonas_sp._MNR3A	Rudaea_sp._3F27F6	Pseudomonas_sp._EMN2	Neorhizobium_sp._SOG26			bacteria	584	bacteria	240	bacteria	50	bacteria	257	bacteria	52
Pantoea_dispersa	203	Herbaspirillum_huttiense;Herbaspirillum_sp._XFZ15_10_5	153	Proteobacteria_bacterium	49	Planctomycetia_bacterium_21-64-5	150	Pedobacter_jeongneungensis	49	Bacillus;Bacillus_xiamenensis;Bacillus_sp._ms-22	52		bacteria	Bacteria	NA	Acidobacteria_bacterium_13_1_20CM_2_65_9;Acidobacteria_bacterium_13_1_40CM_2_64_6;Acidobacteria_bacterium_13_1_40CM_3_65_5;Acidobacteria_bacterium_13_1_40CM_4_65_8;Acidobacteria_bacterium_13_1_40CM_65_14	bacteria	bacteria	203	bacteria	153	bacteria	49	bacteria	150	bacteria	49		52			Pantoea_dispersa	Herbaspirillum_huttiense;Herbaspirillum_sp._XFZ15_10_5	Proteobacteria_bacterium	Planctomycetia_bacterium_21-64-5	Pedobacter_jeongneungensis				bacteria	584	bacteria	238	bacteria	50	bacteria	257	bacteria	52
Shinella_sp._HZN7	202	Flavobacterium_sp._ACN2	153	Pantoea_sp._GL120224-02;unclassified_Pantoea	49	Bradyrhizobium_sp._CCBAU_51765	150	Bradyrhizobium_nanningense	49	Terrimicrobium_sacchariphilum	51		bacteria	Bacteria	NA	Acidobacteria_bacterium_13_1_20CM_2_65_9;Acidobacteria_bacterium_13_1_40CM_2_64_6;Acidobacteria_bacterium_13_1_40CM_4_65_8;Acidobacteria_bacterium_13_1_40CM_65_14	bacteria	bacteria	202	bacteria	153		49	bacteria	150	bacteria	49	bacteria	51			Shinella_sp._HZN7	Flavobacterium_sp._ACN2		Bradyrhizobium_sp._CCBAU_51765	Bradyrhizobium_nanningense	Terrimicrobium_sacchariphilum			bacteria	577	bacteria	236	bacteria	50	bacteria	256	bacteria	52
Agrobacterium;Agrobacterium_tumefaciens	201	Methylibium_sp._CF059	152	Herbaspirillum_frisingense	49	Bradyrhizobium_sp._CCH5-F6	149	Acidovorax_sp._Leaf78;Acidovorax_sp.	49	Pseudomonas_taiwanensis	51		bacteria	Bacteria	NA	Acidobacteria_bacterium_13_1_20CM_2_65_9;Acidobacteria_bacterium_13_1_40CM_2_64_6;Acidobacteria_bacterium_13_1_40CM_65_14	bacteria		201	bacteria	152	bacteria	49	bacteria	149	bacteria	49	bacteria	51				Methylibium_sp._CF059	Herbaspirillum_frisingense	Bradyrhizobium_sp._CCH5-F6	Acidovorax_sp._Leaf78;Acidovorax_sp.	Pseudomonas_taiwanensis			bacteria	572	bacteria	231	bacteria	49	bacteria	255	bacteria	52
Variovorax_sp._SG517	200	Pleomorphomonas_sp._CF100	151	Rhizobium_sp._ACO-34A;Shinella_sp.	48	Bosea_sp._F3-2	149	Achromobacter_animicus	49	Pseudomonas_sp._C5pp	51		bacteria	Bacteria	NA	Acidobacteria_bacterium_13_1_20CM_2_65_9;Acidobacteria_bacterium_13_1_40CM_3_65_5;Acidobacteria_bacterium_13_1_40CM_4_65_8	bacteria	bacteria	200	bacteria	151	bacteria	48	bacteria	149	bacteria	49	bacteria	51			Variovorax_sp._SG517	Pleomorphomonas_sp._CF100	Rhizobium_sp._ACO-34A;Shinella_sp.	Bosea_sp._F3-2	Achromobacter_animicus	Pseudomonas_sp._C5pp			bacteria	566	bacteria	231	bacteria	49	bacteria	253	bacteria	51
Enterobacteriaceae_bacterium_A-F18	198	Dyadobacter_sp._50-39	151	Pseudomonas_sp._PDM11	48	Kosakonia_radicincitans;Kosakonia_radicincitans_DSM_16656;Kosakonia;Kosakonia_sp._H7A	148	Ricinus_communis	48	Pseudomonas_fluorescens	51		bacteria	Bacteria	NA	Acidobacteria_bacterium_13_1_20CM_2_65_9;Acidobacteria_bacterium_13_1_40CM_3_65_5;Acidobacteria_bacterium_13_1_40CM_4_65_8;Acidobacteria_bacterium_13_1_40CM_65_14	bacteria	bacteria	198	bacteria	151	bacteria	48		148		48	bacteria	51			Enterobacteriaceae_bacterium_A-F18	Dyadobacter_sp._50-39	Pseudomonas_sp._PDM11			Pseudomonas_fluorescens			bacteria	563	bacteria	230	bacteria	49	bacteria	253	bacteria	50
Bosea_sp._AK1	198	Bradyrhizobium_yuanmingense	151	Pseudomonas_fluorescens	48	Caulobacter_sp._774	148	Rhizobium_taibaishanense	48	Enterobacteriaceae;Leclercia_adecarboxylata;Leclercia_sp._LK8;Enterobacter_roggenkampii	51		bacteria	Bacteria	NA	Acidobacteria_bacterium_13_1_20CM_2_65_9;Acidobacteria_bacterium_13_1_40CM_4_65_8	bacteria	bacteria	198	bacteria	151	bacteria	48	bacteria	148	bacteria	48		51			Bosea_sp._AK1	Bradyrhizobium_yuanmingense	Pseudomonas_fluorescens	Caulobacter_sp._774	Rhizobium_taibaishanense				bacteria	563	bacteria	230	bacteria	49	bacteria	252	bacteria	50
Streptococcus_pneumoniae	196	Bradyrhizobium_liaoningense	151	Pantoea_dispersa_EGD-AAK13	48	Rhizobiales_bacterium_62-17	147	Rhizobium_sp._Root708	48	Agrobacterium_sp._719_389;unclassified_Agrobacterium	51		bacteria	Bacteria	NA	Acidobacteria_bacterium_13_1_20CM_2_65_9;Acidobacteria_bacterium_13_1_40CM_4_65_8;Acidobacteria_bacterium_13_1_40CM_65_14	bacteria	bacteria	196	bacteria	151		48	bacteria	147	bacteria	48		51			Streptococcus_pneumoniae	Bradyrhizobium_liaoningense		Rhizobiales_bacterium_62-17	Rhizobium_sp._Root708				bacteria	563	bacteria	229	bacteria	48	bacteria	250	bacteria	50
Cellulomonas_sp._NEAU-YY56	196	Chthoniobacter_flavus;Chthoniobacter_flavus_Ellin428	149	Leifsonia_xyli	48	Acidocella_sp._MX-AZ02	147	Agrobacterium_tumefaciens;Agrobacterium_radiobacter_DSM_30147	48	uncultured_bacterium	50		bacteria	Bacteria	NA	Acidobacteria_bacterium_13_1_20CM_2_65_9;Acidobacteria_bacterium_13_1_40CM_65_14	bacteria	bacteria	196		149	bacteria	48	bacteria	147		48	bacteria	50			Cellulomonas_sp._NEAU-YY56		Leifsonia_xyli	Acidocella_sp._MX-AZ02		uncultured_bacterium			bacteria	554	bacteria	227	bacteria	48	bacteria	249	bacteria	50
Bradyrhizobium_jicamae	196	Arthrobacter_sp._PM3	147	Kosakonia_radicincitans	48	Sphingobium_sp._SYK-6	146	Agrobacterium_radiobacter_DSM_30147	48	Rhizobiales_bacterium_32-66-8	50		bacteria	Bacteria	NA	Acidobacteria_bacterium_13_1_20CM_2_68_14;Gemmatimonadetes_bacterium_13_1_40CM_4_69_8;Gemmatimonadetes_bacterium_13_1_40CM_70_15	bacteria	bacteria	196	bacteria	147	bacteria	48	bacteria	146		48	bacteria	50			Bradyrhizobium_jicamae	Arthrobacter_sp._PM3	Kosakonia_radicincitans	Sphingobium_sp._SYK-6		Rhizobiales_bacterium_32-66-8			bacteria	550	bacteria	227	bacteria	48	bacteria	247	bacteria	50
Uliginosibacterium_gangwonense	194	Kaistia_sp._SCN_65-12	146	Herbaspirillum_sp._VT-16-41	48	Pseudomonas_mendocina	146	Acidovorax_sp._RAC01	48	Neorhizobium_galegae_bv._officinalis	49		bacteria	Bacteria	NA	Acidobacteria_bacterium_13_1_20CM_2_68_7	bacteria	bacteria	194	bacteria	146	bacteria	48	bacteria	146	bacteria	48		49			Uliginosibacterium_gangwonense	Kaistia_sp._SCN_65-12	Herbaspirillum_sp._VT-16-41	Pseudomonas_mendocina	Acidovorax_sp._RAC01				bacteria	544	bacteria	225	bacteria	48	bacteria	245	bacteria	50
Grimontella_sp._AG753	194	Bradyrhizobium_sp._DOA9	146	Bradyrhizobium_sp._323S2	48	Kosakonia_sp._MUSA4	146	Acidovorax_sp._100	48	Cellulomonas_sp._IC4_254	49		bacteria	Bacteria	NA	Acidobacteria_bacterium_13_1_20CM_2_68_7;Acidobacteria_bacterium_13_1_40CM_2_68_5	bacteria	bacteria	194	bacteria	146		48	bacteria	146	bacteria	48	bacteria	49			Grimontella_sp._AG753	Bradyrhizobium_sp._DOA9		Kosakonia_sp._MUSA4	Acidovorax_sp._100	Cellulomonas_sp._IC4_254			bacteria	543	bacteria	224	bacteria	48	bacteria	244	bacteria	49
Dyadobacter_frigoris	194	Achromobacter_sp._NFACC18-2;Achromobacter_sp._MFA1_R4;unclassified_Achromobacter	146	Bradyrhizobium_rifense	48	Buchnera_aphidicola;Buchnera_aphidicola_(Rhopalosiphum_padi)	145	Terrimicrobium_sacchariphilum	47	Agrobacterium_sp._a22-2	49		bacteria	Bacteria	NA	Acidobacteria_bacterium_13_1_20CM_3_53_8	bacteria	bacteria	194		146	bacteria	48		145	bacteria	47	bacteria	49			Dyadobacter_frigoris		Bradyrhizobium_rifense		Terrimicrobium_sacchariphilum	Agrobacterium_sp._a22-2			bacteria	541	bacteria	223	bacteria	48	bacteria	241	bacteria	49
Uliginosibacterium_sp._TH139;unclassified_Uliginosibacterium	193	Achromobacter_sp._KAs_3-5	146	Agrobacterium_tumefaciens_GW4	48	Achromobacter;Achromobacter_xylosoxidans;Achromobacter_insuavis_AXX-A	145	Rhizobium_sp._Leaf311	47	Agrobacterium_salinitolerans_str._Hayward_0363	49		bacteria	Bacteria	NA	Acidobacteria_bacterium_13_1_20CM_3_53_8;Chloroflexi_bacterium_13_1_20CM_50_12	bacteria		193	bacteria	146		48		145	bacteria	47		49				Achromobacter_sp._KAs_3-5			Rhizobium_sp._Leaf311				bacteria	539	bacteria	219	bacteria	48	bacteria	240	bacteria	49
Chelatococcus_asaccharovorans	193	Rheinheimera_sp._LHK132	145	Rhizobium_skierniewicense	47	Bradyrhizobium_elkanii	144	Novosphingobium_pokkalii	47	Agrobacterium	49		bacteria	Bacteria	NA	Acidobacteria_bacterium_13_1_20CM_3_58_11	bacteria	bacteria	193	bacteria	145	bacteria	47	bacteria	144	bacteria	47		49			Chelatococcus_asaccharovorans	Rheinheimera_sp._LHK132	Rhizobium_skierniewicense	Bradyrhizobium_elkanii	Novosphingobium_pokkalii				bacteria	535	bacteria	219	bacteria	47	bacteria	239	bacteria	49
Bosea_sp._Tri-39;Bosea_sp._Tri-49;Bosea_sp._Tri-54;unclassified_Bosea	193	Sphingomonas_asaccharolytica	143	Rhizobium/Agrobacterium_group;Rhizobium_sp._SEMIA_4032;Agrobacterium_sp._CNPSo_2736	47	Bradyrhizobium_diazoefficiens	144	Bradyrhizobiaceae_bacterium_PARB1	47	Sinorhizobium_medicae	48		bacteria	Bacteria	NA	Acidobacteria_bacterium_13_1_20CM_4_56_7	bacteria		193	bacteria	143		47	bacteria	144	bacteria	47	bacteria	48				Sphingomonas_asaccharolytica		Bradyrhizobium_diazoefficiens	Bradyrhizobiaceae_bacterium_PARB1	Sinorhizobium_medicae			bacteria	514	bacteria	219	bacteria	47	bacteria	238	bacteria	49
Tardiphaga_sp._OV697	192	Bradyrhizobium_nitroreducens	143	Pseudomonas_sp._250J	47	Anaerocolumna_cellulosilytica	144	Azospirillum_sp._TSA2s	47	Enterobacter_sp._ku-bf2	48		bacteria	Bacteria	NA	Acidobacteria_bacterium_13_1_20CM_4_57_11	bacteria	bacteria	192	bacteria	143	bacteria	47	bacteria	144	bacteria	47	bacteria	48			Tardiphaga_sp._OV697	Bradyrhizobium_nitroreducens	Pseudomonas_sp._250J	Anaerocolumna_cellulosilytica	Azospirillum_sp._TSA2s	Enterobacter_sp._ku-bf2			bacteria	513	bacteria	218	bacteria	47	bacteria	237	bacteria	49
Rhizobium_freirei_PRF_81	192	Niveispirillum_lacus	142	Mesorhizobium_ephedrae	47	Exiguobacterium_profundum	143	Rhodospirillales_bacterium_20-64-7	46	Stenotrophomonas_sp._ZAC14D2_NAIMI4_6	47		bacteria	Bacteria	NA	Acidobacteria_bacterium_13_1_20CM_4_57_11;Acidobacteria_bacterium_13_2_20CM_57_17	bacteria		192	bacteria	142	bacteria	47	bacteria	143	bacteria	46	bacteria	47				Niveispirillum_lacus	Mesorhizobium_ephedrae	Exiguobacterium_profundum	Rhodospirillales_bacterium_20-64-7	Stenotrophomonas_sp._ZAC14D2_NAIMI4_6			bacteria	513	bacteria	217	bacteria	47	bacteria	236	bacteria	49
Pseudaminobacter_sp._HC_19	192	Caulobacter_segnis	142	Kosakonia_sacchari	47	Achromobacter_sp._KAs_3-5	143	Reyranella_massiliensis	46	Pseudomonas_sp._CES	47		bacteria	Bacteria	NA	Acidobacteria_bacterium_13_1_20CM_58_21	bacteria	bacteria	192	bacteria	142	bacteria	47	bacteria	143	bacteria	46	bacteria	47			Pseudaminobacter_sp._HC_19	Caulobacter_segnis	Kosakonia_sacchari	Achromobacter_sp._KAs_3-5	Reyranella_massiliensis	Pseudomonas_sp._CES			bacteria	508	bacteria	217	bacteria	47	bacteria	234	bacteria	48
Sphingomonas_sp._CGMCC_1.13654	191	Azospirillum_sp._TSH7;Azospirillum_sp._TSH20	141	Filimonas_endophytica	47	Acidovorax_sp._NB1	142	Pseudoxanthomonas_sp._Root65	46	Streptococcus_pneumoniae;Bacillus;Bacillus_pumilus;Bacillus_altitudinis;Bacillus_sp._FJAT-21955	46		bacteria	Bacteria	NA	Acidobacteria_bacterium_13_1_40CM_2_56_11	bacteria		191	bacteria	141	bacteria	47	bacteria	142	bacteria	46		46				Azospirillum_sp._TSH7;Azospirillum_sp._TSH20	Filimonas_endophytica	Acidovorax_sp._NB1	Pseudoxanthomonas_sp._Root65				bacteria	506	bacteria	216	bacteria	47	bacteria	230	bacteria	48
Microbacterium_lacticum	191	unclassified_Pseudomonas	140	Enterobacter_sp._B509	47	Variovorax_gossypii	141	Kosakonia_radicincitans;Kosakonia_radicincitans_DSM_16656;Kosakonia;Kosakonia_radicincitans_UMEnt01/12;Kosakonia_sp._H7A	46	Rhizobium_rhizosphaerae	46		bacteria	Bacteria	NA	Acidobacteria_bacterium_13_1_40CM_2_56_11;Acidobacteria_bacterium_13_1_40CM_3_56_11	bacteria	bacteria	191		140	bacteria	47	bacteria	141		46	bacteria	46			Microbacterium_lacticum		Enterobacter_sp._B509	Variovorax_gossypii		Rhizobium_rhizosphaerae			bacteria	500	bacteria	215	bacteria	46	bacteria	230	bacteria	48
Mesorhizobium_sp._DCY119	190	Gemmata_obscuriglobus	140	Starkeya_sp._3C;unclassified_Starkeya;Starkeya_sp._HF14-78462	46	Thermogemmata_fonticola	141	Azospirillum_sp._B510	46	Enterobacter_sp._WCHEn090040	46		bacteria	Bacteria	NA	Acidobacteria_bacterium_13_1_40CM_2_56_5	bacteria	bacteria	190	bacteria	140		46	bacteria	141		46	bacteria	46			Mesorhizobium_sp._DCY119	Gemmata_obscuriglobus		Thermogemmata_fonticola		Enterobacter_sp._WCHEn090040			bacteria	494	bacteria	215	bacteria	46	bacteria	228	bacteria	48
Kaistia_soli;Kaistia_soli_DSM_19436	190	Bradyrhizobium_lablabi	140	Shinella_sp._MEC089;Shinella_sp._MEC087;unclassified_Shinella	46	Kaistia_algarum	141	Azospirillum_oleiclasticum	46	Enterobacter_sp._KINAN-G	46		bacteria	Bacteria	NA	Acidobacteria_bacterium_13_1_40CM_2_56_5;Acidobacteria_bacterium	bacteria		190	bacteria	140		46	bacteria	141	bacteria	46	bacteria	46				Bradyrhizobium_lablabi		Kaistia_algarum	Azospirillum_oleiclasticum	Enterobacter_sp._KINAN-G			bacteria	487	bacteria	213	bacteria	46	bacteria	225	bacteria	47
Citrobacter_freundii	190	Variovorax_sp.	138	Rhizobium_subbaraonis	46	Beauveria_bassiana_D1-5	141	Agrobacterium_deltaense_NCPPB_1641	46	Cupriavidus_oxalaticus;Cupriavidus;Cupriavidus_sp._L7L	46		bacteria	Bacteria	NA	Acidobacteria_bacterium_13_1_40CM_2_60_7	bacteria	bacteria	190	bacteria	138	bacteria	46		141		46		46			Citrobacter_freundii	Variovorax_sp.	Rhizobium_subbaraonis						bacteria	476	bacteria	212	bacteria	45	bacteria	223	bacteria	47
Bosea_robiniae	190	Shinella_sp._MEC089;Shinella_sp._MEC087;unclassified_Shinella	138	Pseudomonas_sp._BW13M1	46	Kosakonia_sacchari	140	Acidovorax_facilis	46	Chelatococcus_asaccharovorans	46		bacteria	Bacteria	NA	Acidobacteria_bacterium_13_1_40CM_2_64_6	bacteria	bacteria	190		138	bacteria	46	bacteria	140	bacteria	46	bacteria	46			Bosea_robiniae		Pseudomonas_sp._BW13M1	Kosakonia_sacchari	Acidovorax_facilis	Chelatococcus_asaccharovorans			bacteria	471	bacteria	211	bacteria	45	bacteria	223	bacteria	47
Chloroflexia_bacterium_SDU3-3	188	Rhizobium_oryzae	138	Pseudomonas_argentinensis	46	Rhodopseudomonas_palustris	139	Zavarzinella_formosa	45	Agrobacterium_tumefaciens_GW4	46		bacteria	Bacteria	NA	Acidobacteria_bacterium_13_1_40CM_2_64_6;Acidobacteria_bacterium_13_1_40CM_3_65_5;Acidobacteria_bacterium_13_1_40CM_4_65_8;Acidobacteria_bacterium_13_1_40CM_65_14	bacteria	bacteria	188	bacteria	138	bacteria	46	bacteria	139	bacteria	45		46			Chloroflexia_bacterium_SDU3-3	Rhizobium_oryzae	Pseudomonas_argentinensis	Rhodopseudomonas_palustris	Zavarzinella_formosa				bacteria	471	bacteria	209	bacteria	45	bacteria	223	bacteria	47
Rhizobium_yanglingense	186	Novosphingobium_sp._CF614	137	Enterobacter;Enterobacter_mori	46	Povalibacter_uvarum	139	Rhodopseudomonas_sp._WA056	45	Stenotrophomonas_maltophilia_group;Stenotrophomonas_sp._YAU14A_MKIMI4_1;Stenotrophomonas_sp._SAU14A_NAIMI4_8	45		bacteria	Bacteria	NA	Acidobacteria_bacterium_13_1_40CM_2_64_6;Acidobacteria_bacterium_13_1_40CM_4_65_8	bacteria	bacteria	186	bacteria	137		46	bacteria	139	bacteria	45		45			Rhizobium_yanglingense	Novosphingobium_sp._CF614		Povalibacter_uvarum	Rhodopseudomonas_sp._WA056				bacteria	464	bacteria	209	bacteria	45	bacteria	220	bacteria	47
Bradyrhizobium_sp._CCBAU_53421	186	Neorhizobium_galegae;Neorhizobium_galegae_bv._officinalis	137	Dyadobacter_fermentans;Dyadobacter_fermentans_DSM_18053	46	Delftia_tsuruhatensis	139	Rhodopseudomonas_palustris;Rhodopseudomonas_palustris_CGA009	45	Neorhizobium_galegae;Neorhizobium_galegae_bv._officinalis_bv._officinalis_str._HAMBI_1141	45		bacteria	Bacteria	NA	Acidobacteria_bacterium_13_1_40CM_2_64_6;Acidobacteria_bacterium_13_1_40CM_4_65_8;Acidobacteria_bacterium_13_1_40CM_65_14	bacteria	bacteria	186		137		46	bacteria	139		45		45			Bradyrhizobium_sp._CCBAU_53421			Delftia_tsuruhatensis					bacteria	458	bacteria	207	bacteria	45	bacteria	218	bacteria	46
Sphingomonadales_bacterium	185	Rhizobium_multihospitium	136	Ralstonia_sp._SET104	45	Bradyrhizobium_algeriense	139	Pedobacter_sp.	45	Mesorhizobium_sp._YM1C-6-2	45		bacteria	Bacteria	NA	Acidobacteria_bacterium_13_1_40CM_2_64_6;Acidobacteria_bacterium_13_1_40CM_65_14	bacteria	bacteria	185	bacteria	136	bacteria	45	bacteria	139	bacteria	45	bacteria	45			Sphingomonadales_bacterium	Rhizobium_multihospitium	Ralstonia_sp._SET104	Bradyrhizobium_algeriense	Pedobacter_sp.	Mesorhizobium_sp._YM1C-6-2			bacteria	454	bacteria	206	bacteria	45	bacteria	217	bacteria	46
Dyadobacter_soli	185	Pelagibacterium_sp._SCN_64-44	136	Ralstonia_insidiosa	45	Mitsuaria_sp._PDC51	138	Herbaspirillum;Herbaspirillum_seropedicae;Herbaspirillum_seropedicae_SmR1	45	Lysobacter_antibioticus	45		bacteria	Bacteria	NA	Acidobacteria_bacterium_13_1_40CM_2_68_5	bacteria	bacteria	185	bacteria	136	bacteria	45	bacteria	138		45	bacteria	45			Dyadobacter_soli	Pelagibacterium_sp._SCN_64-44	Ralstonia_insidiosa	Mitsuaria_sp._PDC51		Lysobacter_antibioticus			bacteria	442	bacteria	205	bacteria	44	bacteria	216	bacteria	46
Enterobacteriaceae;Phytobacter_ursingii	184	Herbaspirillum_sp._CAH-3	136	Pseudomonas_sp._SWI44	45	Variovorax_sp._1180	137	Caulobacter_sp._YL-Caulobacter	45	Cupriavidus_oxalaticus	45		bacteria	Bacteria	NA	Acidobacteria_bacterium_13_1_40CM_2_68_5;Acidobacteria_bacterium_13_1_40CM_4_69_4	bacteria		184	bacteria	136	bacteria	45	bacteria	137	bacteria	45	bacteria	45				Herbaspirillum_sp._CAH-3	Pseudomonas_sp._SWI44	Variovorax_sp._1180	Caulobacter_sp._YL-Caulobacter	Cupriavidus_oxalaticus			bacteria	441	bacteria	205	bacteria	44	bacteria	216	bacteria	46
Novosphingobium_sp._KN65.2	182	Dyadobacter_beijingensis	136	Pseudomonas_sp._P818	45	Mesorhizobium_sp._YM1C-6-2	137	Bradyrhizobium_liaoningense	45	Candidatus_Propionivibrio_aalborgensis	45		bacteria	Bacteria	NA	Acidobacteria_bacterium_13_1_40CM_3_55_6	bacteria	bacteria	182	bacteria	136	bacteria	45	bacteria	137	bacteria	45	bacteria	45			Novosphingobium_sp._KN65.2	Dyadobacter_beijingensis	Pseudomonas_sp._P818	Mesorhizobium_sp._YM1C-6-2	Bradyrhizobium_liaoningense	Candidatus_Propionivibrio_aalborgensis			bacteria	439	bacteria	205	bacteria	44	bacteria	213	bacteria	46
Kluyvera_intermedia	182	Burkholderia_ubonensis	136	Pseudomonadales_bacterium	45	Herbaspirillum_sp._B501	137	Rhizobium_lusitanum	44	Variovorax_sp._BK613	44		bacteria	Bacteria	NA	Acidobacteria_bacterium_13_1_40CM_3_56_11	bacteria	bacteria	182	bacteria	136	bacteria	45	bacteria	137	bacteria	44	bacteria	44			Kluyvera_intermedia	Burkholderia_ubonensis	Pseudomonadales_bacterium	Herbaspirillum_sp._B501	Rhizobium_lusitanum	Variovorax_sp._BK613			bacteria	436	bacteria	203	bacteria	44	bacteria	213	bacteria	45
Rhizobium_sp._YS-1r	181	Alicycliphilus_denitrificans	136	Pantoea_sp._Seng	45	Xanthomonas_translucens	135	Bradyrhizobium;Bradyrhizobium_sp._UNPA324;Bradyrhizobium_nanningense	44	Rhizobium/Agrobacterium_group;Rhizobium_sp._SEMIA_4032	44		bacteria	Bacteria	NA	Acidobacteria_bacterium_13_1_40CM_3_65_5	bacteria	bacteria	181	bacteria	136	bacteria	45	bacteria	135		44		44			Rhizobium_sp._YS-1r	Alicycliphilus_denitrificans	Pantoea_sp._Seng	Xanthomonas_translucens					bacteria	428	bacteria	203	bacteria	44	bacteria	210	bacteria	45
Bosea_sp._OK403	181	Dechlorosoma_suillum;Azospira_oryzae_PS;Betaproteobacteria_bacterium	135	Rhizobium	44	uncultured_Thermomicrobiales_bacterium	135	Bradyrhizobium	44	Planctomycetes_bacterium	44		bacteria	Bacteria	NA	Acidobacteria_bacterium_13_1_40CM_3_65_5;Acidobacteria_bacterium_13_1_40CM_4_65_8;Acidobacteria_bacterium_13_1_40CM_65_14	bacteria	bacteria	181		135		44	bacteria	135		44	bacteria	44			Bosea_sp._OK403			uncultured_Thermomicrobiales_bacterium		Planctomycetes_bacterium			bacteria	427	bacteria	203	bacteria	44	bacteria	209	bacteria	45
Bosea_caraganae	181	Sphingomonas_sp.	134	Pseudomonas_alcaligenes_OT_69	44	Rhizobium_sp.	135	Alphaproteobacteria_bacterium_65-37	44	Digitaria_exilis	44		bacteria	Bacteria	NA	Acidobacteria_bacterium_13_1_40CM_3_65_5;Acidobacteria_bacterium_13_1_40CM_65_14	bacteria	bacteria	181	bacteria	134		44	bacteria	135	bacteria	44		44			Bosea_caraganae	Sphingomonas_sp.		Rhizobium_sp.	Alphaproteobacteria_bacterium_65-37				bacteria	424	bacteria	202	bacteria	44	bacteria	208	bacteria	45
Pantoea_sp._AS-PWVM4;Pantoea_sp._MSR2	180	Luteitalea_pratensis	134	Pantoea_sp._M_5	44	unclassified_Mitsuaria	133	Agrobacterium_sp._C13;Agrobacterium_sp._TS43;Agrobacterium_sp._TS45	44	Devosia_sp._Root413D1	44		bacteria	Bacteria	NA	Acidobacteria_bacterium_13_1_40CM_4_58_4	bacteria	bacteria	180	bacteria	134	bacteria	44		133	bacteria	44	bacteria	44			Pantoea_sp._AS-PWVM4;Pantoea_sp._MSR2	Luteitalea_pratensis	Pantoea_sp._M_5		Agrobacterium_sp._C13;Agrobacterium_sp._TS43;Agrobacterium_sp._TS45	Devosia_sp._Root413D1			bacteria	423	bacteria	202	bacteria	43	bacteria	207	bacteria	45
Rhizobium;Rhizobium_straminoryzae;Rhizobium_sp._RU35A	179	Azospirillum_sp._TSO22-1	134	Ochrobactrum_anthropi	44	Sphingomonadaceae;Novosphingobium_resinovorum;Sphingomonas_sp._LH128	133	Roseateles_depolymerans	43	Brucella_intermedia	44		bacteria	Bacteria	NA	Acidobacteria_bacterium_13_1_40CM_4_58_4;Acidobacteria_bacterium	bacteria		179	bacteria	134	bacteria	44		133	bacteria	43	bacteria	44				Azospirillum_sp._TSO22-1	Ochrobactrum_anthropi		Roseateles_depolymerans	Brucella_intermedia			bacteria	422	bacteria	201	bacteria	43	bacteria	206	bacteria	44
Devosia_sp._67-54	179	Reyranella_massiliensis	133	Novosphingobium_capsulatum	44	Herbaspirillum_sp._C9C3	133	Rhizobiaceae_bacterium	43	Agrobacterium;Agrobacterium_sp._C13;Agrobacterium_sp._LY4;Agrobacterium_sp._TS45;Agrobacterium_tumefaciens_GW4;Agrobacterium_sp._JL28	44		bacteria	Bacteria	NA	Acidobacteria_bacterium_13_1_40CM_4_61_5	bacteria	bacteria	179	bacteria	133	bacteria	44	bacteria	133	bacteria	43		44			Devosia_sp._67-54	Reyranella_massiliensis	Novosphingobium_capsulatum	Herbaspirillum_sp._C9C3	Rhizobiaceae_bacterium				bacteria	416	bacteria	201	bacteria	43	bacteria	205	bacteria	44
Phytobacter_sp._SCO41	177	Prosthecomicrobium_pneumaticum	132	Mesorhizobium_zhangyense	44	Devosia_sp._Root685	133	Kaistia_soli;Kaistia_soli_DSM_19436	43	Acidovorax_sp._Leaf160	44		bacteria	Bacteria	NA	Acidobacteria_bacterium_13_1_40CM_4_65_8	bacteria	bacteria	177	bacteria	132	bacteria	44	bacteria	133		43	bacteria	44			Phytobacter_sp._SCO41	Prosthecomicrobium_pneumaticum	Mesorhizobium_zhangyense	Devosia_sp._Root685		Acidovorax_sp._Leaf160			bacteria	412	bacteria	200	bacteria	43	bacteria	204	bacteria	44
Klebsiella_quasipneumoniae	177	Bradyrhizobium_amphicarpaeae	132	Herbaspirillum;Herbaspirillum_aquaticum;Herbaspirillum_huttiense	44	Alphaproteobacteria_bacterium_13_2_20CM_2_64_7	132	Enterobacteriaceae;Kosakonia_sacchari;Enterobacter_sp._R4-368;Kosakonia_sp._AG348	43	Variovorax_sp._369	43		bacteria	Bacteria	NA	Acidobacteria_bacterium_13_1_40CM_4_65_8;Acidobacteria_bacterium_13_1_40CM_65_14	bacteria	bacteria	177	bacteria	132		44	bacteria	132		43	bacteria	43			Klebsiella_quasipneumoniae	Bradyrhizobium_amphicarpaeae		Alphaproteobacteria_bacterium_13_2_20CM_2_64_7		Variovorax_sp._369			bacteria	403	bacteria	199	bacteria	42	bacteria	203	bacteria	43
Bosea_lupini	177	alpha_proteobacterium_AAP38	132	Chelatococcus_sp.	44	Acidocella_facilis	132	Actinobacteria_bacterium	43	unclassified_Pleomorphomonas	43		bacteria	Bacteria	NA	Acidobacteria_bacterium_13_1_40CM_4_69_4	bacteria	bacteria	177	bacteria	132	bacteria	44	bacteria	132	bacteria	43		43			Bosea_lupini	alpha_proteobacterium_AAP38	Chelatococcus_sp.	Acidocella_facilis	Actinobacteria_bacterium				bacteria	403	bacteria	199	bacteria	42	bacteria	202	bacteria	43
Rhizobium_sp._NFACC06-2	176	Novosphingobium_sp._P6W	131	Bradyrhizobium_jicamae	44	Anaerospora_hongkongensis	131	Acidovorax_sp._SCN_65-28	43	Spartobacteria_bacterium_LR76	43		bacteria	Bacteria	NA	Acidobacteria_bacterium_13_1_40CM_56_16	bacteria	bacteria	176	bacteria	131	bacteria	44	bacteria	131	bacteria	43	bacteria	43			Rhizobium_sp._NFACC06-2	Novosphingobium_sp._P6W	Bradyrhizobium_jicamae	Anaerospora_hongkongensis	Acidovorax_sp._SCN_65-28	Spartobacteria_bacterium_LR76			bacteria	402	bacteria	198	bacteria	42	bacteria	200	bacteria	43
Pleomorphomonas_oryzae	176	Bradyrhizobium_guangdongense	131	Bradyrhizobium	44	Agrobacterium_fabrum	131	Xanthomonas_sp._Sa3BUA13	42	Pleomorphomonas_oryzae	43		bacteria	Bacteria	NA	Acidobacteria_bacterium_13_1_40CM_65_14	bacteria	bacteria	176	bacteria	131		44	bacteria	131	bacteria	42	bacteria	43			Pleomorphomonas_oryzae	Bradyrhizobium_guangdongense		Agrobacterium_fabrum	Xanthomonas_sp._Sa3BUA13	Pleomorphomonas_oryzae			bacteria	401	bacteria	196	bacteria	42	bacteria	199	bacteria	43
Pelagibacterium_sp._SCN_63-126;Pelagibacterium_sp._SCN_63-17;Devosia_sp._63-57	176	unclassified_Variovorax;Variovorax_sp._553;Variovorax_sp._679	130	Arthrobacter_stackebrandtii	44	Devosia_sp._SCN_66-27;Devosia_sp._66-14	130	Pseudomonas_sichuanensis	42	Bradyrhizobium_valentinum	43		bacteria	Bacteria	NA	Acidobacteria_bacterium_13_1_40CM_65_14;Gemmatimonadetes_bacterium_13_1_40CM_4_65_7	bacteria	bacteria	176		130	bacteria	44	bacteria	130	bacteria	42	bacteria	43			Pelagibacterium_sp._SCN_63-126;Pelagibacterium_sp._SCN_63-17;Devosia_sp._63-57		Arthrobacter_stackebrandtii	Devosia_sp._SCN_66-27;Devosia_sp._66-14	Pseudomonas_sichuanensis	Bradyrhizobium_valentinum			bacteria	400	bacteria	196	bacteria	42	bacteria	199	bacteria	42
Devosia_sp._66-22	176	unclassified_Caulobacter	130	unclassified_Variovorax	43	Planctomycetales_bacterium_12-60-4	129	Pseudacidovorax_intermedius	42	Agrobacterium_sp._CNPSo_2736	43		bacteria	Bacteria	NA	Acidobacteria_bacterium_13_2_20CM_2_57_12	bacteria	bacteria	176		130		43	bacteria	129	bacteria	42	bacteria	43			Devosia_sp._66-22			Planctomycetales_bacterium_12-60-4	Pseudacidovorax_intermedius	Agrobacterium_sp._CNPSo_2736			bacteria	400	bacteria	195	bacteria	41	bacteria	198	bacteria	42
Rhizobium_sp._Leaf311	174	Azospirillum_palustre	130	Raoultella_terrigena	43	Phenylobacterium_sp.	129	Oxalobacteraceae_bacterium	42	Agrobacterium_sp._ATCC_31749	43		bacteria	Bacteria	NA	Acidobacteria_bacterium_13_2_20CM_2_57_12;Acidobacteria_bacterium_13_2_20CM_57_17	bacteria	bacteria	174	bacteria	130	bacteria	43	bacteria	129	bacteria	42	bacteria	43			Rhizobium_sp._Leaf311	Azospirillum_palustre	Raoultella_terrigena	Phenylobacterium_sp.	Oxalobacteraceae_bacterium	Agrobacterium_sp._ATCC_31749			bacteria	399	bacteria	191	bacteria	41	bacteria	198	bacteria	42
Pseudoxanthomonas_sp._Root65	174	Hypericibacter_adhaerens	129	Leifsonia_sp._AK011	43	Kosakonia_radicincitans;Kosakonia;Kosakonia_radicincitans_UMEnt01/12;Kosakonia_sp._H7A	129	Gammaproteobacteria_bacterium	42	Rhizobium_azooxidifex	42		bacteria	Bacteria	NA	Acidobacteria_bacterium_13_2_20CM_2_57_6;Acidobacteria_bacterium_13_2_20CM_57_7;Acidobacteria_bacterium	bacteria	bacteria	174	bacteria	129	bacteria	43		129	bacteria	42	bacteria	42			Pseudoxanthomonas_sp._Root65	Hypericibacter_adhaerens	Leifsonia_sp._AK011		Gammaproteobacteria_bacterium	Rhizobium_azooxidifex			bacteria	391	bacteria	191	bacteria	41	bacteria	197	bacteria	42
Enterovirga_rhinocerotis	173	Pseudomonas;Pseudomonas_sp._AAC;Pseudomonas_sp._HMSC75E02	128	Chelatococcus_asaccharovorans	43	Acidovorax_sp._ACV01	129	Dyadobacter_beijingensis	42	Pseudomonas_sp._FGI182	42		bacteria	Bacteria	NA	Acidobacteria_bacterium_13_2_20CM_2_66_4	bacteria	bacteria	173		128	bacteria	43	bacteria	129	bacteria	42	bacteria	42			Enterovirga_rhinocerotis		Chelatococcus_asaccharovorans	Acidovorax_sp._ACV01	Dyadobacter_beijingensis	Pseudomonas_sp._FGI182			bacteria	391	bacteria	191	bacteria	41	bacteria	196	bacteria	42
Devosia_sp._YR412	173	Planctomyces_sp._SH-PL14	128	Agrobacterium_vitis;Rhizobium/Agrobacterium_group;Allorhizobium_terrae	43	Rhizobacter_sp._Root1221	128	Burkholderia_dabaoshanensis	42	Burkholderia_gladioli	42		bacteria	Bacteria	NA	Acidobacteria_bacterium_13_2_20CM_2_66_4;Acidobacteria_bacterium	bacteria	bacteria	173	bacteria	128		43	bacteria	128	bacteria	42	bacteria	42			Devosia_sp._YR412	Planctomyces_sp._SH-PL14		Rhizobacter_sp._Root1221	Burkholderia_dabaoshanensis	Burkholderia_gladioli			bacteria	387	bacteria	189	bacteria	41	bacteria	195	bacteria	42
Rhizobium_subbaraonis	172	Paraburkholderia_unamae	128	Acidobacteria_bacterium	43	Ralstonia_pickettii	128	Bradyrhizobium_sp._CNPSo_3424	42	Bradyrhizobium_algeriense	42		bacteria	Bacteria	NA	Acidobacteria_bacterium_13_2_20CM_56_17	bacteria	bacteria	172	bacteria	128	bacteria	43	bacteria	128	bacteria	42	bacteria	42			Rhizobium_subbaraonis	Paraburkholderia_unamae	Acidobacteria_bacterium	Ralstonia_pickettii	Bradyrhizobium_sp._CNPSo_3424	Bradyrhizobium_algeriense			bacteria	386	bacteria	189	bacteria	40	bacteria	195	bacteria	42
Pelagibacterium_sp._XYN52	172	Alphaproteobacteria_bacterium_RIFCSPHIGHO2_12_FULL_66_14	128	Rhizobium_sp._ICMP_5592	42	Herbaspirillum_rubrisubalbicans;Herbaspirillum_rubrisubalbicans_M1	128	Azospirillum_sp._TSO22-1	42	Verrucomicrobia_bacterium_61-8	41		bacteria	Bacteria	NA	Acidobacteria_bacterium_13_2_20CM_56_17;Acidobacteria_bacterium	bacteria		172	bacteria	128	bacteria	42		128	bacteria	42	bacteria	41				Alphaproteobacteria_bacterium_RIFCSPHIGHO2_12_FULL_66_14	Rhizobium_sp._ICMP_5592		Azospirillum_sp._TSO22-1	Verrucomicrobia_bacterium_61-8			bacteria	385	bacteria	189	bacteria	40	bacteria	194	bacteria	42
Klebsiella_aerogenes	172	Ralstonia_pickettii	127	Pseudomonas_straminea	42	Pseudomonas;Pseudomonas_sp._ADP;Pseudomonas_citronellolis;Pseudomonas_sp._M1;Pseudomonas_sp._AAC	127	Alcaligenaceae_bacterium	42	Variovorax_boronicumulans	41		bacteria	Bacteria	NA	Acidobacteria_bacterium_13_2_20CM_57_17	bacteria	bacteria	172	bacteria	127	bacteria	42		127	bacteria	42	bacteria	41			Klebsiella_aerogenes	Ralstonia_pickettii	Pseudomonas_straminea		Alcaligenaceae_bacterium	Variovorax_boronicumulans			bacteria	385	bacteria	188	bacteria	40	bacteria	194	bacteria	42
Bosea_psychrotolerans	172	Pseudomonas_sp._HMSC75E02	127	Pantoea;Pantoea_sp._Sc1;Enterobacteriaceae_bacterium_EKM102V;Pantoea_sp._M_10;Pantoea_sp._M_6;Pantoea_sp._M_8	42	Dehalococcoidia_bacterium	127	Aeromonas_media	42	unclassified_Pseudomonas;Pseudomonas_sp._RV120224-01c;Pseudomonas_sp._RV120224-01b	41		bacteria	Bacteria	NA	Acidobacteria_bacterium_13_2_20CM_57_7	bacteria	bacteria	172	bacteria	127		42	bacteria	127	bacteria	42		41			Bosea_psychrotolerans	Pseudomonas_sp._HMSC75E02		Dehalococcoidia_bacterium	Aeromonas_media				bacteria	383	bacteria	186	bacteria	40	bacteria	193	bacteria	42
Azorhizobium_sp._AG788	172	Paraburkholderia_lycopersici	127	Mycobacterium_tuberculosis	42	Anaerolineae_bacterium	127	Achromobacter;Achromobacter_xylosoxidans;Achromobacter_sp._Root170;Achromobacter_sp._KAs_3-5;Achromobacter_sp._SLBN-14	42	Rhizobium_naphthalenivorans	41		bacteria	Bacteria	NA	Acidobacteria_bacterium_13_2_20CM_58_27	bacteria	bacteria	172	bacteria	127	bacteria	42	bacteria	127		42	bacteria	41			Azorhizobium_sp._AG788	Paraburkholderia_lycopersici	Mycobacterium_tuberculosis	Anaerolineae_bacterium		Rhizobium_naphthalenivorans			bacteria	379	bacteria	185	bacteria	40	bacteria	193	bacteria	42
Agrobacterium_salinitolerans	171	Bosea_thiooxidans	127	Gammaproteobacteria_bacterium_HGW-Gammaproteobacteria-12	42	Rhizobium_pusense	126	unclassified_Bradyrhizobium	41	Pseudoxanthomonas_sp._KAs_5_3	41		bacteria	Bacteria	NA	Acidobacteria_bacterium_13_2_20CM_58_27;Acidobacteria_bacterium	bacteria	bacteria	171	bacteria	127	bacteria	42	bacteria	126		41	bacteria	41			Agrobacterium_salinitolerans	Bosea_thiooxidans	Gammaproteobacteria_bacterium_HGW-Gammaproteobacteria-12	Rhizobium_pusense		Pseudoxanthomonas_sp._KAs_5_3			bacteria	376	bacteria	185	bacteria	40	bacteria	193	bacteria	41
unclassified_Pseudomonas	170	Uliginosibacterium_sp._TH139;unclassified_Uliginosibacterium	125	Enterobacter_cloacae;Enterobacter_cloacae_subsp._dissolvens	42	Parvibaculum_sedimenti	126	Sphingobium_sp._B12D2A	41	Pectobacterium_brasiliense	41		bacteria	Bacteria	NA	Acidobacteria_bacterium_21-70-11	bacteria		170		125		42	bacteria	126	bacteria	41	bacteria	41						Parvibaculum_sedimenti	Sphingobium_sp._B12D2A	Pectobacterium_brasiliense			bacteria	373	bacteria	185	bacteria	40	bacteria	193	bacteria	41
unclassified_Pleomorphomonas	170	Planctomycetes_bacterium_ETA_A8	125	Cellulomonas_hominis	42	Lacrimispora_amygdalina	126	Rhodopseudomonas;Rhodopseudomonas_pentothenatexigens;Rhodopseudomonas_thermotolerans	41	Enterobacter_cloacae;Enterobacter_mori	41		bacteria	Bacteria	NA	Acidobacteria_bacterium_21-70-11;Acidobacteria_bacterium_37-71-11	bacteria		170		125	bacteria	42	bacteria	126		41	bacteria	41					Cellulomonas_hominis	Lacrimispora_amygdalina		Enterobacter_cloacae;Enterobacter_mori			bacteria	372	bacteria	183	bacteria	40	bacteria	192	bacteria	41
Rhizobium	170	Neorhizobium_alkalisoli	125	Variovorax_boronicumulans	41	Actinoplanes_sp._ATCC_53533	126	Ralstonia_solanacearum	41	bacterium_M00.F.Ca.ET.156.01.1.1	41		bacteria	Bacteria	NA	Acidobacteria_bacterium_37-65-4	bacteria		170	bacteria	125	bacteria	41	bacteria	126	bacteria	41	bacteria	41				Neorhizobium_alkalisoli	Variovorax_boronicumulans	Actinoplanes_sp._ATCC_53533	Ralstonia_solanacearum	bacterium_M00.F.Ca.ET.156.01.1.1			bacteria	372	bacteria	183	bacteria	39	bacteria	192	bacteria	41
Pelagibacterium_halotolerans;Pelagibacterium_halotolerans_B2	170	Azospirillum_halopraeferens	125	Schumannella_luteola	41	Pseudomonas_stutzeri	125	Niveispirillum_cyanobacteriorum	41	Rhizobium_multihospitium	40		bacteria	Bacteria	NA	Acidobacteria_bacterium_37-71-11	bacteria		170	bacteria	125	bacteria	41	bacteria	125	bacteria	41	bacteria	40				Azospirillum_halopraeferens	Schumannella_luteola	Pseudomonas_stutzeri	Niveispirillum_cyanobacteriorum	Rhizobium_multihospitium			bacteria	372	bacteria	182	bacteria	39	bacteria	192	bacteria	40
Escherichia_coli;Enterobacteriaceae_bacterium_ENNIH1	170	Singulisphaera_acidiphila;Singulisphaera_acidiphila_DSM_18658	123	Pseudomonas_flavescens	41	Cellulomonas_hominis	124	Bradyrhizobium_lablabi	41	Rhizobiales_bacterium_63-7	40		bacteria	Bacteria	NA	Acidobacteria_bacterium_AB60	bacteria	bacteria	170		123	bacteria	41	bacteria	124	bacteria	41	bacteria	40			Escherichia_coli;Enterobacteriaceae_bacterium_ENNIH1		Pseudomonas_flavescens	Cellulomonas_hominis	Bradyrhizobium_lablabi	Rhizobiales_bacterium_63-7			bacteria	370	bacteria	181	bacteria	39	bacteria	192	bacteria	40
Devosia_geojensis	169	Neorhizobium_sp._NCHU2750	123	Pantoea_dispersa;Pantoea_dispersa_625	41	Bradyrhizobium_guangxiense	124	Acidovorax_sp._Leaf76;Acidovorax_sp._Leaf78;Acidovorax_sp._Leaf84;Acidovorax_sp._Leaf191;unclassified_Acidovorax	41	Pseudomonas_sp._B5(2017)	40		bacteria	Bacteria	NA	Acidobacteria_bacterium_ADurb.Bin051	bacteria	bacteria	169	bacteria	123		41	bacteria	124		41	bacteria	40			Devosia_geojensis	Neorhizobium_sp._NCHU2750		Bradyrhizobium_guangxiense		Pseudomonas_sp._B5(2017)			bacteria	368	bacteria	181	bacteria	39	bacteria	188	bacteria	40
Alphaproteobacteria_bacterium_65-7	169	Rhizobium_sp._NAU-18	122	Novosphingobium_sp._KN65.2	41	Mitsuaria_sp._7	123	Shinella_sp._AETb1-6	40	Phytobacter_sp._SCO41	40		bacteria	Bacteria	NA	Acidobacteria_bacterium_ADurb.Bin340	bacteria	bacteria	169	bacteria	122	bacteria	41	bacteria	123	bacteria	40	bacteria	40			Alphaproteobacteria_bacterium_65-7	Rhizobium_sp._NAU-18	Novosphingobium_sp._KN65.2	Mitsuaria_sp._7	Shinella_sp._AETb1-6	Phytobacter_sp._SCO41			bacteria	367	bacteria	181	bacteria	39	bacteria	188	bacteria	40
Phragmitibacter_flavus	168	Rhizobium_lusitanum	122	Enterobacter_oligotrophicus	41	Mitsuaria_noduli	123	Rhizobium_sp._FKY42	40	Enterobacter_sp._RHBSTW-01064	40		bacteria	Bacteria	NA	Acidobacteria_bacterium_Mor1	bacteria	bacteria	168	bacteria	122	bacteria	41	bacteria	123	bacteria	40	bacteria	40			Phragmitibacter_flavus	Rhizobium_lusitanum	Enterobacter_oligotrophicus	Mitsuaria_noduli	Rhizobium_sp._FKY42	Enterobacter_sp._RHBSTW-01064			bacteria	364	bacteria	180	bacteria	38	bacteria	188	bacteria	40
Methylocapsa_sp._S129	168	Planctomycetaceae_bacterium_SCGC_AG-212-F19	122	Variovorax_sp._BK613	40	Sphingobium_sp.	122	Rhizobium_sp._FKL33	40	Devosia_sp._Root685	40		bacteria	Bacteria	NA	Acidobacteria_bacterium_OLB17	bacteria	bacteria	168	bacteria	122	bacteria	40	bacteria	122	bacteria	40	bacteria	40			Methylocapsa_sp._S129	Planctomycetaceae_bacterium_SCGC_AG-212-F19	Variovorax_sp._BK613	Sphingobium_sp.	Rhizobium_sp._FKL33	Devosia_sp._Root685			bacteria	361	bacteria	180	bacteria	38	bacteria	187	bacteria	40
bacterium_SCN_62-11	168	Rubrivivax_sp.	121	Variovorax_sp._BK151	40	unclassified_Variovorax;Variovorax_sp._NFACC29;Variovorax_sp._NFACC28;Variovorax_sp._NFACC27;Variovorax_sp._NFACC26	121	Pseudoxanthomonas_sp._3HH-4	40	Azoarcus_sp._CC-YHH838	40		bacteria	Bacteria	NA	Acidobacteria_bacterium_RBG_13_68_16	bacteria	bacteria	168	bacteria	121	bacteria	40		121	bacteria	40	bacteria	40			bacterium_SCN_62-11	Rubrivivax_sp.	Variovorax_sp._BK151		Pseudoxanthomonas_sp._3HH-4	Azoarcus_sp._CC-YHH838			bacteria	354	bacteria	180	bacteria	38	bacteria	185	bacteria	40
Tardiphaga_sp._P9-11	167	Paraburkholderia_acidipaludis	121	Salmonella_enterica	40	Pseudomonas_sp._PI1	121	Propionicimonas_paludicola	40	Agrobacterium_vitis;Agrobacterium_vitis_S4	40		bacteria	Bacteria	NA	Acidobacteria_bacterium_RBG_16_64_8	bacteria	bacteria	167	bacteria	121	bacteria	40	bacteria	121	bacteria	40		40			Tardiphaga_sp._P9-11	Paraburkholderia_acidipaludis	Salmonella_enterica	Pseudomonas_sp._PI1	Propionicimonas_paludicola				bacteria	352	bacteria	179	bacteria	38	bacteria	184	bacteria	40
Rhizomicrobium_sp._SCGC_AG-212-E05	166	Alphaproteobacteria_bacterium_13_1_20CM_3_64_12	121	Rhizobium_sp._BK251	40	Mucilaginibacter_rubeus	121	Novosphingobium_sp._SG720	40	Agrobacterium_sp._C13;Agrobacterium_sp._LY4;Agrobacterium_sp._TS43;Agrobacterium_sp._TS45;Agrobacterium_sp._JL28	40		bacteria	Bacteria	NA	Acidobacteria_bacterium_RBG_16_68_9	bacteria	bacteria	166	bacteria	121	bacteria	40	bacteria	121	bacteria	40	bacteria	40			Rhizomicrobium_sp._SCGC_AG-212-E05	Alphaproteobacteria_bacterium_13_1_20CM_3_64_12	Rhizobium_sp._BK251	Mucilaginibacter_rubeus	Novosphingobium_sp._SG720	Agrobacterium_sp._C13;Agrobacterium_sp._LY4;Agrobacterium_sp._TS43;Agrobacterium_sp._TS45;Agrobacterium_sp._JL28			bacteria	345	bacteria	179	bacteria	38	bacteria	184	bacteria	39
Pseudomonas_humi	166	Paraburkholderia_nodosa	120	Rhizobium_naphthalenivorans	40	Maioricimonas_rarisocia	121	Herbaspirillum_sp._GW103;unclassified_Herbaspirillum	40	Variovorax_sp._YR266	39		bacteria	Bacteria	NA	Acidobacteria_bacterium_RBG_16_70_10	bacteria	bacteria	166	bacteria	120	bacteria	40	bacteria	121		40	bacteria	39			Pseudomonas_humi	Paraburkholderia_nodosa	Rhizobium_naphthalenivorans	Maioricimonas_rarisocia		Variovorax_sp._YR266			bacteria	344	bacteria	176	bacteria	38	bacteria	184	bacteria	39
Kosakonia_radicincitans;Kosakonia_radicincitans_UMEnt01/12	165	Paraburkholderia_ferrariae	120	Pseudomonas_taiwanensis;Pseudomonas_taiwanensis_SJ9	40	Enterobacter_ludwigii	121	Cellulomonas_iranensis	40	Pseudomonas_composti	39		bacteria	Bacteria	NA	Acidobacteria_bacterium_RIFCSPHIGHO2_01_FULL_67_28;Acidobacteria_bacterium_RIFCSPHIGHO2_02_FULL_67_57;Acidobacteria_bacterium_RIFCSPHIGHO2_12_FULL_67_30	bacteria		165	bacteria	120		40	bacteria	121	bacteria	40	bacteria	39				Paraburkholderia_ferrariae		Enterobacter_ludwigii	Cellulomonas_iranensis	Pseudomonas_composti			bacteria	342	bacteria	175	bacteria	38	bacteria	184	bacteria	39
Hyphomicrobium_sp._SCN_65-11;Hyphomicrobium_sp._CS1BSMeth3	165	Acidovorax_sp._HDW3	120	Pseudomonas_sp._Hp2	40	unclassified_Pseudomonas	120	Acidovorax_sp._Root70	40	Leclercia_adecarboxylata	39		bacteria	Bacteria	NA	Acidobacteria_bacterium_RIFCSPHIGHO2_02_FULL_67_57	bacteria	bacteria	165	bacteria	120	bacteria	40		120	bacteria	40	bacteria	39			Hyphomicrobium_sp._SCN_65-11;Hyphomicrobium_sp._CS1BSMeth3	Acidovorax_sp._HDW3	Pseudomonas_sp._Hp2		Acidovorax_sp._Root70	Leclercia_adecarboxylata			bacteria	341	bacteria	175	bacteria	38	bacteria	184	bacteria	39
Pseudoxanthomonas_sp._NML160639;Pseudoxanthomonas_sp._NML170316;Pseudoxanthomonas_sp._NML171107;unclassified_Pseudoxanthomonas	164	Sphingobium_sp._SYK-6	119	Pseudomonas_sp._GM84	40	Pseudomonas_humi	120	Salmonella_enterica	39	Gemmata_massiliana	39		bacteria	Bacteria	NA	Acidobacteria_bacterium_RIFCSPHIGHO2_12_FULL_67_30	bacteria		164	bacteria	119	bacteria	40	bacteria	120	bacteria	39	bacteria	39				Sphingobium_sp._SYK-6	Pseudomonas_sp._GM84	Pseudomonas_humi	Salmonella_enterica	Gemmata_massiliana			bacteria	340	bacteria	173	bacteria	37	bacteria	183	bacteria	39
Bosea_sp._Tri-44	164	Ralstonia_solanacearum	119	Pseudomonas_guguanensis	40	Mucilaginibacter_sp._YR332	119	Ralstonia_sp._UNC404CL21Col	39	Enterobacter;Enterobacter_sp._NFIX58;Enterobacter_roggenkampii	39		bacteria	Bacteria	NA	Acidobacteria_bacterium_RIFCSPLOWO2_02_FULL_59_13	bacteria	bacteria	164	bacteria	119	bacteria	40	bacteria	119	bacteria	39		39			Bosea_sp._Tri-44	Ralstonia_solanacearum	Pseudomonas_guguanensis	Mucilaginibacter_sp._YR332	Ralstonia_sp._UNC404CL21Col				bacteria	340	bacteria	173	bacteria	37	bacteria	182	bacteria	39
Metakosakonia_massiliensis	163	Caulobacter_segnis;Caulobacter_segnis_ATCC_21756	119	Klebsiella;Klebsiella_variicola;Klebsiella_variicola_At-22	40	Bradyrhizobium	119	Paenibacillus_sp._YN15	39	Citrobacter_koseri	39		bacteria	Bacteria	NA	Acidobacteria_bacterium_RIFCSPLOWO2_02_FULL_60_20	bacteria	bacteria	163		119		40		119	bacteria	39	bacteria	39			Metakosakonia_massiliensis				Paenibacillus_sp._YN15	Citrobacter_koseri			bacteria	339	bacteria	172	bacteria	37	bacteria	181	bacteria	39
Pseudomonas;Pseudomonas_sp._ADP;Pseudomonas_citronellolis;Pseudomonas_sp._M1;Pseudomonas_sp._AAC	162	Actinoplanes_xinjiangensis	119	Variovorax_sp._SCN_67-85;Variovorax_sp._SCN_67-20;Variovorax_sp._67-131	39	Dyadobacter_beijingensis	118	Methylibium_sp._CF059	39	Bradyrhizobium_icense	39		bacteria	Bacteria	NA	Acidobacteria_bacterium_RIFCSPLOWO2_02_FULL_61_28	bacteria		162	bacteria	119	bacteria	39	bacteria	118	bacteria	39	bacteria	39				Actinoplanes_xinjiangensis	Variovorax_sp._SCN_67-85;Variovorax_sp._SCN_67-20;Variovorax_sp._67-131	Dyadobacter_beijingensis	Methylibium_sp._CF059	Bradyrhizobium_icense			bacteria	339	bacteria	171	bacteria	37	bacteria	179	bacteria	39
Devosia_ginsengisoli	162	Paraburkholderia_tropica	118	Rhizobium_pseudoryzae	39	Pseudomonas_alcaligenes	117	Haliea_sp.	39	Bacillus_stratosphericus	39		bacteria	Bacteria	NA	Acidobacteria_bacterium_RIFCSPLOWO2_02_FULL_64_15	bacteria	bacteria	162	bacteria	118	bacteria	39	bacteria	117	bacteria	39	bacteria	39			Devosia_ginsengisoli	Paraburkholderia_tropica	Rhizobium_pseudoryzae	Pseudomonas_alcaligenes	Haliea_sp.	Bacillus_stratosphericus			bacteria	338	bacteria	170	bacteria	37	bacteria	178	bacteria	39
Sphingobium;Sphingobium_limneticum;Sphingobium_sp._YG1	161	Niveibacterium_umoris	118	Pseudomonas_chengduensis	39	Nordella_sp._OAE833	117	Chloroflexi_bacterium_OLB15	39	Rhizobium_sp._UGM030330-04	38		bacteria	Bacteria	NA	Acidobacteria_bacterium_RIFCSPLOWO2_02_FULL_64_15;Acidobacteria_bacterium_RIFCSPLOWO2_12_FULL_65_11	bacteria		161	bacteria	118	bacteria	39	bacteria	117	bacteria	39	bacteria	38				Niveibacterium_umoris	Pseudomonas_chengduensis	Nordella_sp._OAE833	Chloroflexi_bacterium_OLB15	Rhizobium_sp._UGM030330-04			bacteria	338	bacteria	170	bacteria	37	bacteria	178	bacteria	39
Agrobacterium_sp._YIC_4121	161	Rhodanobacteraceae_bacterium	117	Klebsiella;Klebsiella_variicola;Klebsiella_variicola_CAG:634	39	Candidatus_Galacturonibacter_soehngenii	117	Burkholderiales_bacterium_GWA2_64_37	39	Ralstonia_pickettii;Ralstonia	38		bacteria	Bacteria	NA	Acidobacteria_bacterium_RIFCSPLOWO2_02_FULL_65_29	bacteria	bacteria	161	bacteria	117		39	bacteria	117	bacteria	39		38			Agrobacterium_sp._YIC_4121	Rhodanobacteraceae_bacterium		Candidatus_Galacturonibacter_soehngenii	Burkholderiales_bacterium_GWA2_64_37				bacteria	336	bacteria	169	bacteria	37	bacteria	178	bacteria	38
Lysobacter_panacisoli	160	Rhizobiales_bacterium_64-17	117	Inquilinus_limosus	39	Bosea_sp._67-29	117	Bradyrhizobium_valentinum	39	Herbaspirillum_sp._VT-16-41	38		bacteria	Bacteria	NA	Acidobacteria_bacterium_RIFCSPLOWO2_02_FULL_67_21	bacteria	bacteria	160	bacteria	117	bacteria	39	bacteria	117	bacteria	39	bacteria	38			Lysobacter_panacisoli	Rhizobiales_bacterium_64-17	Inquilinus_limosus	Bosea_sp._67-29	Bradyrhizobium_valentinum	Herbaspirillum_sp._VT-16-41			bacteria	334	bacteria	168	bacteria	36	bacteria	176	bacteria	38
Bradyrhizobium_sp._C9	160	Neorhizobium_galegae	117	Grimontella_sp._AG753	39	Devosia_sp._Root635	116	Bradyrhizobium_sp._CCH5-F6	39	Burkholderiaceae_bacterium	38		bacteria	Bacteria	NA	Acidobacteria_bacterium_RIFCSPLOWO2_02_FULL_67_21;Acidobacteria_bacterium_RIFCSPLOWO2_12_FULL_67_14	bacteria	bacteria	160	bacteria	117	bacteria	39	bacteria	116	bacteria	39	bacteria	38			Bradyrhizobium_sp._C9	Neorhizobium_galegae	Grimontella_sp._AG753	Devosia_sp._Root635	Bradyrhizobium_sp._CCH5-F6	Burkholderiaceae_bacterium			bacteria	334	bacteria	168	bacteria	36	bacteria	176	bacteria	38
Brucella_intermedia	159	Tuwongella_immobilis	115	Agrobacterium_tumefaciens;Rhizobium/Agrobacterium_group	39	Steroidobacter_soli	115	Bradyrhizobium_erythrophlei	39	Trichuris_trichiura	37		bacteria	Bacteria	NA	Acidobacteria_bacterium_RIFCSPLOWO2_02_FULL_67_36	bacteria	bacteria	159	bacteria	115		39	bacteria	115	bacteria	39		37			Brucella_intermedia	Tuwongella_immobilis		Steroidobacter_soli	Bradyrhizobium_erythrophlei				bacteria	333	bacteria	167	bacteria	36	bacteria	176	bacteria	38
Rhizobium_sp._Pop5	158	Devosia_crocina	115	Rhodospirillales_bacterium_URHD0017	38	Pseudomonas_sp._ADP;unclassified_Pseudomonas;Pseudomonas_sp._EGD-AKN5;Pseudomonas_sp._ADPe	115	Agrobacterium	39	Pseudomonas_sp._CM27	37		bacteria	Bacteria	NA	Acidobacteria_bacterium_RIFCSPLOWO2_02_FULL_67_36;Acidobacteria_bacterium_RIFCSPLOWO2_12_FULL_66_21	bacteria	bacteria	158	bacteria	115	bacteria	38		115		39	bacteria	37			Rhizobium_sp._Pop5	Devosia_crocina	Rhodospirillales_bacterium_URHD0017			Pseudomonas_sp._CM27			bacteria	332	bacteria	165	bacteria	36	bacteria	175	bacteria	38
Pseudoxanthomonas_sp._NML171590	158	uncultured_Thermomicrobiales_bacterium	114	Rhodopseudomonas_palustris	38	Luteolibacter_sp._G-1-1-1	115	Acidocella;Acidocella_sp._MX-AZ02	39	Labrys_sp._WJW	37		bacteria	Bacteria	NA	Acidobacteria_bacterium_RIFCSPLOWO2_02_FULL_68_18	bacteria	bacteria	158	bacteria	114	bacteria	38		115		39	bacteria	37			Pseudoxanthomonas_sp._NML171590	uncultured_Thermomicrobiales_bacterium	Rhodopseudomonas_palustris			Labrys_sp._WJW			bacteria	328	bacteria	165	bacteria	36	bacteria	172	bacteria	38
Pseudomonas_sp._MSPm1	158	Rhizobium_sp._BK275	114	Rhizobium_sp._Root1212;Rhizobium_sp._Root268;unclassified_Rhizobium	38	Geomonas_soli	115	Spartobacteria_bacterium_LR76	38	Cellulomonas_sp._Y8	37		bacteria	Bacteria	NA	Acidobacteria_bacterium_RIFCSPLOWO2_02_FULL_68_18;Acidobacteria_bacterium_RIFCSPLOWO2_12_FULL_67_14b	bacteria	bacteria	158	bacteria	114		38	bacteria	115	bacteria	38	bacteria	37			Pseudomonas_sp._MSPm1	Rhizobium_sp._BK275		Geomonas_soli	Spartobacteria_bacterium_LR76	Cellulomonas_sp._Y8			bacteria	327	bacteria	164	bacteria	36	bacteria	171	bacteria	38
Herbaspirillum_huttiense	158	Neorhizobium_galegae_bv._officinalis	114	Pseudomonas_sp._AG1028	38	Caulobacter_sp._Root342;Caulobacter_sp._Root343;unclassified_Caulobacter	115	Reyranella_sp._CPCC_100927	38	Agrobacterium_tumefaciens_F2	37		bacteria	Bacteria	NA	Acidobacteria_bacterium_RIFCSPLOWO2_02_FULL_68_18;Acidobacteria_bacterium_RIFCSPLOWO2_12_FULL_68_19	bacteria	bacteria	158		114	bacteria	38		115	bacteria	38		37			Herbaspirillum_huttiense		Pseudomonas_sp._AG1028		Reyranella_sp._CPCC_100927				bacteria	325	bacteria	163	bacteria	36	bacteria	170	bacteria	38
Sphingobium_limneticum	156	Enterobacter_sp._B509	114	Pseudomonas;Pseudomonas_mendocina	38	Achromobacter_arsenitoxydans_SY8;Achromobacter_arsenitoxydans	115	Kosakonia;Kosakonia_sp._AG348	38	Agrobacterium_sp._LAD9	37		bacteria	Bacteria	NA	Acidobacteria_bacterium_RIFCSPLOWO2_12_FULL_54_10	bacteria	bacteria	156	bacteria	114		38		115		38	bacteria	37			Sphingobium_limneticum	Enterobacter_sp._B509				Agrobacterium_sp._LAD9			bacteria	324	bacteria	163	bacteria	36	bacteria	170	bacteria	37
Rhizobium_alamii	156	Variovorax_sp._1180	113	Pantoea_sp._Sc1	38	Starkeya_novella	114	Herbaspirillum_chlorophenolicum	38	Agrobacterium_sp._B1(2019)	37		bacteria	Bacteria	NA	Acidobacteria_bacterium_RIFCSPLOWO2_12_FULL_59_11	bacteria	bacteria	156	bacteria	113	bacteria	38	bacteria	114	bacteria	38	bacteria	37			Rhizobium_alamii	Variovorax_sp._1180	Pantoea_sp._Sc1	Starkeya_novella	Herbaspirillum_chlorophenolicum	Agrobacterium_sp._B1(2019)			bacteria	321	bacteria	162	bacteria	36	bacteria	169	bacteria	37
Dyadobacter_sp._50-39	156	Solirubrobacter_soli	113	Klebsiella_pneumoniae_30660/NJST258_1;Klebsiella_pneumoniae_30684/NJST258_2	38	Devosia_insulae;Devosia_insulae_DS-56	114	Herbaspirillum	38	Variovorax_soli	36		bacteria	Bacteria	NA	Acidobacteria_bacterium_RIFCSPLOWO2_12_FULL_60_22	bacteria	bacteria	156	bacteria	113		38		114		38	bacteria	36			Dyadobacter_sp._50-39	Solirubrobacter_soli				Variovorax_soli			bacteria	321	bacteria	162	bacteria	36	bacteria	169	bacteria	37
Rhodoplanes_sp._Z2-YC6860	155	Sinorhizobium_sp._RAC02	113	Citrobacter_koseri	38	Bradyrhizobium_valentinum	114	Enhydrobacter_sp._CC-CFT640	38	Shinella_sp._WSJ-2	36		bacteria	Bacteria	NA	Acidobacteria_bacterium_RIFCSPLOWO2_12_FULL_65_11	bacteria	bacteria	155	bacteria	113	bacteria	38	bacteria	114	bacteria	38	bacteria	36			Rhodoplanes_sp._Z2-YC6860	Sinorhizobium_sp._RAC02	Citrobacter_koseri	Bradyrhizobium_valentinum	Enhydrobacter_sp._CC-CFT640	Shinella_sp._WSJ-2			bacteria	320	bacteria	162	bacteria	36	bacteria	167	bacteria	37
Neorhizobium_sp._JUb45	155	Flavobacterium_sp._F52	113	Bradyrhizobium_sp._cf659	38	Achromobacter;Achromobacter_mucicolens;Achromobacter_sp._Root170;Achromobacter_sp._SLBN-14	114	Duganella_sp._CF402;Duganella_sp._BK701;unclassified_Duganella	38	Kaistia_adipata	36		bacteria	Bacteria	NA	Acidobacteria_bacterium_RIFCSPLOWO2_12_FULL_66_10	bacteria	bacteria	155	bacteria	113	bacteria	38		114		38	bacteria	36			Neorhizobium_sp._JUb45	Flavobacterium_sp._F52	Bradyrhizobium_sp._cf659			Kaistia_adipata			bacteria	319	bacteria	161	bacteria	35	bacteria	167	bacteria	37
Agrobacterium_deltaense_NCPPB_1641	155	Bosea_sp._F3-2	113	Bradyrhizobium_sp._1(2017)	38	Variovorax_soli	113	Dokdonella_koreensis;Dokdonella_koreensis_DS-123	38	Devosia_sp._Root105	36		bacteria	Bacteria	NA	Acidobacteria_bacterium_RIFCSPLOWO2_12_FULL_66_21	bacteria		155	bacteria	113	bacteria	38	bacteria	113		38	bacteria	36				Bosea_sp._F3-2	Bradyrhizobium_sp._1(2017)	Variovorax_soli		Devosia_sp._Root105			bacteria	319	bacteria	161	bacteria	35	bacteria	167	bacteria	37
Aquabacter_spiritensis	154	unclassified_Variovorax;Variovorax_sp._NFACC29;Variovorax_sp._NFACC28;Variovorax_sp._NFACC27;Variovorax_sp._NFACC26	112	Bradyrhizobium_icense	38	Rhizobium_sp._BK316	113	Citrobacter_braakii	38	Agrobacterium_sp._C13	36		bacteria	Bacteria	NA	Acidobacteria_bacterium_RIFCSPLOWO2_12_FULL_67_14	bacteria	bacteria	154		112	bacteria	38	bacteria	113	bacteria	38	bacteria	36			Aquabacter_spiritensis		Bradyrhizobium_icense	Rhizobium_sp._BK316	Citrobacter_braakii	Agrobacterium_sp._C13			bacteria	316	bacteria	161	bacteria	35	bacteria	167	bacteria	37
Rhizobium_sp._CF142	152	unclassified_Mesorhizobium;Mesorhizobium_sp._CU3;Mesorhizobium_sp._CU2	112	Variovorax_sp._CF313	37	Paludisphaera_sp._JC665	113	Candidatus_Melainabacteria_bacterium	38	Agrobacterium_genomosp._2_str._CFBP_5494	36		bacteria	Bacteria	NA	Acidobacteria_bacterium_RIFCSPLOWO2_12_FULL_67_14b	bacteria	bacteria	152		112	bacteria	37	bacteria	113	bacteria	38		36			Rhizobium_sp._CF142		Variovorax_sp._CF313	Paludisphaera_sp._JC665	Candidatus_Melainabacteria_bacterium				bacteria	315	bacteria	160	bacteria	35	bacteria	166	bacteria	37
Rhizobium_sp._AU243	152	Rhodopila_globiformis	112	Salmonella_enterica_subsp._enterica	37	Dysgonomonas_macrotermitis	113	Bradyrhizobium_icense	38	Variovorax_sp._CF313	35		bacteria	Bacteria	NA	Acidobacteria_bacterium_RIFCSPLOWO2_12_FULL_67_14b;Omnitrophica_WOR_2_bacterium_GWF2_63_9;Candidatus_Rokubacteria_bacterium_GWA2_73_35;Candidatus_Rokubacteria_bacterium_GWC2_70_16	bacteria	bacteria	152	bacteria	112		37	bacteria	113	bacteria	38	bacteria	35			Rhizobium_sp._AU243	Rhodopila_globiformis		Dysgonomonas_macrotermitis	Bradyrhizobium_icense	Variovorax_sp._CF313			bacteria	312	bacteria	160	bacteria	35	bacteria	166	bacteria	37
Musa_acuminata_subsp._malaccensis	152	Rhizobium_pusense	112	Rhizobium_sp._BK696	37	Duganella_radicis	113	Ancylobacter_aquaticus	38	Variovorax_sp._BK460	35		bacteria	Bacteria	NA	Acidobacteria_bacterium_RIFCSPLOWO2_12_FULL_68_19	bacteria		152	bacteria	112	bacteria	37	bacteria	113	bacteria	38	bacteria	35				Rhizobium_pusense	Rhizobium_sp._BK696	Duganella_radicis	Ancylobacter_aquaticus	Variovorax_sp._BK460			bacteria	311	bacteria	159	bacteria	35	bacteria	164	bacteria	37
Bosea_sp._PAMC_26642	152	Rhizobium_freirei_PRF_81	112	Rhizobium/Agrobacterium_group	37	Devosia_ginsengisoli	113	Rhodopseudomonas_palustris;Rhodopseudomonas_palustris_DX-1	37	unclassified_Mesorhizobium;Mesorhizobium_sp._CU3;Mesorhizobium_sp._CU2	35		bacteria	Bacteria	NA	Acidobacteria_bacterium_SCGC_AG-212-P17	bacteria	bacteria	152		112		37	bacteria	113		37		35			Bosea_sp._PAMC_26642			Devosia_ginsengisoli					bacteria	310	bacteria	159	bacteria	35	bacteria	164	bacteria	36
Agrobacterium_sp._D14	151	Bradyrhizobium_sp._UNPF46	112	Pseudomonas_sp._URMO17WK12:I4	37	Pseudacidovorax_sp._RU35E	112	Rhizobium_sp._AU243	37	Rhizobium_yanglingense	35		bacteria	Bacteria	NA	Acidobacteria_bacterium_SCN_69-37	bacteria	bacteria	151	bacteria	112	bacteria	37	bacteria	112	bacteria	37	bacteria	35			Agrobacterium_sp._D14	Bradyrhizobium_sp._UNPF46	Pseudomonas_sp._URMO17WK12:I4	Pseudacidovorax_sp._RU35E	Rhizobium_sp._AU243	Rhizobium_yanglingense			bacteria	310	bacteria	158	bacteria	34	bacteria	163	bacteria	36
Shinella_sp._UYSO24	150	Azospirillum_sp._B21	112	Herbaspirillum;Herbaspirillum_rubrisubalbicans;Herbaspirillum_rubrisubalbicans_Os34	37	Litorilinea_aerophila	112	Pelomonas_sp._KK5	37	Rhizobium_sp._S-51	35		bacteria	Bacteria	NA	Acidobacteria_bacterium;Deltaproteobacteria_bacterium	bacteria	bacteria	150	bacteria	112		37	bacteria	112	bacteria	37	bacteria	35			Shinella_sp._UYSO24	Azospirillum_sp._B21		Litorilinea_aerophila	Pelomonas_sp._KK5	Rhizobium_sp._S-51			bacteria	307	bacteria	156	bacteria	34	bacteria	163	bacteria	36
Lysinibacillus_sphaericus;Lysinibacillus_fusiformis;Lysinibacillus	150	Aquisphaera_giovannonii	112	Enterobacter_wuhouensis	37	Bradyrhizobium_sp._W;Bradyrhizobium_sp._R2.2-H;Bradyrhizobium_sp._Y-H1;Bradyrhizobium_sp._BM-T;unclassified_Bradyrhizobium	112	Nostoc_sp._3335mG	37	Rhizobium/Agrobacterium_group;Agrobacterium_salinitolerans;Rhizobium_sp._YIC5082	35		bacteria	Bacteria	NA	Acidobacteria_bacterium;Gemmatimonadetes_bacterium	bacteria		150	bacteria	112	bacteria	37		112	bacteria	37		35				Aquisphaera_giovannonii	Enterobacter_wuhouensis		Nostoc_sp._3335mG				bacteria	307	bacteria	155	bacteria	34	bacteria	163	bacteria	36
Chelatococcus_reniformis	150	Stenotrophomonas_maltophilia	111	Bradyrhizobium_sp._AT1	37	Tautonia_sociabilis	111	Mycobacterium_tuberculosis	37	Klebsiella;Klebsiella_variicola	35		bacteria	Bacteria	NA	Acidobacteria_bacterium;Verrucomicrobia_bacterium	bacteria	bacteria	150	bacteria	111	bacteria	37	bacteria	111	bacteria	37		35			Chelatococcus_reniformis	Stenotrophomonas_maltophilia	Bradyrhizobium_sp._AT1	Tautonia_sociabilis	Mycobacterium_tuberculosis				bacteria	305	bacteria	154	bacteria	34	bacteria	162	bacteria	36
Rhizobium_sp._DBTS2	149	Achromobacter_sp._SLBN-14	111	Bradyrhizobium_sacchari	37	Sphingobium_phenoxybenzoativorans	111	Dyadobacter_sp._50-39	37	Enterobacter_sp._C6	35		bacteria	Bacteria	NA	Acidobacteriales_bacterium	bacteria		149	bacteria	111	bacteria	37	bacteria	111	bacteria	37	bacteria	35				Achromobacter_sp._SLBN-14	Bradyrhizobium_sacchari	Sphingobium_phenoxybenzoativorans	Dyadobacter_sp._50-39	Enterobacter_sp._C6			bacteria	303	bacteria	154	bacteria	34	bacteria	161	bacteria	36
Bosea_vestrisii	149	Acidovorax_sp._CF316;Acidovorax_sp._CF301;unclassified_Acidovorax	110	Agrobacterium_sp._CNPSo_2736	37	Musa_balbisiana	111	Bradyrhizobium_sp._YR681	37	Bacillus;Bacillus_pumilus;Bacillus_altitudinis	35		bacteria	Bacteria	NA	Acidobacteriales_bacterium_13_1_40CM_3_55_5;Acidobacteria_bacterium	bacteria	bacteria	149		110	bacteria	37		111	bacteria	37		35			Bosea_vestrisii		Agrobacterium_sp._CNPSo_2736		Bradyrhizobium_sp._YR681				bacteria	302	bacteria	153	bacteria	34	bacteria	161	bacteria	36
Agrobacterium_tumefaciens;Agrobacterium_tumefaciens_GW4	149	Rhodospirillales_bacterium_20-64-7	109	Agrobacterium;Agrobacterium_sp._LY4;Agrobacterium_sp._TS43;Agrobacterium_tumefaciens_GW4;Agrobacterium_sp._JL28;Agrobacterium_radiobacter_DSM_30147	37	Acidocella_sp._20-61-6	111	Bradyrhizobium_sp._LVM_105	37	Agrobacterium;Agrobacterium_sp._LY4;Agrobacterium_sp._TS43;Agrobacterium_sp._TS45;Agrobacterium_tumefaciens_GW4;Agrobacterium_sp._JL28	35		bacteria	Bacteria	NA	Acidobacteriales_bacterium_13_2_20CM_2_55_5	bacteria		149	bacteria	109		37	bacteria	111	bacteria	37		35				Rhodospirillales_bacterium_20-64-7		Acidocella_sp._20-61-6	Bradyrhizobium_sp._LVM_105				bacteria	300	bacteria	153	bacteria	34	bacteria	161	bacteria	36
Pseudoxanthomonas_sp._Root630	148	Rhizobium_sp._BK379	109	Verrucomicrobiaceae_bacterium	36	Sphingopyxis_sp._H050	110	Bradyrhizobium_cosmicum	37	Acidovorax_anthurii	35		bacteria	Bacteria	NA	Acidobacteriales_bacterium_13_2_20CM_55_8	bacteria	bacteria	148	bacteria	109	bacteria	36	bacteria	110	bacteria	37	bacteria	35			Pseudoxanthomonas_sp._Root630	Rhizobium_sp._BK379	Verrucomicrobiaceae_bacterium	Sphingopyxis_sp._H050	Bradyrhizobium_cosmicum	Acidovorax_anthurii			bacteria	299	bacteria	152	bacteria	34	bacteria	160	bacteria	35
Chryseobacterium_caeni	148	Actinoplanes_philippinensis	109	Variovorax_sp._YR266	36	Sphingopyxis_macrogoltabida	110	Alphaproteobacteria_bacterium_RIFCSPHIGHO2_12_FULL_66_14	37	Sphingobium_yanoikuyae;Sphingobium;Sphingobium_sp._PAMC28499	34		bacteria	Bacteria	NA	Acidobacteriales_bacterium_13_2_20CM_55_8;Acidobacteria_bacterium	bacteria	bacteria	148	bacteria	109	bacteria	36	bacteria	110	bacteria	37		34			Chryseobacterium_caeni	Actinoplanes_philippinensis	Variovorax_sp._YR266	Sphingopyxis_macrogoltabida	Alphaproteobacteria_bacterium_RIFCSPHIGHO2_12_FULL_66_14				bacteria	299	bacteria	151	bacteria	34	bacteria	159	bacteria	35
Agrobacterium_tumefaciens;Agrobacterium_radiobacter_DSM_30147	148	Neorhizobium_galegae_bv._orientalis	108	Variovorax_sp._Root434	36	Arthrobacter_sp._H-02-3	109	Acidovorax_sp._ACV02	37	Rhizobium_pseudoryzae	34		bacteria	Bacteria	NA	Acidobacteriales_bacterium_59-55	bacteria		148		108	bacteria	36	bacteria	109	bacteria	37	bacteria	34					Variovorax_sp._Root434	Arthrobacter_sp._H-02-3	Acidovorax_sp._ACV02	Rhizobium_pseudoryzae			bacteria	298	bacteria	151	bacteria	33	bacteria	158	bacteria	35
Rhizobium_sp._11515TR	147	Bradyrhizobium_elkanii	108	Type-C_symbiont_of_Plautia_stali	36	Sphingomonas_sp._R3G8C	108	Acidovorax;Acidovorax_sp._Root267;Acidovorax_sp._Root275	37	Raoultella_ornithinolytica	34		bacteria	Bacteria	NA	Acidobacteriia_bacterium	bacteria	bacteria	147	bacteria	108	bacteria	36	bacteria	108		37	bacteria	34			Rhizobium_sp._11515TR	Bradyrhizobium_elkanii	Type-C_symbiont_of_Plautia_stali	Sphingomonas_sp._R3G8C		Raoultella_ornithinolytica			bacteria	297	bacteria	151	bacteria	33	bacteria	157	bacteria	35
Pseudoxanthomonas_sp._NML140781;Pseudoxanthomonas_sp._NML180594;unclassified_Pseudoxanthomonas	147	Acidovorax_sp._Leaf76;Acidovorax_sp._Leaf84;Acidovorax_sp._Leaf191;unclassified_Acidovorax	108	Shinella_sp._UYSO24	36	Shinella_kummerowiae	108	Verrucomicrobiaceae_bacterium	36	Pseudomonas_sp._p21	34		bacteria	Bacteria	NA	Acidobacteriia_bacterium_12-62-4	bacteria		147		108	bacteria	36	bacteria	108	bacteria	36	bacteria	34					Shinella_sp._UYSO24	Shinella_kummerowiae	Verrucomicrobiaceae_bacterium	Pseudomonas_sp._p21			bacteria	297	bacteria	151	bacteria	33	bacteria	157	bacteria	35
Rhizobium_sp._YK2	146	Acidocella_sp._MX-AZ02	108	Rhizobium_yanglingense	36	Rhodospirillales_bacterium_70-18	108	Sphingobium_phenoxybenzoativorans	36	Pseudomonas_putida_KT2440	34		bacteria	Bacteria	NA	Acidobacteriia_bacterium_AA117	bacteria	bacteria	146	bacteria	108	bacteria	36	bacteria	108	bacteria	36		34			Rhizobium_sp._YK2	Acidocella_sp._MX-AZ02	Rhizobium_yanglingense	Rhodospirillales_bacterium_70-18	Sphingobium_phenoxybenzoativorans				bacteria	296	bacteria	147	bacteria	33	bacteria	157	bacteria	34
Mesorhizobium_sp._F7	146	Rhizobium_sp._63-7	107	Rhizobium_sp._DBTS2	36	Ralstonia_solanacearum	108	Neorhizobium_alkalisoli	36	[Pseudomonas]_boreopolis;Pseudomonas_sp._Hp2	34		bacteria	Bacteria	NA	Acidobacteriia_bacterium_SbA2	bacteria	bacteria	146	bacteria	107		36	bacteria	108	bacteria	36	bacteria	34			Mesorhizobium_sp._F7	Rhizobium_sp._63-7		Ralstonia_solanacearum	Neorhizobium_alkalisoli	[Pseudomonas]_boreopolis;Pseudomonas_sp._Hp2			bacteria	295	bacteria	146	bacteria	33	bacteria	155	bacteria	34
Devosia;Devosia_sp._I507	146	Sphingobium_chlorophenolicum;Sphingobium_chlorophenolicum_L-1	106	Rhizobium_leguminosarum;Rhizobium_leguminosarum_bv._viciae	36	Pseudomonas_sp._M1;unclassified_Pseudomonas	108	Herbaspirillum;Herbaspirillum_seropedicae	36	Pantoea_sp._AS-PWVM4;Pantoea_sp._MSR2	34		bacteria	Bacteria	NA	Acidobacterium_ailaaui	bacteria		146		106		36		108		36	bacteria	34								Pantoea_sp._AS-PWVM4;Pantoea_sp._MSR2			bacteria	294	bacteria	146	bacteria	33	bacteria	154	bacteria	34
Bradyrhizobium_macuxiense	146	Shinella_sp._HZN7	106	Reyranella_sp._CPCC_100927	36	Klebsiella_aerogenes	108	Grimontella_sp._AG753	36	Ensifer_sesbaniae	34		bacteria	Bacteria	NA	Acidobacterium_capsulatum	bacteria	bacteria	146	bacteria	106	bacteria	36	bacteria	108	bacteria	36	bacteria	34			Bradyrhizobium_macuxiense	Shinella_sp._HZN7	Reyranella_sp._CPCC_100927	Klebsiella_aerogenes	Grimontella_sp._AG753	Ensifer_sesbaniae			bacteria	292	bacteria	146	bacteria	33	bacteria	153	bacteria	34
Shinella_granuli	145	Rhizobium_sp._BK512	106	Pseudomonas_putida_ND6	36	Enterobacteriaceae;Cedecea_lapagei;Lelliottia_sp._F159;Lelliottia_sp._F154;Lelliottia_sp._WB101	108	Bradyrhizobium_sp._BK707	36	Agrobacterium_genomosp._13_str._CFBP_6927	34		bacteria	Bacteria	NA	Acidobacterium_sp.	bacteria	bacteria	145	bacteria	106		36		108	bacteria	36		34			Shinella_granuli	Rhizobium_sp._BK512			Bradyrhizobium_sp._BK707				bacteria	290	bacteria	145	bacteria	32	bacteria	152	bacteria	34
[Kluyvera]_intestini;Enterobacteriaceae_bacterium_ENNIH2;Enterobacteriaceae_bacterium_ENNIH3	145	Dyella_choica	106	Pseudomonas_inefficax;Pseudomonas_sp._JV551A1	36	Citrobacter_freundii	108	Bradyrhizobium_sp._AC87j1	36	Variovorax_sp._BK151	33		bacteria	Bacteria	NA	Acidobacterium_sp._4Y35	bacteria	bacteria	145	bacteria	106	bacteria	36	bacteria	108	bacteria	36	bacteria	33			[Kluyvera]_intestini;Enterobacteriaceae_bacterium_ENNIH2;Enterobacteriaceae_bacterium_ENNIH3	Dyella_choica	Pseudomonas_inefficax;Pseudomonas_sp._JV551A1	Citrobacter_freundii	Bradyrhizobium_sp._AC87j1	Variovorax_sp._BK151			bacteria	289	bacteria	143	bacteria	32	bacteria	152	bacteria	34
Devosia_sp._Root635	143	Candidatus_Saccharibacteria_bacterium	106	Pantoea_sp._ICBG_828;unclassified_Pantoea	36	Bosea_thiooxidans	108	Bradyrhizobium_shewense	36	unclassified_Pseudomonas;Pseudomonas_sp._RV120224-01c;Pseudomonas_sp._RV120224-01b;Pseudomonas_sp._LLC-1	33		bacteria	Bacteria	NA	Acidobacterium_sp._S8	bacteria	bacteria	143	bacteria	106		36	bacteria	108	bacteria	36		33			Devosia_sp._Root635	Candidatus_Saccharibacteria_bacterium		Bosea_thiooxidans	Bradyrhizobium_shewense				bacteria	288	bacteria	143	bacteria	32	bacteria	150	bacteria	34
Devosia_sp._Root436	143	Alicycliphilus_sp.	106	Klebsiella_pneumoniae_subsp._pneumoniae_DSM_30104_=_JCM_1662_=_NBRC_14940	36	Klebsiella_quasipneumoniae	107	bacterium	36	Sphingobium_yanoikuyae;Sphingobium	33		bacteria	Bacteria	NA	Acidocella_aminolytica	bacteria	bacteria	143	bacteria	106		36	bacteria	107	bacteria	36		33			Devosia_sp._Root436	Alicycliphilus_sp.		Klebsiella_quasipneumoniae	bacterium				bacteria	288	bacteria	142	bacteria	32	bacteria	150	bacteria	34
Rhizobiales_bacterium_32-66-8	142	Stella_sp._ATCC_35155	105	Bradyrhizobium_sp._DOA9	36	Blastocatellia_bacterium	107	Achromobacter	36	Rhizobium_sp._UR51a	33		bacteria	Bacteria	NA	Acidocella_aromatica	bacteria	bacteria	142	bacteria	105	bacteria	36	bacteria	107		36	bacteria	33			Rhizobiales_bacterium_32-66-8	Stella_sp._ATCC_35155	Bradyrhizobium_sp._DOA9	Blastocatellia_bacterium		Rhizobium_sp._UR51a			bacteria	287	bacteria	142	bacteria	32	bacteria	150	bacteria	34
Pseudomonas_sp._PI1	142	Devosia_sp._Leaf420	105	Bradyrhizobium_japonicum_SEMIA_5079	36	Acidobacterium_sp.	107	Stella_sp._ATCC_35155	35	Rhizobium_sp._LCM_4573	33		bacteria	Bacteria	NA	Acidocella_aromatica;Acidocella_sp._20-61-6	bacteria	bacteria	142	bacteria	105		36	bacteria	107	bacteria	35	bacteria	33			Pseudomonas_sp._PI1	Devosia_sp._Leaf420		Acidobacterium_sp.	Stella_sp._ATCC_35155	Rhizobium_sp._LCM_4573			bacteria	283	bacteria	141	bacteria	32	bacteria	149	bacteria	34
Sphingobium_sp._YR768	141	Caulobacter_sp._X	105	Bradyrhizobium_guangdongense	36	Achromobacter;Achromobacter_mucicolens;Achromobacter_sp._Root170	107	Pleomorphomonas_koreensis	35	Rhizobium/Agrobacterium_group;Rhizobium_sp._SEMIA_4032;Agrobacterium_sp._CNPSo_2736	33		bacteria	Bacteria	NA	Acidocella_facilis	bacteria	bacteria	141	bacteria	105	bacteria	36		107	bacteria	35		33			Sphingobium_sp._YR768	Caulobacter_sp._X	Bradyrhizobium_guangdongense		Pleomorphomonas_koreensis				bacteria	281	bacteria	140	bacteria	32	bacteria	149	bacteria	34
Mesorhizobium_loti	140	Burkholderia_multivorans	105	Agrobacterium_salinitolerans_str._Hayward_0363	36	Variovorax_sp._BK613	106	Bradyrhizobium_sp._MOS003	35	Reyranella_sp._CPCC_100927	33		bacteria	Bacteria	NA	Acidocella_sp._20-57-95	bacteria	bacteria	140	bacteria	105		36	bacteria	106	bacteria	35	bacteria	33			Mesorhizobium_loti	Burkholderia_multivorans		Variovorax_sp._BK613	Bradyrhizobium_sp._MOS003	Reyranella_sp._CPCC_100927			bacteria	281	bacteria	140	bacteria	31	bacteria	148	bacteria	34
Bosea_sp._CS1GBMeth4	140	Azospirillum_sp._TSA6c	105	Agrobacterium_arsenijevicii	36	Rhizomicrobium_electricum	106	Bauldia_litoralis	35	Pseudomonas_putida_F1	33		bacteria	Bacteria	NA	Acidocella_sp._20-57-95;Acidocella_sp._21-58-7	bacteria	bacteria	140	bacteria	105	bacteria	36	bacteria	106	bacteria	35		33			Bosea_sp._CS1GBMeth4	Azospirillum_sp._TSA6c	Agrobacterium_arsenijevicii	Rhizomicrobium_electricum	Bauldia_litoralis				bacteria	277	bacteria	138	bacteria	31	bacteria	147	bacteria	34
Agrobacterium_sp._DSM_25558	140	Shinella_kummerowiae	104	unclassified_Mesorhizobium;Mesorhizobium_sp._CU3;Mesorhizobium_sp._CU2	35	Rhizobium_sp._BK275	106	alpha_proteobacterium_AAP38	35	Proteobacteria_bacterium	33		bacteria	Bacteria	NA	Acidocella_sp._20-58-15	bacteria	bacteria	140	bacteria	104		35	bacteria	106	bacteria	35	bacteria	33			Agrobacterium_sp._DSM_25558	Shinella_kummerowiae		Rhizobium_sp._BK275	alpha_proteobacterium_AAP38	Proteobacteria_bacterium			bacteria	276	bacteria	138	bacteria	31	bacteria	147	bacteria	34
Sinirhodobacter_populi	138	Paraburkholderia_sabiae	104	Stenotrophomonas;Stenotrophomonas_maltophilia	35	Paludisphaera_soli	106	Agrobacterium_tumefaciens_F2	35	Pantoea_cypripedii	33		bacteria	Bacteria	NA	Acidocella_sp._20-58-15;Acidocella_sp._35-58-6	bacteria	bacteria	138	bacteria	104		35	bacteria	106		35	bacteria	33			Sinirhodobacter_populi	Paraburkholderia_sabiae		Paludisphaera_soli		Pantoea_cypripedii			bacteria	275	bacteria	137	bacteria	31	bacteria	146	bacteria	33
Rhizobium_skierniewicense	138	Oxalicibacterium_solurbis	104	Shinella_kummerowiae	35	Bradyrhizobium_jicamae	106	Xanthomonas_sp._GW	34	Oxalobacteraceae_bacterium	33		bacteria	Bacteria	NA	Acidocella_sp._20-61-6	bacteria	bacteria	138	bacteria	104	bacteria	35	bacteria	106	bacteria	34	bacteria	33			Rhizobium_skierniewicense	Oxalicibacterium_solurbis	Shinella_kummerowiae	Bradyrhizobium_jicamae	Xanthomonas_sp._GW	Oxalobacteraceae_bacterium			bacteria	274	bacteria	136	bacteria	31	bacteria	146	bacteria	33
Rhizobium/Agrobacterium_group;Neorhizobium_sp._P12A;Rhizobium_sp._BK376	138	Dyadobacter_fermentans;Dyadobacter_fermentans_DSM_18053	104	Rhizobium_sp._NFR07	35	Acidovorax_sp._Root267	106	Verrucomicrobia_bacterium_61-8	34	Ochrobactrum_anthropi	33		bacteria	Bacteria	NA	Acidocella_sp._20-63-7	bacteria		138		104	bacteria	35	bacteria	106	bacteria	34	bacteria	33					Rhizobium_sp._NFR07	Acidovorax_sp._Root267	Verrucomicrobia_bacterium_61-8	Ochrobactrum_anthropi			bacteria	273	bacteria	136	bacteria	31	bacteria	146	bacteria	33
Homoserinibacter_sp._GY_40078	138	Devosia_sp._Leaf64	104	Ralstonia_pickettii;Ralstonia;Ralstonia_sp._TCR112	35	Sphingobium_sp._EP60837	105	Trinickia_soli;Paraburkholderia_sp._T12-10	34	Neorhizobium_galegae;Neorhizobium_galegae_bv._orientalis	33		bacteria	Bacteria	NA	Acidocella_sp._21-58-7	bacteria	bacteria	138	bacteria	104		35	bacteria	105	bacteria	34		33			Homoserinibacter_sp._GY_40078	Devosia_sp._Leaf64		Sphingobium_sp._EP60837	Trinickia_soli;Paraburkholderia_sp._T12-10				bacteria	272	bacteria	136	bacteria	31	bacteria	144	bacteria	33
Bradyrhizobium_paxllaeri	138	Variovorax_gossypii	103	Pseudomonas_inefficax	35	Paraburkholderia_phenazinium	105	Trinickia_soli	34	Metakosakonia_massiliensis	33		bacteria	Bacteria	NA	Acidocella_sp._35-58-6	bacteria	bacteria	138	bacteria	103	bacteria	35	bacteria	105	bacteria	34	bacteria	33			Bradyrhizobium_paxllaeri	Variovorax_gossypii	Pseudomonas_inefficax	Paraburkholderia_phenazinium	Trinickia_soli	Metakosakonia_massiliensis			bacteria	270	bacteria	136	bacteria	31	bacteria	144	bacteria	33
Bosea_sp._FBZP-16	138	Sphingobium_sp._LB126	103	Phytobacter_diazotrophicus	35	Acidovorax_sp._Root275	105	Shinella_sp._WSJ-2	34	Lysobacter_silvisoli	33		bacteria	Bacteria	NA	Acidocella_sp._MX-AZ02	bacteria	bacteria	138	bacteria	103	bacteria	35	bacteria	105	bacteria	34	bacteria	33			Bosea_sp._FBZP-16	Sphingobium_sp._LB126	Phytobacter_diazotrophicus	Acidovorax_sp._Root275	Shinella_sp._WSJ-2	Lysobacter_silvisoli			bacteria	270	bacteria	136	bacteria	31	bacteria	144	bacteria	33
Hungatella_xylanolytica	137	Rhizobium_sp._BK377	103	Pectobacterium_versatile	35	Sphingomonas_yantingensis	104	Rhodopseudomonas_pseudopalustris	34	Herbaspirillum	33		bacteria	Bacteria	NA	Acidomonas_methanolica	bacteria	bacteria	137	bacteria	103	bacteria	35	bacteria	104	bacteria	34		33			Hungatella_xylanolytica	Rhizobium_sp._BK377	Pectobacterium_versatile	Sphingomonas_yantingensis	Rhodopseudomonas_pseudopalustris				bacteria	270	bacteria	136	bacteria	31	bacteria	143	bacteria	33
Ciceribacter_lividus	137	Rhizobium_sp._BK316	103	Metakosakonia_sp._MRY16-398	35	Devosia_sp._Root436	104	Rhizobium_skierniewicense	34	Enterobacteriaceae;Leclercia_adecarboxylata;Leclercia_sp._LK8	33		bacteria	Bacteria	NA	Acidothermus_cellulolyticus	bacteria	bacteria	137	bacteria	103	bacteria	35	bacteria	104	bacteria	34		33			Ciceribacter_lividus	Rhizobium_sp._BK316	Metakosakonia_sp._MRY16-398	Devosia_sp._Root436	Rhizobium_skierniewicense				bacteria	269	bacteria	134	bacteria	30	bacteria	143	bacteria	33
Kosakonia_radicincitans;Kosakonia_radicincitans_DSM_16656	136	Herbaspirillum_sp._B65	103	Devosia_sp._A16	35	Caulobacter_sp._YL-Caulobacter	104	Pseudomonas_sp._Marseille-P9899	34	Bacillus;Bacillus_altitudinis	33		bacteria	Bacteria	NA	Acidovorax_antarcticus	bacteria		136	bacteria	103	bacteria	35	bacteria	104	bacteria	34		33				Herbaspirillum_sp._B65	Devosia_sp._A16	Caulobacter_sp._YL-Caulobacter	Pseudomonas_sp._Marseille-P9899				bacteria	268	bacteria	134	bacteria	30	bacteria	142	bacteria	33
Enterobacter_hormaechei;Enterobacter_hormaechei_subsp._steigerwaltii	135	Flavobacterium_nitrogenifigens	103	Variovorax;Variovorax_sp._NFACC29;Variovorax_sp._NFACC28;Variovorax_sp._NFACC26;Variovorax_gossypii;Variovorax_sp._YR750	34	Starkeya_sp._ORNL1	103	Pseudomonas_sp._Irchel_3E13	34	Acidovorax_cattleyae	33		bacteria	Bacteria	NA	Acidovorax_anthurii	bacteria		135	bacteria	103		34	bacteria	103	bacteria	34	bacteria	33				Flavobacterium_nitrogenifigens		Starkeya_sp._ORNL1	Pseudomonas_sp._Irchel_3E13	Acidovorax_cattleyae			bacteria	267	bacteria	134	bacteria	30	bacteria	141	bacteria	32
Candidatus_Oscillochloris_fontis	135	Achromobacter_sp._Root170	103	Rhizobium_sp._S-51	34	Ricinus_communis	103	Pelomonas_sp.	34	Acidovorax_avenae_subsp._avenae	33		bacteria	Bacteria	NA	Acidovorax_avenae	bacteria	bacteria	135	bacteria	103	bacteria	34		103	bacteria	34		33			Candidatus_Oscillochloris_fontis	Achromobacter_sp._Root170	Rhizobium_sp._S-51		Pelomonas_sp.				bacteria	267	bacteria	133	bacteria	30	bacteria	141	bacteria	32
Kosakonia_sp._MUSA4	134	uncultured_Alphaproteobacteria_bacterium	102	Rhizobium_sp._NXC24	34	Rhizobium_oryziradicis	103	Mycolicibacterium_tokaiense	34	Variovorax;Variovorax_gossypii	32		bacteria	Bacteria	NA	Acidovorax_avenae;Acidovorax_oryzae	bacteria	bacteria	134	bacteria	102	bacteria	34	bacteria	103	bacteria	34		32			Kosakonia_sp._MUSA4	uncultured_Alphaproteobacteria_bacterium	Rhizobium_sp._NXC24	Rhizobium_oryziradicis	Mycolicibacterium_tokaiense				bacteria	267	bacteria	132	bacteria	30	bacteria	141	bacteria	32
Enterobacter_sp._FY-07	134	Sphingobium_vermicomposti	102	Rhizobium_sp._LCM_4573	34	Paraburkholderia_sp._SOS3	103	Dongia_mobilis	34	Sinirhodobacter_populi	32		bacteria	Bacteria	NA	Acidovorax_caeni	bacteria	bacteria	134	bacteria	102	bacteria	34	bacteria	103	bacteria	34	bacteria	32			Enterobacter_sp._FY-07	Sphingobium_vermicomposti	Rhizobium_sp._LCM_4573	Paraburkholderia_sp._SOS3	Dongia_mobilis	Sinirhodobacter_populi			bacteria	266	bacteria	132	bacteria	30	bacteria	140	bacteria	32
Devosia_sp._H239	134	Sinorhizobium_medicae	102	Rhizobium_freirei_PRF_81;Rhizobium_freirei	34	Enterobacter_asburiae	103	Caulobacter_sp._X	34	Rhizobium_sp._FKY42	32		bacteria	Bacteria	NA	Acidovorax_caeni;Comamonadaceae_bacterium_SCN_68-20	bacteria	bacteria	134	bacteria	102		34	bacteria	103	bacteria	34	bacteria	32			Devosia_sp._H239	Sinorhizobium_medicae		Enterobacter_asburiae	Caulobacter_sp._X	Rhizobium_sp._FKY42			bacteria	265	bacteria	132	bacteria	30	bacteria	139	bacteria	32
Bacillus;Bacillus_xiamenensis;Bacillus_sp._ms-22	134	Caulobacter_henricii	102	Rhizobium_azooxidifex	34	Chitinophagaceae_bacterium	103	Azospirillum_thermophilum	34	Rhizobium_sp._FKL33	32		bacteria	Bacteria	NA	Acidovorax_caeni;Comamonadaceae_bacterium_SCN_68-20;Burkholderiales_bacterium_68-20	bacteria		134	bacteria	102	bacteria	34	bacteria	103	bacteria	34	bacteria	32				Caulobacter_henricii	Rhizobium_azooxidifex	Chitinophagaceae_bacterium	Azospirillum_thermophilum	Rhizobium_sp._FKL33			bacteria	265	bacteria	131	bacteria	30	bacteria	139	bacteria	32
Pseudomonas_sp._M1;unclassified_Pseudomonas	133	Azospira_sp._I13	102	Pseudomonas_toyotomiensis	34	Arthrobacter_sp._EPSL27	103	Acidocella_aminolytica_101_=_DSM_11237	34	Rhizobium/Agrobacterium_group	32		bacteria	Bacteria	NA	Acidovorax_carolinensis	bacteria		133	bacteria	102	bacteria	34	bacteria	103		34		32				Azospira_sp._I13	Pseudomonas_toyotomiensis	Arthrobacter_sp._EPSL27					bacteria	264	bacteria	131	bacteria	29	bacteria	139	bacteria	32
Pseudomonas_fluorescens	133	Aquisphaera_sp._JC669	102	Pseudomonas_sp._ALS1131	34	Achromobacter_sp._B4U2B	102	Achromobacter;Achromobacter_mucicolens;Achromobacter_sp._SLBN-14	34	Raoultella_terrigena	32		bacteria	Bacteria	NA	Acidovorax_cattleyae	bacteria	bacteria	133	bacteria	102	bacteria	34	bacteria	102		34	bacteria	32			Pseudomonas_fluorescens	Aquisphaera_sp._JC669	Pseudomonas_sp._ALS1131	Achromobacter_sp._B4U2B		Raoultella_terrigena			bacteria	263	bacteria	130	bacteria	29	bacteria	139	bacteria	32
Enterobacter_kobei	133	Roseiarcus_fermentans	101	Novosphingobium_sp._GV027;Novosphingobium_sp._GV055;Novosphingobium_sp._GV061;Novosphingobium_sp._GV064;Novosphingobium_sp._GV079;unclassified_Novosphingobium	34	Rhizobium	101	Xanthomonas_sp._SI	33	Ralstonia_sp._NFACC01	32		bacteria	Bacteria	NA	Acidovorax_cavernicola	bacteria	bacteria	133	bacteria	101		34		101	bacteria	33	bacteria	32			Enterobacter_kobei	Roseiarcus_fermentans			Xanthomonas_sp._SI	Ralstonia_sp._NFACC01			bacteria	263	bacteria	129	bacteria	29	bacteria	138	bacteria	32
Rhizobium_sp._BK463	132	Rhizobium_sp._YS-1r	101	Neorhizobium_sp._JUb45	34	Mitsuaria_chitosanitabida	101	Rhodopseudomonas_palustris;Rhodopseudomonas_palustris_HaA2	33	Pectobacterium_versatile	32		bacteria	Bacteria	NA	Acidovorax_citrulli	bacteria	bacteria	132	bacteria	101	bacteria	34	bacteria	101		33	bacteria	32			Rhizobium_sp._BK463	Rhizobium_sp._YS-1r	Neorhizobium_sp._JUb45	Mitsuaria_chitosanitabida		Pectobacterium_versatile			bacteria	263	bacteria	128	bacteria	29	bacteria	137	bacteria	32
Dyadobacter_flavalbus	132	Rhizobium_sp._Pop5	101	Kosakonia_sp._MUSA4	34	Sulfurisoma_sediminicola	100	Rhizobium_wenxiniae	33	Pectobacterium_polaris	32		bacteria	Bacteria	NA	Acidovorax_citrulli;Acidovorax_avenae	bacteria	bacteria	132	bacteria	101	bacteria	34	bacteria	100	bacteria	33	bacteria	32			Dyadobacter_flavalbus	Rhizobium_sp._Pop5	Kosakonia_sp._MUSA4	Sulfurisoma_sediminicola	Rhizobium_wenxiniae	Pectobacterium_polaris			bacteria	261	bacteria	128	bacteria	29	bacteria	137	bacteria	32
Bradyrhizobium_sp._YR681	132	Herbaspirillum	101	Filimonas_zeae	34	Sphingobium_sp._B12D2A	100	Rhizobium_album	33	Methylobacillus_flagellatus;Methylobacillus_flagellatus_KT	32		bacteria	Bacteria	NA	Acidovorax_delafieldii	bacteria	bacteria	132		101	bacteria	34	bacteria	100	bacteria	33		32			Bradyrhizobium_sp._YR681		Filimonas_zeae	Sphingobium_sp._B12D2A	Rhizobium_album				bacteria	261	bacteria	128	bacteria	29	bacteria	137	bacteria	31
Stenotrophomonas_sp._YAU14D1_LEIMI4_1	131	Azospirillum_sp._TSH100	101	Agrobacterium;Agrobacterium_sp._LY4;Agrobacterium_sp._TS43;Agrobacterium_sp._TS45;Agrobacterium_tumefaciens_GW4;Agrobacterium_sp._JL28	34	Mucilaginibacter_sp._OV119	100	Herbaspirillum_frisingense;Herbaspirillum_frisingense_GSF30	33	[Kluyvera]_intestini;Enterobacteriaceae_bacterium_ENNIH2;Enterobacteriaceae_bacterium_ENNIH3	32		bacteria	Bacteria	NA	Acidovorax_delafieldii;Acidovorax_sp._59;Acidovorax_sp._30;Acidovorax_sp._99;Acidovorax_sp._100	bacteria	bacteria	131	bacteria	101		34	bacteria	100		33	bacteria	32			Stenotrophomonas_sp._YAU14D1_LEIMI4_1	Azospirillum_sp._TSH100		Mucilaginibacter_sp._OV119		[Kluyvera]_intestini;Enterobacteriaceae_bacterium_ENNIH2;Enterobacteriaceae_bacterium_ENNIH3			bacteria	259	bacteria	127	bacteria	29	bacteria	135	bacteria	31
Prosthecomicrobium_pneumaticum	131	Rhizobium_sp._BK700	100	Oxalobacteraceae_bacterium	33	Bradyrhizobium_sp._CNPSo_3426	100	Candidatus_Rokubacteria_bacterium	33	Enterobacter_sp._FY-07	32		bacteria	Bacteria	NA	Acidovorax_delafieldii;Acidovorax_sp._65-7	bacteria	bacteria	131	bacteria	100	bacteria	33	bacteria	100	bacteria	33	bacteria	32			Prosthecomicrobium_pneumaticum	Rhizobium_sp._BK700	Oxalobacteraceae_bacterium	Bradyrhizobium_sp._CNPSo_3426	Candidatus_Rokubacteria_bacterium	Enterobacter_sp._FY-07			bacteria	258	bacteria	127	bacteria	29	bacteria	135	bacteria	31
Micrococcales_bacterium_72-143	131	Lacipirellula_parvula	99	Limnobacter_thiooxidans	33	Pseudomonas_sp._RW407	99	Aquincola_sp._S2	33	Enterobacter_hormaechei;Enterobacter_hormaechei_subsp._steigerwaltii	32		bacteria	Bacteria	NA	Acidovorax_delafieldii;Acidovorax_sp._99;Acidovorax_sp._100	bacteria	bacteria	131	bacteria	99	bacteria	33	bacteria	99	bacteria	33		32			Micrococcales_bacterium_72-143	Lacipirellula_parvula	Limnobacter_thiooxidans	Pseudomonas_sp._RW407	Aquincola_sp._S2				bacteria	255	bacteria	127	bacteria	29	bacteria	135	bacteria	31
Dyadobacter_sp._UP-52	131	Enterobacter_sp._JMULE2	99	Brucella_intermedia	33	Pseudomonas_nitroreducens	99	Agrobacterium_vitis;Rhizobium/Agrobacterium_group;Allorhizobium_terrae	33	Cupriavidus_sp._IK-TO18	32		bacteria	Bacteria	NA	Acidovorax_delafieldii;Acidovorax_sp._Root402;Acidovorax_sp._59;Acidovorax_sp._30;Acidovorax_sp._100	bacteria	bacteria	131	bacteria	99	bacteria	33	bacteria	99		33	bacteria	32			Dyadobacter_sp._UP-52	Enterobacter_sp._JMULE2	Brucella_intermedia	Pseudomonas_nitroreducens		Cupriavidus_sp._IK-TO18			bacteria	254	bacteria	127	bacteria	29	bacteria	133	bacteria	31
Bradyrhizobium_sp._NFR13	131	Burkholderia_cenocepacia	99	Bradyrhizobium_yuanmingense	33	Inquilinus_limosus	99	Agrobacterium_sp._DSM_25558	33	Agrobacterium_sp._C13;Agrobacterium_sp._TS45	32		bacteria	Bacteria	NA	Acidovorax_delafieldii;Acidovorax_sp._Root568	bacteria	bacteria	131	bacteria	99	bacteria	33	bacteria	99	bacteria	33	bacteria	32			Bradyrhizobium_sp._NFR13	Burkholderia_cenocepacia	Bradyrhizobium_yuanmingense	Inquilinus_limosus	Agrobacterium_sp._DSM_25558	Agrobacterium_sp._C13;Agrobacterium_sp._TS45			bacteria	254	bacteria	125	bacteria	29	bacteria	133	bacteria	31
Rhodovulum_sulfidophilum	130	bacterium_(Candidatus_Blackallbacteria)_CG13_big_fil_rev_8_21_14_2_50_49_14;bacterium_(Candidatus_Blackallbacteria)_CG17_big_fil_post_rev_8_21_14_2_50_48_46;bacterium_(Candidatus_Blackallbacteria)_CG18_big_fil_WC_8_21_14_2_50_49_26	99	Bradyrhizobium_sp._CCBAU_53338	33	Dyadobacter_fermentans;Dyadobacter_fermentans_DSM_18053	99	Agrobacterium_salinitolerans	33	Agrobacterium_fabrum_str._J-07	32		bacteria	Bacteria	NA	Acidovorax_delafieldii;Acidovorax_sp._SCN_65-28;Acidovorax_sp._65-7	bacteria	bacteria	130	bacteria	99	bacteria	33		99	bacteria	33		32			Rhodovulum_sulfidophilum	bacterium_(Candidatus_Blackallbacteria)_CG13_big_fil_rev_8_21_14_2_50_49_14;bacterium_(Candidatus_Blackallbacteria)_CG17_big_fil_post_rev_8_21_14_2_50_48_46;bacterium_(Candidatus_Blackallbacteria)_CG18_big_fil_WC_8_21_14_2_50_49_26	Bradyrhizobium_sp._CCBAU_53338		Agrobacterium_salinitolerans				bacteria	254	bacteria	125	bacteria	28	bacteria	132	bacteria	31
Rhizobium_sp._63-7	130	Aeromonas_hydrophila	99	Aquamicrobium_sp._LC103	33	Caenimonas_sp._HX-9-20	99	Acidovorax_sp._Root402	33	Verrucomicrobia_bacterium_LW23	31		bacteria	Bacteria	NA	Acidovorax_ebreus	bacteria	bacteria	130	bacteria	99	bacteria	33	bacteria	99	bacteria	33	bacteria	31			Rhizobium_sp._63-7	Aeromonas_hydrophila	Aquamicrobium_sp._LC103	Caenimonas_sp._HX-9-20	Acidovorax_sp._Root402	Verrucomicrobia_bacterium_LW23			bacteria	250	bacteria	123	bacteria	28	bacteria	132	bacteria	31
Methylopila_sp._Yamaguchi	130	unclassified_Herbaspirillum	98	Agrobacterium_sp._DSM_25558	33	Acidovorax_sp._FJL06	99	Acidovorax_sp._CF316;Acidovorax_sp._CF301	33	Streptococcus_pneumoniae	31		bacteria	Bacteria	NA	Acidovorax_ebreus;Acidovorax_sp.;Burkholderiales_bacterium_66-26	bacteria	bacteria	130		98	bacteria	33	bacteria	99	bacteria	33	bacteria	31			Methylopila_sp._Yamaguchi		Agrobacterium_sp._DSM_25558	Acidovorax_sp._FJL06	Acidovorax_sp._CF316;Acidovorax_sp._CF301	Streptococcus_pneumoniae			bacteria	250	bacteria	122	bacteria	28	bacteria	131	bacteria	31
Kosakonia_sacchari	130	Sphingobium_herbicidovorans;Sphingobium_herbicidovorans_NBRC_16415	98	Variovorax;Variovorax_sp._369;Variovorax_sp._BK370;Variovorax_sp._BK151;Variovorax_sp._1180	32	Pseudomonas_oleovorans	98	Xanthomonas_sp._JAI131	32	Stenotrophomonas;Stenotrophomonas_sp._ZAC14D2_NAIMI4_6	31		bacteria	Bacteria	NA	Acidovorax_facilis	bacteria	bacteria	130		98		32	bacteria	98	bacteria	32		31			Kosakonia_sacchari			Pseudomonas_oleovorans	Xanthomonas_sp._JAI131				bacteria	250	bacteria	122	bacteria	28	bacteria	131	bacteria	31
Clostridium_indicum	130	Caulifigura_coniformis	98	Type-F_symbiont_of_Plautia_stali	32	Pelomonas_sp._Root1444	98	Xanthomonas_perforans	32	Shinella_fusca	31		bacteria	Bacteria	NA	Acidovorax_kalamii	bacteria	bacteria	130	bacteria	98	bacteria	32	bacteria	98	bacteria	32	bacteria	31			Clostridium_indicum	Caulifigura_coniformis	Type-F_symbiont_of_Plautia_stali	Pelomonas_sp._Root1444	Xanthomonas_perforans	Shinella_fusca			bacteria	250	bacteria	122	bacteria	28	bacteria	130	bacteria	31
Devosia_sp._FKR38	129	Agrobacterium_rhizogenes;Rhizobium/Agrobacterium_group	98	Rhizobium_sp._CF142	32	Caulobacter_sp._OV484	98	Tardibacter_chloracetimidivorans	32	Rhodopseudomonas_palustris	31		bacteria	Bacteria	NA	Acidovorax_konjaci	bacteria	bacteria	129		98	bacteria	32	bacteria	98	bacteria	32	bacteria	31			Devosia_sp._FKR38		Rhizobium_sp._CF142	Caulobacter_sp._OV484	Tardibacter_chloracetimidivorans	Rhodopseudomonas_palustris			bacteria	248	bacteria	121	bacteria	28	bacteria	129	bacteria	31
Bosea_sp._SSUT16	129	Acidovorax_sp._Leaf78	98	Rhizobium_phaseoli	32	Rhizobium_album	97	Sulfuritalea_hydrogenivorans;Sulfuritalea_hydrogenivorans_sk43H	32	Rhizobium_sp._DBTS2	31		bacteria	Bacteria	NA	Acidovorax_monticola	bacteria	bacteria	129	bacteria	98	bacteria	32	bacteria	97		32		31			Bosea_sp._SSUT16	Acidovorax_sp._Leaf78	Rhizobium_phaseoli	Rhizobium_album					bacteria	246	bacteria	121	bacteria	28	bacteria	129	bacteria	31
Rhizobium_sp._BK333;unclassified_Rhizobium	128	Streptomyces_sp._BK205	97	Novosphingobium_sp._GV010	32	Pedobacter_soli	97	Rhizobium_sp._Pop5	32	Rhizobium_freirei_PRF_81	31		bacteria	Bacteria	NA	Acidovorax_monticola;Burkholderiaceae_bacterium	bacteria		128	bacteria	97	bacteria	32	bacteria	97	bacteria	32		31				Streptomyces_sp._BK205	Novosphingobium_sp._GV010	Pedobacter_soli	Rhizobium_sp._Pop5				bacteria	245	bacteria	121	bacteria	28	bacteria	129	bacteria	31
Promicromonospora_sukumoe	128	Sphingomonas_sp._BHC-A	97	Herbaspirillum;Herbaspirillum_huttiense	32	Altererythrobacter_estronivorus	97	Paraburkholderia_sp._NEAU-SY24	32	Pseudoxanthomonas_sp._YR558;unclassified_Pseudoxanthomonas	31		bacteria	Bacteria	NA	Acidovorax_oryzae	bacteria	bacteria	128	bacteria	97		32	bacteria	97		32		31			Promicromonospora_sukumoe	Sphingomonas_sp._BHC-A		Altererythrobacter_estronivorus					bacteria	243	bacteria	120	bacteria	28	bacteria	128	bacteria	31
Enterobacter;Enterobacter_mori	128	Shinella_sp._AETb1-6	97	Enterobacteriaceae_bacterium_ENNIH1	32	Sphingomonas_turrisvirgatae	96	Metakosakonia_sp._MRY16-398	32	Pseudomonas;Pseudomonas_putida;Pseudomonas_plecoglossicida;Pseudomonas_putida_S16;Pseudomonas_monteilii_SB3078;Pseudomonas_monteilii_SB3101	31		bacteria	Bacteria	NA	Acidovorax_radicis	bacteria		128	bacteria	97	bacteria	32	bacteria	96	bacteria	32		31				Shinella_sp._AETb1-6	Enterobacteriaceae_bacterium_ENNIH1	Sphingomonas_turrisvirgatae	Metakosakonia_sp._MRY16-398				bacteria	240	bacteria	120	bacteria	28	bacteria	128	bacteria	30
Dyadobacter_sp._3J3	128	Kaistia_algarum	97	Burkholderiaceae_bacterium_26	32	Prosthecomicrobium_pneumaticum	96	Herbaspirillum;Herbaspirillum_aquaticum	32	Pantoea_sp._R102	31		bacteria	Bacteria	NA	Acidovorax_radicis;Acidovorax_sp.	bacteria	bacteria	128	bacteria	97	bacteria	32	bacteria	96		32	bacteria	31			Dyadobacter_sp._3J3	Kaistia_algarum	Burkholderiaceae_bacterium_26	Prosthecomicrobium_pneumaticum		Pantoea_sp._R102			bacteria	239	bacteria	120	bacteria	27	bacteria	127	bacteria	30
Dyadobacter_fermentans;Dyadobacter_fermentans_DSM_18053	128	Herbaspirillum_seropedicae	97	Bradyrhizobium_cytisi	32	Paraburkholderia_sp._NMBU_R16	96	Gemmata_obscuriglobus	32	Herbaspirillum;Herbaspirillum_rubrisubalbicans_Os34	31		bacteria	Bacteria	NA	Acidovorax_radicis;Acidovorax_sp._CF301	bacteria		128	bacteria	97	bacteria	32	bacteria	96	bacteria	32		31				Herbaspirillum_seropedicae	Bradyrhizobium_cytisi	Paraburkholderia_sp._NMBU_R16	Gemmata_obscuriglobus				bacteria	237	bacteria	119	bacteria	27	bacteria	127	bacteria	30
Bauldia_sp.	128	Bradyrhizobium	97	Variovorax_sp._BK460	31	Rhizobium_yanglingense	95	Enterobacter_ludwigii	32	Herbaspirillum;Herbaspirillum_rubrisubalbicans;Herbaspirillum_rubrisubalbicans_Os34	31		bacteria	Bacteria	NA	Acidovorax_radicis;Acidovorax_sp._CF316;Acidovorax_sp._CF301	bacteria	bacteria	128		97	bacteria	31	bacteria	95	bacteria	32		31			Bauldia_sp.		Variovorax_sp._BK460	Rhizobium_yanglingense	Enterobacter_ludwigii				bacteria	234	bacteria	119	bacteria	27	bacteria	126	bacteria	30
Pseudomonas_sp._ADP;unclassified_Pseudomonas;Pseudomonas_sp._EGD-AKN5;Pseudomonas_sp._ADPe	127	Bosea_sp._TND4EK4	97	Variovorax_sp._BK370	31	Rhizobium_sp._BK650	95	Citrobacter_freundii_complex	32	Herbaspirillum;Herbaspirillum_aquaticum;Herbaspirillum_huttiense	31		bacteria	Bacteria	NA	Acidovorax_radicis;Comamonadaceae_bacterium	bacteria		127	bacteria	97	bacteria	31	bacteria	95		32		31				Bosea_sp._TND4EK4	Variovorax_sp._BK370	Rhizobium_sp._BK650					bacteria	234	bacteria	119	bacteria	27	bacteria	126	bacteria	30
Rhizobium_grahamii	126	Sphingomonas_montanisoli	96	Shinella_sp._WSJ-2	31	Pelomonas_sp._HMWF004	95	Caulobacter_sp._RHG1	32	Betaproteobacteria_bacterium	31		bacteria	Bacteria	NA	Acidovorax_soli	bacteria	bacteria	126	bacteria	96	bacteria	31	bacteria	95	bacteria	32	bacteria	31			Rhizobium_grahamii	Sphingomonas_montanisoli	Shinella_sp._WSJ-2	Pelomonas_sp._HMWF004	Caulobacter_sp._RHG1	Betaproteobacteria_bacterium			bacteria	234	bacteria	118	bacteria	27	bacteria	126	bacteria	30
Lysinimonas_yzui	126	Sphingobium_bisphenolivorans	96	Rhizobium_tropici	31	Achromobacter;Achromobacter_xylosoxidans;Achromobacter_mucicolens	95	Bradyrhizobium_sp._CCBAU_43298	32	Stenotrophomonas_sp._278	30		bacteria	Bacteria	NA	Acidovorax_sp.	bacteria	bacteria	126	bacteria	96	bacteria	31		95	bacteria	32	bacteria	30			Lysinimonas_yzui	Sphingobium_bisphenolivorans	Rhizobium_tropici		Bradyrhizobium_sp._CCBAU_43298	Stenotrophomonas_sp._278			bacteria	231	bacteria	118	bacteria	27	bacteria	126	bacteria	30
Bradyrhizobium_sp._OK095	126	Piscinibacter_defluvii	96	Rhizobium_sp._UGM030330-04	31	Variovorax_sp._369	94	Azospirillum_sp._TSH7;Azospirillum_sp._TSH20;unclassified_Azospirillum	32	Rhizobium_sp._24NR	30		bacteria	Bacteria	NA	Acidovorax_sp._1(2010)	bacteria	bacteria	126	bacteria	96	bacteria	31	bacteria	94		32	bacteria	30			Bradyrhizobium_sp._OK095	Piscinibacter_defluvii	Rhizobium_sp._UGM030330-04	Variovorax_sp._369		Rhizobium_sp._24NR			bacteria	231	bacteria	117	bacteria	27	bacteria	125	bacteria	30
Bradyrhizobium_icense	126	Minicystis_rosea	96	Rhizobium_sp._BK333;unclassified_Rhizobium	31	Kosakonia_sp._MH5	94	Azospirillum_sp._L-25-5w-1	32	Pseudomonas_frederiksbergensis	30		bacteria	Bacteria	NA	Acidovorax_sp._100	bacteria	bacteria	126	bacteria	96		31	bacteria	94	bacteria	32	bacteria	30			Bradyrhizobium_icense	Minicystis_rosea		Kosakonia_sp._MH5	Azospirillum_sp._L-25-5w-1	Pseudomonas_frederiksbergensis			bacteria	231	bacteria	117	bacteria	27	bacteria	124	bacteria	30
Bosea_sp._BIWAKO-01	126	Labrys_sp._KNU-23	96	Rhizobium_sp._BK007	31	Denitratisoma_oestradiolicum	94	Azospira_sp._I13	32	Pantoea_sp._BK028	30		bacteria	Bacteria	NA	Acidovorax_sp._100;NA	bacteria	bacteria	126	bacteria	96	bacteria	31	bacteria	94	bacteria	32	bacteria	30			Bosea_sp._BIWAKO-01	Labrys_sp._KNU-23	Rhizobium_sp._BK007	Denitratisoma_oestradiolicum	Azospira_sp._I13	Pantoea_sp._BK028			bacteria	230	bacteria	117	bacteria	27	bacteria	124	bacteria	30
Aquabacter_cavernae	126	Burkholderia_gladioli	96	Rhizobium;Rhizobium_sp._ACO-34A;Shinella_sp.	31	Oxalobacteraceae_bacterium	93	Agrobacterium_deltaense_Zutra_3/1	32	Klebsiella_oxytoca	30		bacteria	Bacteria	NA	Acidovorax_sp._106	bacteria	bacteria	126	bacteria	96		31	bacteria	93		32	bacteria	30			Aquabacter_cavernae	Burkholderia_gladioli		Oxalobacteraceae_bacterium		Klebsiella_oxytoca			bacteria	229	bacteria	115	bacteria	27	bacteria	123	bacteria	30
Agrobacterium_deltaense;Agrobacterium_deltaense_RV3	126	Bradyrhizobium_icense	96	Rhizobium_hainanense	31	Nitrobacter_vulgaris	93	Starkeya_sp._HF14-78462	31	Herbaspirillum_frisingense;Herbaspirillum_frisingense_GSF30	30		bacteria	Bacteria	NA	Acidovorax_sp._106;Acidovorax_sp._1608163;NA	bacteria		126	bacteria	96	bacteria	31	bacteria	93	bacteria	31		30				Bradyrhizobium_icense	Rhizobium_hainanense	Nitrobacter_vulgaris	Starkeya_sp._HF14-78462				bacteria	228	bacteria	115	bacteria	27	bacteria	123	bacteria	29
Stenotrophomonas_sp._ZAC14D2_NAIMI4_7	125	Azospirillum_sp._TSO35-2	96	Pseudomonas_sp._VLB120	31	Mitsuaria_sp._BK037	93	Sphingobium_sp._SCN_64-10	31	Enterobacter_hormaechei_ATCC_49162	30		bacteria	Bacteria	NA	Acidovorax_sp._107	bacteria	bacteria	125	bacteria	96	bacteria	31	bacteria	93	bacteria	31		30			Stenotrophomonas_sp._ZAC14D2_NAIMI4_7	Azospirillum_sp._TSO35-2	Pseudomonas_sp._VLB120	Mitsuaria_sp._BK037	Sphingobium_sp._SCN_64-10				bacteria	227	bacteria	114	bacteria	26	bacteria	122	bacteria	29
Pseudoxanthomonas_sp._3HH-4	125	Rhizobium_vignae	95	Pantoea_sp._B_10;Pantoea_sp._B_9;unclassified_Pantoea	31	Clostridium_saccharoperbutylacetonicum;Clostridium_saccharoperbutylacetonicum_N1-4(HMT)	93	Rhizobium_yanglingense	31	Cupriavidus_sp._L7L	30		bacteria	Bacteria	NA	Acidovorax_sp._107;Acidovorax_sp._FJL06;NA	bacteria	bacteria	125		95		31		93	bacteria	31	bacteria	30			Pseudoxanthomonas_sp._3HH-4				Rhizobium_yanglingense	Cupriavidus_sp._L7L			bacteria	226	bacteria	114	bacteria	26	bacteria	121	bacteria	29
Pseudaminobacter_salicylatoxidans	125	Rhizobium_sp._BK196	95	Neorhizobium_galegae_bv._orientalis	31	Bradyrhizobium_sp._CCBAU_051011	93	Rhizobium_sp._Root149	31	Chitinophaga_sancti	30		bacteria	Bacteria	NA	Acidovorax_sp._107;NA	bacteria	bacteria	125	bacteria	95		31	bacteria	93	bacteria	31	bacteria	30			Pseudaminobacter_salicylatoxidans	Rhizobium_sp._BK196		Bradyrhizobium_sp._CCBAU_051011	Rhizobium_sp._Root149	Chitinophaga_sancti			bacteria	225	bacteria	114	bacteria	26	bacteria	121	bacteria	29
Leifsonia_xyli	125	Paludisphaera_borealis	95	Leifsonia_sp._SCN_70-46;Micrococcales_bacterium_70-64	31	Shinella_zoogloeoides	92	Pseudomonas;Pseudomonas_entomophila	31	Acidovorax_valerianellae	30		bacteria	Bacteria	NA	Acidovorax_sp._16-64-162	bacteria	bacteria	125	bacteria	95	bacteria	31	bacteria	92		31	bacteria	30			Leifsonia_xyli	Paludisphaera_borealis	Leifsonia_sp._SCN_70-46;Micrococcales_bacterium_70-64	Shinella_zoogloeoides		Acidovorax_valerianellae			bacteria	225	bacteria	113	bacteria	26	bacteria	121	bacteria	29
Dyadobacter_sp._UC_10	125	Nordella_sp._HKS_07	95	Burkholderiales_bacterium	31	Rhizobium_sp._G21	92	Pseudomonas_huaxiensis	31	Acidovorax_avenae;Acidovorax_avenae_subsp._avenae	30		bacteria	Bacteria	NA	Acidovorax_sp._16-64-162;Acidovorax_sp._17-64-282	bacteria	bacteria	125	bacteria	95	bacteria	31	bacteria	92	bacteria	31		30			Dyadobacter_sp._UC_10	Nordella_sp._HKS_07	Burkholderiales_bacterium	Rhizobium_sp._G21	Pseudomonas_huaxiensis				bacteria	225	bacteria	113	bacteria	26	bacteria	121	bacteria	29
Comamonas_sp._BIGb0124	125	Verrucomicrobium_spinosum	94	Streptococcus_pneumoniae	30	Planctomycetales_bacterium_71-10	92	Hydrogenophaga_pseudoflava	31	Variovorax_sp._BK370	29		bacteria	Bacteria	NA	Acidovorax_sp._16-64-162;Acidovorax_sp._17-64-282;Acidovorax_sp._24-64-9;Acidovorax_sp._28-64-14;Acidovorax_sp._32-64-7;Acidovorax_sp._35-64-16;Acidovorax_sp._39-64-12;Burkholderiales_bacterium_12-64-5	bacteria	bacteria	125	bacteria	94	bacteria	30	bacteria	92	bacteria	31	bacteria	29			Comamonas_sp._BIGb0124	Verrucomicrobium_spinosum	Streptococcus_pneumoniae	Planctomycetales_bacterium_71-10	Hydrogenophaga_pseudoflava	Variovorax_sp._BK370			bacteria	225	bacteria	113	bacteria	26	bacteria	120	bacteria	29
Allorhizobium_terrae	125	Sulfuritalea_hydrogenivorans;Sulfuritalea_hydrogenivorans_sk43H	94	Rhizobium_miluonense	30	Pirellula_staleyi;Pirellula_staleyi_DSM_6068	92	Herbaspirillum_sp._BH-1;unclassified_Herbaspirillum	31	Shinella_sp._HZN7	29		bacteria	Bacteria	NA	Acidovorax_sp._16-64-162;Acidovorax_sp._17-64-282;Acidovorax_sp._24-64-9;Acidovorax_sp._28-64-14;Acidovorax_sp._32-64-7;Acidovorax_sp._35-64-16;Acidovorax_sp._39-64-12;NA	bacteria	bacteria	125		94	bacteria	30		92		31	bacteria	29			Allorhizobium_terrae		Rhizobium_miluonense			Shinella_sp._HZN7			bacteria	225	bacteria	113	bacteria	26	bacteria	119	bacteria	29
Schumannella_luteola	124	Schlesneria_paludicola	94	Rhizobium_alamii	30	Achromobacter;Achromobacter_mucicolens	92	Dyadobacter_sp._SG02	31	Rhodoplanes_roseus	29		bacteria	Bacteria	NA	Acidovorax_sp._16-64-162;Acidovorax_sp._17-64-282;Acidovorax_sp._24-64-9;Acidovorax_sp._28-64-14;Acidovorax_sp._35-64-16;Acidovorax_sp._39-64-12	bacteria	bacteria	124	bacteria	94	bacteria	30		92	bacteria	31	bacteria	29			Schumannella_luteola	Schlesneria_paludicola	Rhizobium_alamii		Dyadobacter_sp._SG02	Rhodoplanes_roseus			bacteria	222	bacteria	113	bacteria	26	bacteria	118	bacteria	29
Rhizobium_arenae	124	Paenibacillus_whitsoniae	94	Pantoea_sp._Cy-640	30	Sphingobium_sp._EM0848	91	Dokdonella_fugitiva	31	Rhodocyclaceae_bacterium	29		bacteria	Bacteria	NA	Acidovorax_sp._16-64-162;Acidovorax_sp._17-64-282;Acidovorax_sp._24-64-9;Acidovorax_sp._28-64-14;Acidovorax_sp._35-64-16;Acidovorax_sp._39-64-12;NA	bacteria	bacteria	124	bacteria	94	bacteria	30	bacteria	91	bacteria	31	bacteria	29			Rhizobium_arenae	Paenibacillus_whitsoniae	Pantoea_sp._Cy-640	Sphingobium_sp._EM0848	Dokdonella_fugitiva	Rhodocyclaceae_bacterium			bacteria	221	bacteria	112	bacteria	26	bacteria	117	bacteria	28
Planctomyces_sp._SH-PL14	124	Burkholderia_cepacia	94	Pantoea;Pantoea_dispersa;Pantoea_sp._B_10;Pantoea_sp._B_9	30	Piscinibacter_defluvii	91	Devosia_sp._Root685	31	Rhizobium_sp._YR519	29		bacteria	Bacteria	NA	Acidovorax_sp._16-64-162;Acidovorax_sp._17-64-282;Acidovorax_sp._24-64-9;Acidovorax_sp._35-64-16;Acidovorax_sp._39-64-12	bacteria	bacteria	124	bacteria	94		30	bacteria	91	bacteria	31	bacteria	29			Planctomyces_sp._SH-PL14	Burkholderia_cepacia		Piscinibacter_defluvii	Devosia_sp._Root685	Rhizobium_sp._YR519			bacteria	220	bacteria	112	bacteria	26	bacteria	117	bacteria	28
Microbacterium_sp._Leaf288	124	Aquincola_sp._S2	94	Neorhizobium_galegae_bv._officinalis	30	Lelliottia;Lelliottia_jeotgali;Lelliottia_aquatilis	91	Bradyrhizobium_zhanjiangense	31	Rhizobium_sp._LC145;Rhizobiaceae_bacterium_LC148	29		bacteria	Bacteria	NA	Acidovorax_sp._16-64-162;Acidovorax_sp._17-64-282;Acidovorax_sp._28-64-14;Acidovorax_sp._35-64-16;Acidovorax_sp._39-64-12	bacteria	bacteria	124	bacteria	94		30		91	bacteria	31	bacteria	29			Microbacterium_sp._Leaf288	Aquincola_sp._S2			Bradyrhizobium_zhanjiangense	Rhizobium_sp._LC145;Rhizobiaceae_bacterium_LC148			bacteria	220	bacteria	112	bacteria	26	bacteria	117	bacteria	28
Cellulomonas_sp._IC4_254	124	Xanthomonas	93	Klebsiella_oxytoca	30	Bradyrhizobium_zhanjiangense	91	Bradyrhizobium_sacchari	31	Rhizobium_sp._AN6A	29		bacteria	Bacteria	NA	Acidovorax_sp._16-64-162;Acidovorax_sp._28-64-14	bacteria	bacteria	124		93	bacteria	30	bacteria	91	bacteria	31	bacteria	29			Cellulomonas_sp._IC4_254		Klebsiella_oxytoca	Bradyrhizobium_zhanjiangense	Bradyrhizobium_sacchari	Rhizobium_sp._AN6A			bacteria	216	bacteria	112	bacteria	26	bacteria	117	bacteria	28
Amaricoccus_macauensis	124	Trinickia_symbiotica	93	Herbaspirillum;Herbaspirillum_rubrisubalbicans_Os34	30	Rhizomicrobium_sp._SCGC_AG-212-E05	90	Bradyrhizobium_algeriense	31	Pseudomonas_sp._HMSC08G10	29		bacteria	Bacteria	NA	Acidovorax_sp._1608163	bacteria	bacteria	124	bacteria	93		30	bacteria	90	bacteria	31	bacteria	29			Amaricoccus_macauensis	Trinickia_symbiotica		Rhizomicrobium_sp._SCGC_AG-212-E05	Bradyrhizobium_algeriense	Pseudomonas_sp._HMSC08G10			bacteria	214	bacteria	112	bacteria	26	bacteria	116	bacteria	28
Agromyces_sp._OV415	124	Pseudomonas;Pseudomonas_citronellolis;Pseudomonas_sp._PI1	93	Filimonas_effusa	30	Phytophthora_fragariae	90	Bordetella_pertussis	31	Pantoea_dispersa;Pantoea_dispersa_625	29		bacteria	Bacteria	NA	Acidovorax_sp._1608163;NA	bacteria	bacteria	124		93	bacteria	30		90	bacteria	31		29			Agromyces_sp._OV415		Filimonas_effusa		Bordetella_pertussis				bacteria	214	bacteria	111	bacteria	25	bacteria	115	bacteria	28
Actinobacteria_bacterium	124	Pleomorphomonas_carboxyditropha	93	Enterobacter_sp._NFR05	30	Variovorax_sp._BK151	89	Agrobacterium_tumefaciens_str._Cherry_2E-2-2	31	Herbaspirillum_rubrisubalbicans_M1	29		bacteria	Bacteria	NA	Acidovorax_sp._17-64-282	bacteria	bacteria	124	bacteria	93	bacteria	30	bacteria	89		31		29			Actinobacteria_bacterium	Pleomorphomonas_carboxyditropha	Enterobacter_sp._NFR05	Variovorax_sp._BK151					bacteria	211	bacteria	111	bacteria	25	bacteria	115	bacteria	28
Rhodospirillales_bacterium_URHD0017	123	Cupriavidus;Cupriavidus_pinatubonensis;Cupriavidus_pinatubonensis_JMP134	93	Bacillus_cereus	30	unclassified_Bradyrhizobium	89	Acidovorax_sp._CF316	31	Enterobacteriaceae_bacterium_ENNIH1	29		bacteria	Bacteria	NA	Acidovorax_sp._210-6	bacteria	bacteria	123		93	bacteria	30		89	bacteria	31	bacteria	29			Rhodospirillales_bacterium_URHD0017		Bacillus_cereus		Acidovorax_sp._CF316	Enterobacteriaceae_bacterium_ENNIH1			bacteria	210	bacteria	109	bacteria	25	bacteria	114	bacteria	28
Rhizobium_etli	123	Trinickia_caryophylli	92	Rhizobium_sp._18055	29	Sphingopyxis_lindanitolerans	89	Acidovorax_delafieldii;Acidovorax_delafieldii_2AN	31	Enterobacteriaceae	29		bacteria	Bacteria	NA	Acidovorax_sp._24-64-9	bacteria	bacteria	123	bacteria	92	bacteria	29	bacteria	89		31		29			Rhizobium_etli	Trinickia_caryophylli	Rhizobium_sp._18055	Sphingopyxis_lindanitolerans					bacteria	210	bacteria	109	bacteria	25	bacteria	114	bacteria	28
Rhizobiales	123	Rhizobium_naphthalenivorans	92	Rhizobium_rhizosphaerae	29	Sphingomonas_sp._HKS19	89	Achromobacter_spanius	31	Cellulomonas_denverensis	29		bacteria	Bacteria	NA	Acidovorax_sp._24-64-9;Acidovorax_sp._28-64-14;Acidovorax_sp._35-64-16;Acidovorax_sp._39-64-12	bacteria		123	bacteria	92	bacteria	29		89	bacteria	31	bacteria	29				Rhizobium_naphthalenivorans	Rhizobium_rhizosphaerae		Achromobacter_spanius	Cellulomonas_denverensis			bacteria	210	bacteria	109	bacteria	25	bacteria	113	bacteria	28
Gammaproteobacteria_bacterium	123	Bradyrhizobium_diazoefficiens	92	Rhizobium_laguerreae	29	Singulisphaera_acidiphila	89	Xanthobacter_sp._126	30	Aquabacter_spiritensis	29		bacteria	Bacteria	NA	Acidovorax_sp._24-64-9;Acidovorax_sp._35-64-16;Acidovorax_sp._39-64-12	bacteria	bacteria	123	bacteria	92	bacteria	29	bacteria	89	bacteria	30	bacteria	29			Gammaproteobacteria_bacterium	Bradyrhizobium_diazoefficiens	Rhizobium_laguerreae	Singulisphaera_acidiphila	Xanthobacter_sp._126	Aquabacter_spiritensis			bacteria	208	bacteria	108	bacteria	25	bacteria	113	bacteria	28
Oscillochloris_trichoides;Oscillochloris_trichoides_DG-6	122	Achromobacter;Achromobacter_mucicolens;Achromobacter_sp._KAs_3-5	92	Pseudomonas_sp._34-62-33	29	Rhizobium_sp._Td3;Rhizobium_sp._RM	89	Variovorax_sp._YR750	30	Agrobacterium;Agrobacterium_sp._LY4;Agrobacterium_sp._TS43;Agrobacterium_tumefaciens_GW4;Agrobacterium_sp._JL28;Agrobacterium_radiobacter_DSM_30147	29		bacteria	Bacteria	NA	Acidovorax_sp._28-64-14	bacteria		122		92	bacteria	29	bacteria	89	bacteria	30		29					Pseudomonas_sp._34-62-33	Rhizobium_sp._Td3;Rhizobium_sp._RM	Variovorax_sp._YR750				bacteria	207	bacteria	108	bacteria	25	bacteria	113	bacteria	28
Luteimonas_abyssi	122	Sphingomonas_koreensis	91	Neorhizobium_galegae	29	Rhizobium_lusitanum	89	Sphingomonas_sp.	30	Sphingobium_yanoikuyae_ATCC_51230;Sphingobium_sp._YR657	28		bacteria	Bacteria	NA	Acidovorax_sp._28-64-14;Acidovorax_sp._HMWF018	bacteria	bacteria	122	bacteria	91	bacteria	29	bacteria	89	bacteria	30		28			Luteimonas_abyssi	Sphingomonas_koreensis	Neorhizobium_galegae	Rhizobium_lusitanum	Sphingomonas_sp.				bacteria	206	bacteria	107	bacteria	25	bacteria	113	bacteria	28
Beijerinckia_sp._28-YEA-48	122	Ricinus_communis	91	Leclercia_adecarboxylata	29	Kaistia_sp._SCN_65-12	89	Sphingobium_sp._YR768	30	Shinella_kummerowiae	28		bacteria	Bacteria	NA	Acidovorax_sp._30	bacteria	bacteria	122		91	bacteria	29	bacteria	89	bacteria	30	bacteria	28			Beijerinckia_sp._28-YEA-48		Leclercia_adecarboxylata	Kaistia_sp._SCN_65-12	Sphingobium_sp._YR768	Shinella_kummerowiae			bacteria	206	bacteria	106	bacteria	25	bacteria	113	bacteria	27
Salmonella_enterica	121	Methylocapsa_sp._S129	91	Kosakonia_pseudosacchari	29	Herbaspirillum;Herbaspirillum_frisingense;Herbaspirillum_frisingense_GSF30;Herbaspirillum_sp._VT-16-41;Herbaspirillum_sp._BH-1	89	Rhizobium_sp._FY34	30	Rhizobium_sp._BK251	28		bacteria	Bacteria	NA	Acidovorax_sp._32-64-7	bacteria	bacteria	121	bacteria	91	bacteria	29		89	bacteria	30	bacteria	28			Salmonella_enterica	Methylocapsa_sp._S129	Kosakonia_pseudosacchari		Rhizobium_sp._FY34	Rhizobium_sp._BK251			bacteria	206	bacteria	106	bacteria	25	bacteria	113	bacteria	27
Rhizobium_sp._YR519	121	Inquilinus_limosus	91	Klebsiella;Klebsiella_pneumoniae;Klebsiella_variicola	29	Herbaspirillum;Herbaspirillum_aquaticum	89	Rhizobium_cellulosilyticum	30	Pseudoxanthomonas_sp._PXM02	28		bacteria	Bacteria	NA	Acidovorax_sp._35-64-16	bacteria	bacteria	121	bacteria	91		29		89	bacteria	30	bacteria	28			Rhizobium_sp._YR519	Inquilinus_limosus			Rhizobium_cellulosilyticum	Pseudoxanthomonas_sp._PXM02			bacteria	206	bacteria	106	bacteria	25	bacteria	112	bacteria	27
Dyella_jiangningensis	121	Flavobacterium_sp._T13	91	Herbaspirillum_rubrisubalbicans_M1	29	Caulobacter_henricii	89	Rhizobacter_sp._Root1221	30	Pseudomonas_putida;Gammaproteobacteria;Pseudomonas_putida_KG-4	28		bacteria	Bacteria	NA	Acidovorax_sp._39-64-12	bacteria	bacteria	121	bacteria	91		29	bacteria	89	bacteria	30		28			Dyella_jiangningensis	Flavobacterium_sp._T13		Caulobacter_henricii	Rhizobacter_sp._Root1221				bacteria	203	bacteria	106	bacteria	25	bacteria	112	bacteria	27
Cellulomonas_sp._Y8	121	Comamonadaceae_bacterium_SCN_68-20;Burkholderiales_bacterium_68-20	91	Herbaspirillum_robiniae	29	Sandaracinus_amylolyticus	88	Enterobacter_sp._NFR05	30	Prosthecomicrobium_pneumaticum	28		bacteria	Bacteria	NA	Acidovorax_sp._56	bacteria	bacteria	121	bacteria	91	bacteria	29	bacteria	88	bacteria	30	bacteria	28			Cellulomonas_sp._Y8	Comamonadaceae_bacterium_SCN_68-20;Burkholderiales_bacterium_68-20	Herbaspirillum_robiniae	Sandaracinus_amylolyticus	Enterobacter_sp._NFR05	Prosthecomicrobium_pneumaticum			bacteria	203	bacteria	106	bacteria	25	bacteria	111	bacteria	27
Sphingopyxis_sp._H115	120	Bradyrhizobium_sp._CNPSo_3426	91	Bradyrhizobium_sp._CCBAU_051011	29	Rhizomicrobium_palustre	88	Caulobacter_segnis;Caulobacter_segnis_ATCC_21756	30	Pectobacterium_carotovorum	28		bacteria	Bacteria	NA	Acidovorax_sp._56;Acidovorax_sp._1608163;NA	bacteria	bacteria	120	bacteria	91	bacteria	29	bacteria	88		30	bacteria	28			Sphingopyxis_sp._H115	Bradyrhizobium_sp._CNPSo_3426	Bradyrhizobium_sp._CCBAU_051011	Rhizomicrobium_palustre		Pectobacterium_carotovorum			bacteria	202	bacteria	105	bacteria	25	bacteria	111	bacteria	27
Lysinimonas_sp._KACC_19322	120	Bradyrhizobium_guangxiense	91	Bradyrhizobium_genosp._B	29	Rhizobacter_sp._OV335	88	Caulobacter_segnis	30	Herbaspirillum_sp._YR522	28		bacteria	Bacteria	NA	Acidovorax_sp._56;NA	bacteria	bacteria	120	bacteria	91	bacteria	29	bacteria	88	bacteria	30	bacteria	28			Lysinimonas_sp._KACC_19322	Bradyrhizobium_guangxiense	Bradyrhizobium_genosp._B	Rhizobacter_sp._OV335	Caulobacter_segnis	Herbaspirillum_sp._YR522			bacteria	200	bacteria	105	bacteria	25	bacteria	111	bacteria	27
Cedecea_neteri	120	Sphingobium_fuliginis	90	Acinetobacter_baumannii	29	Lignipirellula_cremea	88	Bradyrhizobium_arachidis	30	Herbaspirillum_sp._SJZ099	28		bacteria	Bacteria	NA	Acidovorax_sp._59	bacteria	bacteria	120	bacteria	90	bacteria	29	bacteria	88	bacteria	30	bacteria	28			Cedecea_neteri	Sphingobium_fuliginis	Acinetobacter_baumannii	Lignipirellula_cremea	Bradyrhizobium_arachidis	Herbaspirillum_sp._SJZ099			bacteria	198	bacteria	105	bacteria	25	bacteria	110	bacteria	27
Bradyrhizobium_pachyrhizi	120	Sphingobium_chungbukense	90	Stenotrophomonas_sp._MA5	28	Kosakonia_radicincitans;Kosakonia	88	Acidovorax_sp._56	30	Enterobacteriaceae;Escherichia_coli;Kluyvera_intermedia;Phytobacter_ursingii;Enterobacteriaceae_bacterium_ENNIH1	28		bacteria	Bacteria	NA	Acidovorax_sp._59;Acidovorax_sp._30	bacteria	bacteria	120	bacteria	90	bacteria	28		88	bacteria	30		28			Bradyrhizobium_pachyrhizi	Sphingobium_chungbukense	Stenotrophomonas_sp._MA5		Acidovorax_sp._56				bacteria	198	bacteria	105	bacteria	25	bacteria	110	bacteria	27
Bosea_sp._LC85	120	Planctomycetaceae_bacterium	90	Raoultella_ornithinolytica	28	Dysgonomonas_sp._GY75	88	Sphingobium_sp._AP50	29	Cupriavidus_oxalaticus;Cupriavidus	28		bacteria	Bacteria	NA	Acidovorax_sp._59;Acidovorax_sp._30;Acidovorax_sp._100;NA	bacteria	bacteria	120	bacteria	90	bacteria	28	bacteria	88	bacteria	29		28			Bosea_sp._LC85	Planctomycetaceae_bacterium	Raoultella_ornithinolytica	Dysgonomonas_sp._GY75	Sphingobium_sp._AP50				bacteria	196	bacteria	105	bacteria	25	bacteria	109	bacteria	27
Agaricicola_taiwanensis	120	Herbaspirillum_aquaticum	90	Pseudomonas_citronellolis	28	Devosia_sp._YR412	88	Shinella_sp._HZN7	29	Ciceribacter_lividus	28		bacteria	Bacteria	NA	Acidovorax_sp._59;Acidovorax_sp._30;Acidovorax_sp._99;NA	bacteria	bacteria	120	bacteria	90	bacteria	28	bacteria	88	bacteria	29	bacteria	28			Agaricicola_taiwanensis	Herbaspirillum_aquaticum	Pseudomonas_citronellolis	Devosia_sp._YR412	Shinella_sp._HZN7	Ciceribacter_lividus			bacteria	196	bacteria	104	bacteria	25	bacteria	108	bacteria	27
Xanthomonas_translucens	119	Flavobacterium_sp._HBTb2-11-1	90	Pectobacterium_brasiliense	28	Arthrobacter_sp._ok909	88	Rhizobium_sp._RU36D	29	Agrobacterium_genomosp._5_str._CFBP_6626	28		bacteria	Bacteria	NA	Acidovorax_sp._59;Acidovorax_sp._30;NA	bacteria	bacteria	119	bacteria	90	bacteria	28	bacteria	88	bacteria	29		28			Xanthomonas_translucens	Flavobacterium_sp._HBTb2-11-1	Pectobacterium_brasiliense	Arthrobacter_sp._ok909	Rhizobium_sp._RU36D				bacteria	196	bacteria	104	bacteria	25	bacteria	108	bacteria	27
Variovorax;Variovorax_sp._NFACC29;Variovorax_sp._NFACC28;Variovorax_sp._NFACC26;Variovorax_gossypii;Variovorax_sp._YR750	119	Burkholderia_lata	90	Pantoea_dispersa;Pantoea_dispersa_EGD-AAK13	28	Aquincola_sp._S2	88	Rhizobium_rhizoryzae	29	Xanthomonas_translucens	27		bacteria	Bacteria	NA	Acidovorax_sp._62	bacteria		119	bacteria	90		28	bacteria	88	bacteria	29	bacteria	27				Burkholderia_lata		Aquincola_sp._S2	Rhizobium_rhizoryzae	Xanthomonas_translucens			bacteria	194	bacteria	104	bacteria	25	bacteria	108	bacteria	27
Rhizobium_sp._AC44/96	119	Azospirillum_humicireducens	90	Kaistia_algarum	28	Sphingobium_sp._YR768	87	Nocardioides_sp._URHA0032	29	Starkeya_novella_DSM_506	27		bacteria	Bacteria	NA	Acidovorax_sp._62;Acidovorax_sp._1608163;NA	bacteria	bacteria	119	bacteria	90	bacteria	28	bacteria	87	bacteria	29		27			Rhizobium_sp._AC44/96	Azospirillum_humicireducens	Kaistia_algarum	Sphingobium_sp._YR768	Nocardioides_sp._URHA0032				bacteria	194	bacteria	104	bacteria	25	bacteria	108	bacteria	27
Enterobacteriaceae;Kluyvera_intermedia;Phytobacter_ursingii	119	Acidocella_sp._20-61-6	90	Enterobacter_sp._kpr-6	28	Pseudomonas_putida	87	Enterobacter_sp._FY-07	29	Sphingobium_yanoikuyae;Sphingomonadaceae;Sphingobium_sp.	27		bacteria	Bacteria	NA	Acidovorax_sp._62;Acidovorax_sp._56	bacteria		119	bacteria	90	bacteria	28	bacteria	87	bacteria	29		27				Acidocella_sp._20-61-6	Enterobacter_sp._kpr-6	Pseudomonas_putida	Enterobacter_sp._FY-07				bacteria	194	bacteria	103	bacteria	24	bacteria	108	bacteria	26
Chryseobacterium_zeae	119	Starkeya_sp._ORNL1	89	Enterobacter_hormaechei;Enterobacter_hormaechei_subsp._xiangfangensis	28	Devosia_sp._Root105	87	Burkholderiales_bacterium_RIFCSPHIGHO2_02_FULL_64_19;Burkholderiales_bacterium_RIFCSPHIGHO2_12_FULL_65_48;Burkholderiales_bacterium_RIFCSPLOWO2_12_FULL_64_33	29	Shinella_zoogloeoides	27		bacteria	Bacteria	NA	Acidovorax_sp._62;Acidovorax_sp._56;Acidovorax_sp._106;Acidovorax_sp._1608163;NA	bacteria	bacteria	119	bacteria	89		28	bacteria	87	bacteria	29	bacteria	27			Chryseobacterium_zeae	Starkeya_sp._ORNL1		Devosia_sp._Root105	Burkholderiales_bacterium_RIFCSPHIGHO2_02_FULL_64_19;Burkholderiales_bacterium_RIFCSPHIGHO2_12_FULL_65_48;Burkholderiales_bacterium_RIFCSPLOWO2_12_FULL_64_33	Shinella_zoogloeoides			bacteria	193	bacteria	103	bacteria	24	bacteria	108	bacteria	26
Afipia_massiliensis	119	Sphingobium_sp._TCM1	89	Bradyrhizobium_symbiodeficiens	28	Burkholderia_pseudomallei	87	Azospirillum_halopraeferens	29	Salmonella_enterica_subsp._enterica	27		bacteria	Bacteria	NA	Acidovorax_sp._62;Acidovorax_sp._56;Acidovorax_sp._1608163;NA	bacteria	bacteria	119	bacteria	89	bacteria	28	bacteria	87	bacteria	29		27			Afipia_massiliensis	Sphingobium_sp._TCM1	Bradyrhizobium_symbiodeficiens	Burkholderia_pseudomallei	Azospirillum_halopraeferens				bacteria	192	bacteria	103	bacteria	24	bacteria	108	bacteria	26
Stenotrophomonas;Stenotrophomonas_maltophilia	118	Shinella_granuli	89	Bradyrhizobium_sp._CCBAU_53340	28	Bradyrhizobium_stylosanthis	87	Acidovorax_sp._Root568	29	Rhizobium_sp._BK007	27		bacteria	Bacteria	NA	Acidovorax_sp._65-7	bacteria		118	bacteria	89	bacteria	28	bacteria	87	bacteria	29	bacteria	27				Shinella_granuli	Bradyrhizobium_sp._CCBAU_53340	Bradyrhizobium_stylosanthis	Acidovorax_sp._Root568	Rhizobium_sp._BK007			bacteria	192	bacteria	103	bacteria	24	bacteria	107	bacteria	26
Shinella_fusca	118	Pararheinheimera_texasensis	89	Bradyrhizobium;Bradyrhizobium_arachidis	28	Alphaproteobacteria_bacterium_65-7	87	Acidovorax_sp._59;Acidovorax_sp._30;unclassified_Acidovorax	29	Pseudoxanthomonas_sp._PXM01	27		bacteria	Bacteria	NA	Acidovorax_sp._69	bacteria	bacteria	118	bacteria	89		28	bacteria	87		29	bacteria	27			Shinella_fusca	Pararheinheimera_texasensis		Alphaproteobacteria_bacterium_65-7		Pseudoxanthomonas_sp._PXM01			bacteria	191	bacteria	103	bacteria	24	bacteria	107	bacteria	26
Lysinibacillus_sphaericus;Lysinibacillus_fusiformis;Bacillus_sp._B14905;Lysinibacillus	118	Myxococcales_bacterium_68-20	89	Ancylobacter_rudongensis	28	Achromobacter;Achromobacter_xylosoxidans;Achromobacter_mucicolens;Achromobacter_sp._Root170;Achromobacter_sp._SLBN-14	87	Xanthomonas_theicola	28	Neorhizobium_sp._T25_13	27		bacteria	Bacteria	NA	Acidovorax_sp._69;Acidovorax_sp._62;Acidovorax_sp._56;Acidovorax_sp._106;Acidovorax_sp._1608163;NA	bacteria		118	bacteria	89	bacteria	28		87	bacteria	28	bacteria	27				Myxococcales_bacterium_68-20	Ancylobacter_rudongensis		Xanthomonas_theicola	Neorhizobium_sp._T25_13			bacteria	190	bacteria	103	bacteria	24	bacteria	107	bacteria	26
Lachnotalea_glycerini	118	Methylobacterium_radiotolerans	89	Agrobacterium_sp._ATCC_31749	28	Achromobacter;Achromobacter_xylosoxidans	87	Xanthomonas_sp._SS	28	Neorhizobium_sp._S3-V5DH	27		bacteria	Bacteria	NA	Acidovorax_sp._93	bacteria	bacteria	118	bacteria	89	bacteria	28		87	bacteria	28	bacteria	27			Lachnotalea_glycerini	Methylobacterium_radiotolerans	Agrobacterium_sp._ATCC_31749		Xanthomonas_sp._SS	Neorhizobium_sp._S3-V5DH			bacteria	190	bacteria	103	bacteria	24	bacteria	106	bacteria	26
Stenotrophomonas_sp._YAU14A_MKIMI4_1	117	Flavobacterium_johnsoniae	89	Agrobacterium_sp._719_389;unclassified_Agrobacterium	28	Terricaulis_silvestris	86	unclassified_Xanthomonas	28	Mycobacterium_tuberculosis	27		bacteria	Bacteria	NA	Acidovorax_sp._93;Acidovorax_sp._107	bacteria	bacteria	117	bacteria	89		28	bacteria	86		28	bacteria	27			Stenotrophomonas_sp._YAU14A_MKIMI4_1	Flavobacterium_johnsoniae		Terricaulis_silvestris		Mycobacterium_tuberculosis			bacteria	190	bacteria	102	bacteria	24	bacteria	106	bacteria	26
Mesorhizobium_camelthorni	117	Fimbriimonas_ginsengisoli_Gsoil_348;Fimbriimonas_ginsengisoli	89	Agrobacterium_rubi;Agrobacterium_rubi_TR3_=_NBRC_13261	28	Streptomyces_scabiei	86	Siculibacillus_lacustris	28	Kaistia_granuli	27		bacteria	Bacteria	NA	Acidovorax_sp._93;Acidovorax_sp._94	bacteria	bacteria	117		89		28	bacteria	86	bacteria	28	bacteria	27			Mesorhizobium_camelthorni			Streptomyces_scabiei	Siculibacillus_lacustris	Kaistia_granuli			bacteria	188	bacteria	102	bacteria	24	bacteria	106	bacteria	26
Dyadobacter_alkalitolerans	117	Bradyrhizobium_sp._W;Bradyrhizobium_sp._R2.2-H;Bradyrhizobium_sp._Y-H1;Bradyrhizobium_sp._BM-T;unclassified_Bradyrhizobium	89	unclassified_Variovorax;Variovorax_sp._NFACC29;Variovorax_sp._NFACC28;Variovorax_sp._NFACC27;Variovorax_sp._NFACC26;Variovorax_sp._YR750	27	Sinorhizobium_sp._RAC02	86	Pseudoxanthomonas_sp.	28	Herbaspirillum_rubrisubalbicans;Herbaspirillum_rubrisubalbicans_Os34	27		bacteria	Bacteria	NA	Acidovorax_sp._93;Acidovorax_sp._94;NA	bacteria	bacteria	117		89		27	bacteria	86	bacteria	28		27			Dyadobacter_alkalitolerans			Sinorhizobium_sp._RAC02	Pseudoxanthomonas_sp.				bacteria	186	bacteria	102	bacteria	24	bacteria	106	bacteria	26
Variovorax_sp._PDC80	116	Azospirillum_sp._B510	89	unclassified_Pseudomonas;Pseudomonas_sp._URMO17WK12:I1	27	Rhizobium_sp._P32RR-XVIII	86	Pseudomonas_jinjuensis	28	Candidatus_Galacturonibacter_soehngenii	27		bacteria	Bacteria	NA	Acidovorax_sp._93;Acidovorax_sp._JMULE5;NA	bacteria	bacteria	116		89		27	bacteria	86	bacteria	28	bacteria	27			Variovorax_sp._PDC80			Rhizobium_sp._P32RR-XVIII	Pseudomonas_jinjuensis	Candidatus_Galacturonibacter_soehngenii			bacteria	186	bacteria	102	bacteria	24	bacteria	106	bacteria	26
Rhodopseudomonas_sp._B29	116	Alicycliphilus_denitrificans;Alicycliphilus_sp._69-12	89	Sinorhizobium_fredii	27	Lacipirellula_parvula	86	Niveispirillum_lacus	28	Bosea_sp._F3-2	27		bacteria	Bacteria	NA	Acidovorax_sp._94	bacteria	bacteria	116	bacteria	89	bacteria	27	bacteria	86	bacteria	28	bacteria	27			Rhodopseudomonas_sp._B29	Alicycliphilus_denitrificans;Alicycliphilus_sp._69-12	Sinorhizobium_fredii	Lacipirellula_parvula	Niveispirillum_lacus	Bosea_sp._F3-2			bacteria	185	bacteria	102	bacteria	24	bacteria	106	bacteria	26
Dyadobacter_arcticus	116	uncultured_Pleomorphomonas_sp.	88	Shinella_sp._HZN7	27	Betaproteobacteria_bacterium_RIFCSPLOWO2_02_FULL_67_26	86	Hydrogenophaga_flava	28	Agrobacterium_sp._LY4;Agrobacterium_sp._JL28	27		bacteria	Bacteria	NA	Acidovorax_sp._94;Acidovorax_sp._JMULE5	bacteria	bacteria	116	bacteria	88	bacteria	27	bacteria	86	bacteria	28	bacteria	27			Dyadobacter_arcticus	uncultured_Pleomorphomonas_sp.	Shinella_sp._HZN7	Betaproteobacteria_bacterium_RIFCSPLOWO2_02_FULL_67_26	Hydrogenophaga_flava	Agrobacterium_sp._LY4;Agrobacterium_sp._JL28			bacteria	185	bacteria	102	bacteria	24	bacteria	105	bacteria	26
Agrobacterium_bohemicum	116	Enterobacter_sp._RHBSTW-01064	88	Shinella_sp._AETb1-6	27	Variovorax_sp._BK370	85	Bradyrhizobium_elkanii	28	Variovorax;Variovorax_sp._369;Variovorax_sp._BK370;Variovorax_sp._BK151;Variovorax_sp._1180	26		bacteria	Bacteria	NA	Acidovorax_sp._94;Acidovorax_sp._JMULE5;NA	bacteria	bacteria	116	bacteria	88	bacteria	27	bacteria	85	bacteria	28		26			Agrobacterium_bohemicum	Enterobacter_sp._RHBSTW-01064	Shinella_sp._AETb1-6	Variovorax_sp._BK370	Bradyrhizobium_elkanii				bacteria	182	bacteria	101	bacteria	24	bacteria	105	bacteria	26
Afipia_sp._Root123D2	116	Azospirillum_sp._TSH64	88	Ralstonia_pickettii;Ralstonia_pickettii_12D	27	Lelliottia_sp._F153;Lelliottia_sp._F159;Lelliottia_sp._F154;unclassified_Lelliottia	85	Bradyrhizobium_daqingense	28	Rhizobium_tumorigenes	26		bacteria	Bacteria	NA	Acidovorax_sp._94;Nocardioides_sp._SLBN-35	bacteria	bacteria	116	bacteria	88		27		85	bacteria	28	bacteria	26			Afipia_sp._Root123D2	Azospirillum_sp._TSH64			Bradyrhizobium_daqingense	Rhizobium_tumorigenes			bacteria	182	bacteria	101	bacteria	24	bacteria	105	bacteria	26
Xanthobacter_tagetidis	115	Azospirillum_doebereinerae	88	Protaetiibacter_sp._SSC-01	27	Kosakonia_radicincitans;Kosakonia_radicincitans_DSM_16656;Kosakonia;Kosakonia_radicincitans_UMEnt01/12	85	Bauldia_sp.	28	Rhizobium_sullae	26		bacteria	Bacteria	NA	Acidovorax_sp._99	bacteria	bacteria	115	bacteria	88	bacteria	27		85	bacteria	28	bacteria	26			Xanthobacter_tagetidis	Azospirillum_doebereinerae	Protaetiibacter_sp._SSC-01		Bauldia_sp.	Rhizobium_sullae			bacteria	181	bacteria	101	bacteria	24	bacteria	104	bacteria	26
Sphingomonas_sp._CCP-7	115	Achromobacter;Achromobacter_xylosoxidans;Achromobacter_mucicolens	88	Pantoea;Pantoea_dispersa	27	Enterobacter_sp._FY-07	85	Azospirillum_lipoferum_4B	28	Rhizobium_nepotum;Rhizobium_nepotum_39/7	26		bacteria	Bacteria	NA	Acidovorax_sp._99;Acidovorax_sp._107;NA	bacteria		115		88		27	bacteria	85		28		26						Enterobacter_sp._FY-07					bacteria	181	bacteria	101	bacteria	24	bacteria	104	bacteria	25
Ciceribacter_sp._F8825	115	Sterolibacterium_denitrificans	87	Novosphingobium_sp._SG788	27	Dyella_tabacisoli	85	Acidovorax_sp._SCN_65-28;Acidovorax_sp._65-7	28	Pseudoxanthomonas_sp.	26		bacteria	Bacteria	NA	Acidovorax_sp._99;NA	bacteria	bacteria	115	bacteria	87	bacteria	27	bacteria	85	bacteria	28	bacteria	26			Ciceribacter_sp._F8825	Sterolibacterium_denitrificans	Novosphingobium_sp._SG788	Dyella_tabacisoli	Acidovorax_sp._SCN_65-28;Acidovorax_sp._65-7	Pseudoxanthomonas_sp.			bacteria	181	bacteria	100	bacteria	24	bacteria	104	bacteria	25
Bradyrhizobium_uaiense	115	Rhizobium_sp._BK418	87	Novosphingobium;Novosphingobium_sp._AAP1	27	Caulobacter_sp._602-1	85	Acidovorax_sp._Leaf76;Acidovorax_sp._Leaf78;Acidovorax_sp._Leaf84;Acidovorax_sp._Leaf191;Acidovorax_sp.;unclassified_Acidovorax	28	Pseudomonas_sp._ABFPK	26		bacteria	Bacteria	NA	Acidovorax_sp._ACV01	bacteria	bacteria	115	bacteria	87		27	bacteria	85		28	bacteria	26			Bradyrhizobium_uaiense	Rhizobium_sp._BK418		Caulobacter_sp._602-1		Pseudomonas_sp._ABFPK			bacteria	180	bacteria	99	bacteria	23	bacteria	103	bacteria	25
Aquisphaera_giovannonii	115	Paraburkholderia_bannensis	87	Kaistia_sp._SCN_65-12	27	Bradyrhizobium_sp._CCBAU_43298	85	Acidovorax_sp._65-7	28	Pseudomonas;Pseudomonas_putida;Pseudomonas_putida_KG-4	26		bacteria	Bacteria	NA	Acidovorax_sp._ACV02	bacteria	bacteria	115	bacteria	87	bacteria	27	bacteria	85	bacteria	28		26			Aquisphaera_giovannonii	Paraburkholderia_bannensis	Kaistia_sp._SCN_65-12	Bradyrhizobium_sp._CCBAU_43298	Acidovorax_sp._65-7				bacteria	179	bacteria	99	bacteria	23	bacteria	103	bacteria	25
Verrucomicrobia_bacterium_61-8	114	Nitrospirillum_amazonense	87	Herbaspirillum_rubrisubalbicans;Herbaspirillum_rubrisubalbicans_Os34	27	Bradyrhizobium_canariense	85	Acidovorax;Acidovorax_radicis;Acidovorax_sp._CF316;Acidovorax_sp._CF301	28	Pelosinus;Pelosinus_fermentans;Pelosinus_fermentans_DSM_17108;Pelosinus_fermentans_A11;Pelosinus_fermentans_B4	26		bacteria	Bacteria	NA	Acidovorax_sp._BoFeN1	bacteria	bacteria	114	bacteria	87		27	bacteria	85		28		26			Verrucomicrobia_bacterium_61-8	Nitrospirillum_amazonense		Bradyrhizobium_canariense					bacteria	177	bacteria	99	bacteria	23	bacteria	103	bacteria	25
unclassified_Bradyrhizobium	114	Labilithrix_luteola	87	Ensifer_sp._ENS06	27	Altererythrobacter_sp._Root672	85	Achromobacter_sp._Root565	28	Pantoea;Pantoea_dispersa;Pantoea_dispersa_625;Pantoea_sp._B_10;Pantoea_sp._B_9	26		bacteria	Bacteria	NA	Acidovorax_sp._BoFeN1;Acidovorax_sp._16-64-162;Acidovorax_sp._17-64-282;Acidovorax_sp._24-64-9;Acidovorax_sp._28-64-14;Acidovorax_sp._32-64-7;Acidovorax_sp._35-64-16;Acidovorax_sp._39-64-12	bacteria		114	bacteria	87	bacteria	27	bacteria	85	bacteria	28		26				Labilithrix_luteola	Ensifer_sp._ENS06	Altererythrobacter_sp._Root672	Achromobacter_sp._Root565				bacteria	177	bacteria	99	bacteria	23	bacteria	103	bacteria	25
Terrimicrobium_sacchariphilum	114	Candidatus_Nitrosocosmicus_oleophilus	87	Chloroflexi_bacterium	27	Acidovorax_sp._GW101-3H11	85	unclassified_Mesorhizobium;Mesorhizobium_sp._CU3;Mesorhizobium_sp._CU2	27	Pantoea_dispersa_EGD-AAK13	26		bacteria	Bacteria	NA	Acidovorax_sp._BoFeN1;NA	bacteria	bacteria	114	archaea	87	bacteria	27	bacteria	85		27		26			Terrimicrobium_sacchariphilum	Candidatus_Nitrosocosmicus_oleophilus	Chloroflexi_bacterium	Acidovorax_sp._GW101-3H11					bacteria	177	bacteria	99	bacteria	23	bacteria	103	bacteria	25
Tardiphaga_sp._CF115	114	Azospirillum_thermophilum	87	Bradyrhizobium_sp._AS23.2	27	Roseimicrobium_sp._ORNL1	84	Tianweitania_sp._Rool2	27	Oxalicibacterium_solurbis	26		bacteria	Bacteria	NA	Acidovorax_sp._CCH12-A4	bacteria	bacteria	114	bacteria	87	bacteria	27	bacteria	84	bacteria	27	bacteria	26			Tardiphaga_sp._CF115	Azospirillum_thermophilum	Bradyrhizobium_sp._AS23.2	Roseimicrobium_sp._ORNL1	Tianweitania_sp._Rool2	Oxalicibacterium_solurbis			bacteria	176	bacteria	98	bacteria	23	bacteria	103	bacteria	25
Schlesneria_paludicola	114	Sphingomonas_sp._IC081	86	Bradyrhizobium_lupini_HPC(L)	27	Pelomonas_sp._BT06	84	Sphingobium_vermicomposti	27	Lysobacter_enzymogenes	26		bacteria	Bacteria	NA	Acidovorax_sp._CF301	bacteria	bacteria	114	bacteria	86		27	bacteria	84	bacteria	27	bacteria	26			Schlesneria_paludicola	Sphingomonas_sp._IC081		Pelomonas_sp._BT06	Sphingobium_vermicomposti	Lysobacter_enzymogenes			bacteria	176	bacteria	98	bacteria	23	bacteria	102	bacteria	25
Pseudomonas_monteilii	114	Sphingobium_sp._B12D2A	86	Bradyrhizobium_campsiandrae	27	Nitrobacter_sp._Nb-311A	84	Singulisphaera_sp._GP187	27	Gammaproteobacteria;Pseudomonas_plecoglossicida;Pseudomonas_putida_KG-4	26		bacteria	Bacteria	NA	Acidovorax_sp._CF316	bacteria	bacteria	114	bacteria	86	bacteria	27	bacteria	84	bacteria	27		26			Pseudomonas_monteilii	Sphingobium_sp._B12D2A	Bradyrhizobium_campsiandrae	Nitrobacter_sp._Nb-311A	Singulisphaera_sp._GP187				bacteria	176	bacteria	97	bacteria	23	bacteria	101	bacteria	25
Pantoea_ananatis	114	Rhodocyclales_bacterium_RIFCSPLOWO2_02_FULL_63_24	86	Azospirillum_brasilense	27	Mesorhizobium_plurifarium	84	Shinella_zoogloeoides	27	Devosia_sp._OAS928	26		bacteria	Bacteria	NA	Acidovorax_sp._CF316;Acidovorax_sp._CF301	bacteria	bacteria	114	bacteria	86	bacteria	27	bacteria	84	bacteria	27	bacteria	26			Pantoea_ananatis	Rhodocyclales_bacterium_RIFCSPLOWO2_02_FULL_63_24	Azospirillum_brasilense	Mesorhizobium_plurifarium	Shinella_zoogloeoides	Devosia_sp._OAS928			bacteria	176	bacteria	97	bacteria	23	bacteria	100	bacteria	25
Mesorhizobium_sp._N3	114	Rheinheimera_tangshanensis	86	Agrobacterium_genomosp._13_str._CFBP_6927	27	Kosakonia_oryzae	84	Rudaea_sp._3F27F6	27	Agrobacterium_tumefaciens;Agrobacterium_tumefaciens_complex;Agrobacterium_genomosp._13_str._CFBP_6927	26		bacteria	Bacteria	NA	Acidovorax_sp._CF316;Acidovorax_sp._CF301;NA	bacteria	bacteria	114	bacteria	86		27	bacteria	84	bacteria	27		26			Mesorhizobium_sp._N3	Rheinheimera_tangshanensis		Kosakonia_oryzae	Rudaea_sp._3F27F6				bacteria	174	bacteria	97	bacteria	23	bacteria	100	bacteria	25
Burkholderiales_bacterium	114	Pseudomonas_alcaligenes;Pseudomonas_alcaligenes_NBRC_14159	86	Rhizobium_sullae	26	Herbaspirillum;Herbaspirillum_aquaticum;Herbaspirillum_huttiense	84	Rudaea_cellulosilytica	27	Agrobacterium_sp._SUL3	26		bacteria	Bacteria	NA	Acidovorax_sp._CF316;Acidovorax_sp._Root217;Acidovorax_sp._CF301;Acidovorax_sp._FJL06;NA	bacteria	bacteria	114		86	bacteria	26		84	bacteria	27	bacteria	26			Burkholderiales_bacterium		Rhizobium_sullae		Rudaea_cellulosilytica	Agrobacterium_sp._SUL3			bacteria	174	bacteria	97	bacteria	23	bacteria	100	bacteria	25
Agrobacterium;Agrobacterium_sp._LY4;Agrobacterium_sp._TS45;Agrobacterium_tumefaciens_GW4;Agrobacterium_sp._JL28;Agrobacterium_radiobacter_DSM_30147	114	Pelagibacterium_sp._SCN_63-23	86	Rhizobium;Rhizobium_straminoryzae	26	Burkholderia_ubonensis	84	Rhodoferax_saidenbachensis	27	Sphingobium_scionense	25		bacteria	Bacteria	NA	Acidovorax_sp._CF316;NA	bacteria		114	bacteria	86		26	bacteria	84	bacteria	27	bacteria	25				Pelagibacterium_sp._SCN_63-23		Burkholderia_ubonensis	Rhodoferax_saidenbachensis	Sphingobium_scionense			bacteria	173	bacteria	97	bacteria	23	bacteria	100	bacteria	25
Roseococcus_sp._SYP-B2431	113	Paraburkholderia_caribensis	86	Pseudomonas_viridiflava	26	unclassified_Mesorhizobium	83	Polaromonas_jejuensis	27	Sinorhizobium_fredii	25		bacteria	Bacteria	NA	Acidovorax_sp._FJL06	bacteria	bacteria	113	bacteria	86	bacteria	26		83	bacteria	27	bacteria	25			Roseococcus_sp._SYP-B2431	Paraburkholderia_caribensis	Pseudomonas_viridiflava		Polaromonas_jejuensis	Sinorhizobium_fredii			bacteria	173	bacteria	97	bacteria	23	bacteria	99	bacteria	25
Rhizobium_laguerreae	113	Musa_acuminata	86	Pseudomonas_sp._SWI6	26	Sinorhizobium_medicae	83	Pelagibacterium_sp._SCN_63-23	27	Rhizobium_sp._Pop5	25		bacteria	Bacteria	NA	Acidovorax_sp._FJL06;NA	bacteria	bacteria	113		86	bacteria	26	bacteria	83	bacteria	27	bacteria	25			Rhizobium_laguerreae		Pseudomonas_sp._SWI6	Sinorhizobium_medicae	Pelagibacterium_sp._SCN_63-23	Rhizobium_sp._Pop5			bacteria	172	bacteria	96	bacteria	23	bacteria	99	bacteria	25
Rhizobium_borbori;Shinella_sp.	113	Kaistia_soli	86	Pseudomonas_sp._LPH1	26	Roseateles_aquatilis	83	Myxococcales_bacterium	27	Rhizobium_sp._AG855	25		bacteria	Bacteria	NA	Acidovorax_sp._GW101-3H11	bacteria	bacteria	113	bacteria	86	bacteria	26	bacteria	83	bacteria	27	bacteria	25			Rhizobium_borbori;Shinella_sp.	Kaistia_soli	Pseudomonas_sp._LPH1	Roseateles_aquatilis	Myxococcales_bacterium	Rhizobium_sp._AG855			bacteria	172	bacteria	96	bacteria	23	bacteria	99	bacteria	25
Bradyrhizobium_sp._66S1MB	113	Azospirillum_melinis	86	Pseudomonas_mendocina;Pseudomonas_mendocina_NK-01	26	Pseudomonas_sp._HMSC75E02	83	Methylophilus_sp._QUAN	27	Rhizobium_anhuiense	25		bacteria	Bacteria	NA	Acidovorax_sp._GW101-3H11;Acidovorax_sp._62;Acidovorax_sp._56;Acidovorax_sp._FJL06;Acidovorax_sp._1608163;NA	bacteria	bacteria	113	bacteria	86		26	bacteria	83	bacteria	27	bacteria	25			Bradyrhizobium_sp._66S1MB	Azospirillum_melinis		Pseudomonas_sp._HMSC75E02	Methylophilus_sp._QUAN	Rhizobium_anhuiense			bacteria	172	bacteria	96	bacteria	22	bacteria	99	bacteria	25
Bradyrhizobium_algeriense	113	Sphingomonas_formosensis	85	Pantoea_rodasii	26	Pseudomonas;Pseudomonas_sp._LAM1902	83	Devosia_sp._Leaf64	27	Phytobacter_diazotrophicus;Grimontella_sp._AG753	25		bacteria	Bacteria	NA	Acidovorax_sp._GW101-3H11;Acidovorax_sp._93;NA	bacteria	bacteria	113	bacteria	85	bacteria	26		83	bacteria	27	bacteria	25			Bradyrhizobium_algeriense	Sphingomonas_formosensis	Pantoea_rodasii		Devosia_sp._Leaf64	Phytobacter_diazotrophicus;Grimontella_sp._AG753			bacteria	172	bacteria	96	bacteria	22	bacteria	99	bacteria	24
Agrobacterium_rubi;Agrobacterium_rubi_TR3_=_NBRC_13261	113	Pseudomonas_sp._M1	85	Pantoea_allii	26	Planctomyces_sp._SH-PL62	83	Bradyrhizobium_sp._CCBAU_051011	27	Pantoea;Pantoea_dispersa	25		bacteria	Bacteria	NA	Acidovorax_sp._GW101-3H11;Acidovorax_sp._FJL06;NA	bacteria		113	bacteria	85	bacteria	26	bacteria	83	bacteria	27		25				Pseudomonas_sp._M1	Pantoea_allii	Planctomyces_sp._SH-PL62	Bradyrhizobium_sp._CCBAU_051011				bacteria	171	bacteria	96	bacteria	22	bacteria	98	bacteria	24
Rhizobium_sp._Root1220	112	Planctomycetia_bacterium_21-64-5	85	Novosphingobium_sp._AAP1;unclassified_Novosphingobium	26	Niastella_populi	83	Ananas_comosus_var._bracteatus	27	Ochrobactrum_pseudintermedium	25		bacteria	Bacteria	NA	Acidovorax_sp._GW101-3H11;Acidovorax_sp._NB1;Acidovorax_sp._HMWF029;NA	bacteria	bacteria	112	bacteria	85		26	bacteria	83		27	bacteria	25			Rhizobium_sp._Root1220	Planctomycetia_bacterium_21-64-5		Niastella_populi		Ochrobactrum_pseudintermedium			bacteria	170	bacteria	96	bacteria	22	bacteria	98	bacteria	24
Bradyrhizobium_diazoefficiens	112	Paraburkholderia_sp._NMBU_R16	85	Novosphingobium_sp._AAP1	26	Methylophilus_sp._TWE2	83	Agrobacterium;Agrobacterium_sp._LY4;Agrobacterium_sp._TS45;Agrobacterium_tumefaciens_GW4;Agrobacterium_sp._JL28;Agrobacterium_radiobacter_DSM_30147	27	Lelliottia_sp._WB101	25		bacteria	Bacteria	NA	Acidovorax_sp._GW101-3H11;Acidovorax_sp._NB1;NA	bacteria	bacteria	112	bacteria	85	bacteria	26	bacteria	83		27	bacteria	25			Bradyrhizobium_diazoefficiens	Paraburkholderia_sp._NMBU_R16	Novosphingobium_sp._AAP1	Methylophilus_sp._TWE2		Lelliottia_sp._WB101			bacteria	169	bacteria	96	bacteria	22	bacteria	98	bacteria	24
Agrobacterium_deltaense_RV3	112	Novosphingobium_sp._AP12	85	Nostoc_sp._3335mG	26	Dickeya_paradisiaca	83	Acidovorax_sp._Root70;Acidovorax_sp._107;unclassified_Acidovorax	27	Labrys_sp._KNU-23	25		bacteria	Bacteria	NA	Acidovorax_sp._GW101-3H11;Burkholderiales_bacterium_64-34	bacteria		112	bacteria	85	bacteria	26	bacteria	83		27	bacteria	25				Novosphingobium_sp._AP12	Nostoc_sp._3335mG	Dickeya_paradisiaca		Labrys_sp._KNU-23			bacteria	169	bacteria	96	bacteria	22	bacteria	97	bacteria	24
Terriglobus_roseus	111	Geomonas_soli	85	Mesorhizobium_sp._DCY119	26	Dechlorosoma_suillum	83	Achromobacter_insolitus	27	Kaistia_soli	25		bacteria	Bacteria	NA	Acidovorax_sp._HDW3	bacteria	bacteria	111	bacteria	85	bacteria	26		83	bacteria	27	bacteria	25			Terriglobus_roseus	Geomonas_soli	Mesorhizobium_sp._DCY119		Achromobacter_insolitus	Kaistia_soli			bacteria	168	bacteria	95	bacteria	22	bacteria	97	bacteria	24
Sinorhizobium_fredii	111	Anaerolineae_bacterium	85	Klebsiella;Klebsiella_variicola;Klebsiella_variicola_At-22;Klebsiella_variicola_CAG:634	26	Bradyrhizobium_vignae	83	unclassified_Xanthobacter	26	Enterobacter_hormaechei_subsp._xiangfangensis	25		bacteria	Bacteria	NA	Acidovorax_sp._HMWF018	bacteria	bacteria	111	bacteria	85		26	bacteria	83		26		25			Sinorhizobium_fredii	Anaerolineae_bacterium		Bradyrhizobium_vignae					bacteria	168	bacteria	95	bacteria	22	bacteria	97	bacteria	24
Pseudomonas_sp._RW407	111	Neorhizobium_galegae;Neorhizobium_galegae_bv._orientalis	84	Herbaspirillum_sp._SJZ099	26	Bradyrhizobium_paxllaeri	83	Tautonia_plasticadhaerens	26	Enterobacter;Enterobacter_soli;Enterobacter_soli_ATCC_BAA-2102	25		bacteria	Bacteria	NA	Acidovorax_sp._HMWF018;Acidovorax_sp._100;NA	bacteria	bacteria	111		84	bacteria	26	bacteria	83	bacteria	26		25			Pseudomonas_sp._RW407		Herbaspirillum_sp._SJZ099	Bradyrhizobium_paxllaeri	Tautonia_plasticadhaerens				bacteria	168	bacteria	95	bacteria	22	bacteria	96	bacteria	24
Methylobacillus_flagellatus;Methylobacillus_flagellatus_KT	111	Agrobacterium_sp._a22-2	84	Alphaproteobacteria_bacterium_65-37	26	Rubrivivax_gelatinosus	82	Starkeya_sp._OAE902	26	Enterobacter_cloacae;Enterobacter_cloacae_complex	25		bacteria	Bacteria	NA	Acidovorax_sp._HMWF018;Acidovorax_sp._93;NA	bacteria		111	bacteria	84	bacteria	26	bacteria	82	bacteria	26		25				Agrobacterium_sp._a22-2	Alphaproteobacteria_bacterium_65-37	Rubrivivax_gelatinosus	Starkeya_sp._OAE902				bacteria	167	bacteria	94	bacteria	21	bacteria	96	bacteria	24
Mesorhizobium_amorphae	111	Acidovorax_kalamii	84	Agrobacterium_tumefaciens;Agrobacterium_rhizogenes;Alphaproteobacteria;Sphingomonas_sp._TPD3009	26	Planctomycetes_bacterium_I41	82	Singulisphaera_acidiphila;Singulisphaera_acidiphila_DSM_18658	26	Cellulosimicrobium_cellulans	25		bacteria	Bacteria	NA	Acidovorax_sp._HMWF018;Acidovorax_sp._99;NA	bacteria	bacteria	111	bacteria	84		26		82		26	bacteria	25			Mesorhizobium_amorphae	Acidovorax_kalamii				Cellulosimicrobium_cellulans			bacteria	166	bacteria	94	bacteria	21	bacteria	96	bacteria	24
Dyadobacter_luticola	111	Achromobacter_sp._B4U2B	84	Agrobacterium_sp._C13;Agrobacterium_sp._LY4;Agrobacterium_sp._TS43;Agrobacterium_sp._TS45;Agrobacterium_sp._JL28	26	Bradyrhizobium_sp._MOS003	82	Rhodoplanes_sp._Z2-YC6860	26	Agrobacterium_tumefaciens;Agrobacterium_tumefaciens_str._Kerr_14	25		bacteria	Bacteria	NA	Acidovorax_sp._HMWF018;NA	bacteria	bacteria	111	bacteria	84	bacteria	26	bacteria	82	bacteria	26		25			Dyadobacter_luticola	Achromobacter_sp._B4U2B	Agrobacterium_sp._C13;Agrobacterium_sp._LY4;Agrobacterium_sp._TS43;Agrobacterium_sp._TS45;Agrobacterium_sp._JL28	Bradyrhizobium_sp._MOS003	Rhodoplanes_sp._Z2-YC6860				bacteria	166	bacteria	94	bacteria	21	bacteria	95	bacteria	24
Ciceribacter_thiooxidans	111	Variovorax_sp._BK151	83	Agrobacterium_radiobacter_K84	26	Bradyrhizobium;Bradyrhizobium_sp._UNPA324;Bradyrhizobium_nanningense	82	Pseudomonas	26	Acidovorax_sp.	25		bacteria	Bacteria	NA	Acidovorax_sp._HMWF029	bacteria	bacteria	111	bacteria	83		26		82		26	bacteria	25			Ciceribacter_thiooxidans	Variovorax_sp._BK151				Acidovorax_sp.			bacteria	165	bacteria	94	bacteria	21	bacteria	95	bacteria	24
Bradyrhizobium_zhanjiangense	111	Ralstonia_sp._UNC404CL21Col	83	Agrobacterium_bohemicum	26	Methylophilus_sp.	81	Phytophthora_palmivora_var._palmivora	26	Variovorax_sp._Root411	24		bacteria	Bacteria	NA	Acidovorax_sp._JHL-3	bacteria	bacteria	111	bacteria	83	bacteria	26	bacteria	81		26	bacteria	24			Bradyrhizobium_zhanjiangense	Ralstonia_sp._UNC404CL21Col	Agrobacterium_bohemicum	Methylophilus_sp.		Variovorax_sp._Root411			bacteria	164	bacteria	94	bacteria	21	bacteria	95	bacteria	23
Bradyrhizobium_yuanmingense	111	Flavobacterium_defluvii	83	Xanthobacter_sp._29k	25	Mesorhizobium_ephedrae	81	Phytobacter_palmae	26	Sphingobium_yanoikuyae;Sphingobium;Sphingobium_yanoikuyae_ATCC_51230;Sphingobium_sp.	24		bacteria	Bacteria	NA	Acidovorax_sp._JHL-3;Acidovorax_sp._16-64-162;Acidovorax_sp._17-64-282;Acidovorax_sp._24-64-9;Acidovorax_sp._28-64-14;Acidovorax_sp._35-64-16;Acidovorax_sp._39-64-12	bacteria	bacteria	111	bacteria	83	bacteria	25	bacteria	81	bacteria	26		24			Bradyrhizobium_yuanmingense	Flavobacterium_defluvii	Xanthobacter_sp._29k	Mesorhizobium_ephedrae	Phytobacter_palmae				bacteria	163	bacteria	93	bacteria	21	bacteria	94	bacteria	23
Stenotrophomonas_sp._SAU14A_NAIMI4_8	110	Clostridium_intestinale;Clostridium_intestinale_DSM_6191;Clostridium_intestinale_URNW	83	Stenotrophomonas;Stenotrophomonas_sp._ZAC14D2_NAIMI4_6;Stenotrophomonas_sp._YAU14A_MKIMI4_1;Stenotrophomonas_sp._SAU14A_NAIMI4_8	25	Flavobacterium_johnsoniae	81	Mycobacterium_sp._djl-10	26	Rhizobium_sp._SG570	24		bacteria	Bacteria	NA	Acidovorax_sp._JHL-3;Acidovorax_sp._16-64-162;Acidovorax_sp._24-64-9;Acidovorax_sp._28-64-14;Acidovorax_sp._35-64-16;Acidovorax_sp._39-64-12	bacteria	bacteria	110		83		25	bacteria	81	bacteria	26	bacteria	24			Stenotrophomonas_sp._SAU14A_NAIMI4_8			Flavobacterium_johnsoniae	Mycobacterium_sp._djl-10	Rhizobium_sp._SG570			bacteria	162	bacteria	93	bacteria	21	bacteria	94	bacteria	23
Sphingopyxis_sp._YR583	110	Caulobacter_sp._SSI4214	83	Stenotrophomonas_maltophilia_SKK35	25	Candidatus_Saccharibacteria_bacterium	81	Methylobacterium_radiotolerans	26	Rhizobium_sp._RU20A	24		bacteria	Bacteria	NA	Acidovorax_sp._JHL-3;Acidovorax_sp._24-64-9;Acidovorax_sp._28-64-14;Acidovorax_sp._35-64-16;Acidovorax_sp._39-64-12	bacteria	bacteria	110	bacteria	83		25	bacteria	81	bacteria	26	bacteria	24			Sphingopyxis_sp._YR583	Caulobacter_sp._SSI4214		Candidatus_Saccharibacteria_bacterium	Methylobacterium_radiotolerans	Rhizobium_sp._RU20A			bacteria	161	bacteria	92	bacteria	21	bacteria	94	bacteria	23
Rhizobium_leguminosarum;Rhizobium_leguminosarum_bv._viciae	110	Sphingobium_sp._Leaf26	82	Sphingomonadales_bacterium	25	Candidatus_Melainabacteria_bacterium	81	Enterobacteriaceae;Enterobacter_sp._NFR05;[Kluyvera]_intestini;Enterobacteriaceae_bacterium_ENNIH2;Enterobacteriaceae_bacterium_ENNIH3;Enterobacteriaceae_bacterium_A-F18;Kluyvera_sp._Nf5;Grimontella_sp._AG753	26	Rhizobium_sp._ICMP_5592	24		bacteria	Bacteria	NA	Acidovorax_sp._JHL-3;Acidovorax_sp._32-64-7	bacteria		110	bacteria	82	bacteria	25	bacteria	81		26	bacteria	24				Sphingobium_sp._Leaf26	Sphingomonadales_bacterium	Candidatus_Melainabacteria_bacterium		Rhizobium_sp._ICMP_5592			bacteria	160	bacteria	92	bacteria	21	bacteria	93	bacteria	23
Rhizobium_sp._ARZ01	109	Rhizobium_miluonense	82	Sorangium_cellulosum	25	unclassified_Variovorax	80	Dyadobacter_fermentans;Dyadobacter_fermentans_DSM_18053	26	Ralstonia	24		bacteria	Bacteria	NA	Acidovorax_sp._JHL-9	bacteria	bacteria	109	bacteria	82	bacteria	25		80		26		24			Rhizobium_sp._ARZ01	Rhizobium_miluonense	Sorangium_cellulosum						bacteria	160	bacteria	92	bacteria	21	bacteria	93	bacteria	23
Pseudomonas_sp._HMSC75E02	109	Pseudomonas_delhiensis	82	Serendipita_vermifera_MAFF_305830	25	Sphingomonas_formosensis	80	Devosia_sp._Leaf420	26	Pseudoxanthomonas_sp._3HH-4	24		bacteria	Bacteria	NA	Acidovorax_sp._JMULE5	bacteria	bacteria	109	bacteria	82		25	bacteria	80	bacteria	26	bacteria	24			Pseudomonas_sp._HMSC75E02	Pseudomonas_delhiensis		Sphingomonas_formosensis	Devosia_sp._Leaf420	Pseudoxanthomonas_sp._3HH-4			bacteria	159	bacteria	91	bacteria	21	bacteria	93	bacteria	23
Agrobacterium_genomosp._13;Agrobacterium_genomosp._13_str._CFBP_6927	109	Paraburkholderia	82	Rhizobium_sp._UR51a	25	Cedecea_lapagei	80	Cupriavidus_taiwanensis	26	Pseudomonas_putida;Pseudomonas_plecoglossicida	24		bacteria	Bacteria	NA	Acidovorax_sp._JMULE5;NA	bacteria		109		82	bacteria	25	bacteria	80	bacteria	26	bacteria	24					Rhizobium_sp._UR51a	Cedecea_lapagei	Cupriavidus_taiwanensis	Pseudomonas_putida;Pseudomonas_plecoglossicida			bacteria	158	bacteria	91	bacteria	21	bacteria	93	bacteria	23
Afipia_sp._P52-10	109	Oxalobacteraceae_bacterium	82	Pseudomonas_sp._EGD-AK9	25	Bradyrhizobium_sp._WSM_1744	80	Bradyrhizobium_sp._WSM2793	26	Pseudomonas;Pseudomonas_putida;Pseudomonas_sp._FGI182	24		bacteria	Bacteria	NA	Acidovorax_sp._JS42	bacteria	bacteria	109	bacteria	82	bacteria	25	bacteria	80	bacteria	26		24			Afipia_sp._P52-10	Oxalobacteraceae_bacterium	Pseudomonas_sp._EGD-AK9	Bradyrhizobium_sp._WSM_1744	Bradyrhizobium_sp._WSM2793				bacteria	158	bacteria	91	bacteria	21	bacteria	92	bacteria	23
Acidovorax_sp._Leaf160	109	Dechlorosoma_suillum;Betaproteobacteria_bacterium	82	Pseudomonas_sp._B1D7C	25	Anaerolinea_sp._'rifampicinis'	80	Bradyrhizobium_sp._Rc2d	26	Pseudomonas;Pseudomonas_putida;Pseudomonas_monteilii;Pseudomonas_putida_HB3267;Pseudomonas_sp._MR_02;Pseudomonas_sp._FFUP_PS_41	24		bacteria	Bacteria	NA	Acidovorax_sp._JS42;NA	bacteria	bacteria	109		82	bacteria	25	bacteria	80	bacteria	26		24			Acidovorax_sp._Leaf160		Pseudomonas_sp._B1D7C	Anaerolinea_sp._'rifampicinis'	Bradyrhizobium_sp._Rc2d				bacteria	158	bacteria	91	bacteria	21	bacteria	92	bacteria	23
Rhizobium_viscosum	107	unclassified_Azospirillum	81	Pseudomonas_punonensis	25	Acidobacteria_bacterium_RIFCSPLOWO2_02_FULL_64_15;Acidobacteria_bacterium_RIFCSPLOWO2_12_FULL_65_11	80	Bradyrhizobium_sp._CCBAU_51765	26	Phragmitibacter_flavus	24		bacteria	Bacteria	NA	Acidovorax_sp._KKS102	bacteria	bacteria	107		81	bacteria	25	bacteria	80	bacteria	26	bacteria	24			Rhizobium_viscosum		Pseudomonas_punonensis	Acidobacteria_bacterium_RIFCSPLOWO2_02_FULL_64_15;Acidobacteria_bacterium_RIFCSPLOWO2_12_FULL_65_11	Bradyrhizobium_sp._CCBAU_51765	Phragmitibacter_flavus			bacteria	158	bacteria	91	bacteria	21	bacteria	92	bacteria	23
Mesorhizobium_plurifarium	107	Sphingobium_sp._MI1205	81	Pseudomonas_mendocina;Pseudomonas_mendocina_S5.2	25	Rhodanobacter_sp._DHG33	79	Bradyrhizobium_canariense	26	Pectobacterium_odoriferum	24		bacteria	Bacteria	NA	Acidovorax_sp._KKS102;Acidovorax_sp._99;NA	bacteria	bacteria	107	bacteria	81		25	bacteria	79	bacteria	26	bacteria	24			Mesorhizobium_plurifarium	Sphingobium_sp._MI1205		Rhodanobacter_sp._DHG33	Bradyrhizobium_canariense	Pectobacterium_odoriferum			bacteria	156	bacteria	91	bacteria	21	bacteria	91	bacteria	23
Rhizobium_tubonense	106	Sphingobium_phenoxybenzoativorans	81	Pseudomonas_fulva;Pseudomonas_fulva_12-X	25	Rhizobacter_sp._Root404	79	Bosea_sp._AS-1	26	Lysobacter_sp._II4	24		bacteria	Bacteria	NA	Acidovorax_sp._KKS102;Acidovorax_sp._Leaf76;Acidovorax_sp._Leaf191;Acidovorax_sp._107;NA	bacteria	bacteria	106	bacteria	81		25	bacteria	79	bacteria	26		24			Rhizobium_tubonense	Sphingobium_phenoxybenzoativorans		Rhizobacter_sp._Root404	Bosea_sp._AS-1				bacteria	156	bacteria	91	bacteria	21	bacteria	91	bacteria	23
Hyphomicrobium_zavarzinii	106	Nibricoccus_aquaticus	81	[Pseudomonas]_boreopolis	25	Planctomycetia_bacterium	79	Bosea_sp._ANAM02	26	Bacillus;Bacillus_pumilus;Bacillus_altitudinis;Bacillus_sp._FJAT-21955	24		bacteria	Bacteria	NA	Acidovorax_sp._KKS102;Acidovorax_sp._SCN_65-28	bacteria	bacteria	106	bacteria	81	bacteria	25	bacteria	79	bacteria	26		24			Hyphomicrobium_zavarzinii	Nibricoccus_aquaticus	[Pseudomonas]_boreopolis	Planctomycetia_bacterium	Bosea_sp._ANAM02				bacteria	156	bacteria	90	bacteria	21	bacteria	91	bacteria	23
Sphingopyxis_sp._JAI128	105	Hondaea_fermentalgiana	81	Pelagibacterium_sp._SCN_64-44	25	Klebsiella_michiganensis	79	Beauveria_bassiana_D1-5	26	Bacillus_aryabhattai	24		bacteria	Bacteria	NA	Acidovorax_sp._KKS102;Acidovorax_sp._SCN_65-28;Acidovorax_sp._107;NA	bacteria	bacteria	105		81	bacteria	25	bacteria	79		26		24			Sphingopyxis_sp._JAI128		Pelagibacterium_sp._SCN_64-44	Klebsiella_michiganensis					bacteria	155	bacteria	90	bacteria	20	bacteria	90	bacteria	23
Rhizobium_sp._FY34	105	Devosia_sp._YR412	81	Pantoea;Pantoea_dispersa;Pantoea_dispersa_EGD-AAK13;Pantoea_dispersa_625	25	Acidocella_sp._20-63-7	79	Agrobacterium_rubi;Agrobacterium_rubi_TR3_=_NBRC_13261	26	Azorhizobium_doebereinerae	24		bacteria	Bacteria	NA	Acidovorax_sp._KKS102;Acidovorax_sp._SCN_65-28;Acidovorax_sp._65-7	bacteria	bacteria	105	bacteria	81		25	bacteria	79		26	bacteria	24			Rhizobium_sp._FY34	Devosia_sp._YR412		Acidocella_sp._20-63-7		Azorhizobium_doebereinerae			bacteria	155	bacteria	90	bacteria	20	bacteria	89	bacteria	23
Kouleothrix_aurantiaca	105	Agrobacterium_fabrum	81	Pantoea;Pantoea_dispersa;Pantoea_dispersa_625;Pantoea_sp._B_10;Pantoea_sp._B_9	25	Achromobacter_animicus	79	Acidovorax_sp._MR-S7	26	Agrobacterium;Agrobacterium_sp._DSM_25558;Agrobacterium_rosae	24		bacteria	Bacteria	NA	Acidovorax_sp._KKS102;Acidovorax_sp._SCN_65-28;Acidovorax_sp._65-7;Acidovorax_sp._99;NA	bacteria	bacteria	105	bacteria	81		25	bacteria	79	bacteria	26		24			Kouleothrix_aurantiaca	Agrobacterium_fabrum		Achromobacter_animicus	Acidovorax_sp._MR-S7				bacteria	154	bacteria	90	bacteria	20	bacteria	89	bacteria	23
Azospirillum_brasilense	105	Sphingobium_sp._AR-3-1	80	Novosphingobium_sp._SG726	25	Steroidobacter_cummioxidans	78	Acidovorax_sp._106	26	Variovorax_sp._PMC12	23		bacteria	Bacteria	NA	Acidovorax_sp._KKS102;Acidovorax_sp._SCN_65-28;Acidovorax_sp._65-7;NA;Nocardioides_sp._SLBN-35	bacteria	bacteria	105		80	bacteria	25	bacteria	78	bacteria	26	bacteria	23			Azospirillum_brasilense		Novosphingobium_sp._SG726	Steroidobacter_cummioxidans	Acidovorax_sp._106	Variovorax_sp._PMC12			bacteria	152	bacteria	90	bacteria	20	bacteria	89	bacteria	23
unclassified_Devosia;Devosia_sp._Root105;Devosia_sp._Root413D1	104	Rhizobium_sp._S-51	80	Neorhizobium_sp._SOG26	25	Sphingobium_sp._Leaf26	78	Achromobacter;Achromobacter_xylosoxidans;Achromobacter_mucicolens;Achromobacter_sp._Root170	26	unclassified_Devosia;Devosia_sp._Root105;Devosia_sp._Root413D1	23		bacteria	Bacteria	NA	Acidovorax_sp._KKS102;Acidovorax_sp._SCN_65-28;Acidovorax_sp._Root568;Acidovorax_sp._65-7;Acidovorax_sp._59;NA	bacteria		104	bacteria	80	bacteria	25	bacteria	78		26		23				Rhizobium_sp._S-51	Neorhizobium_sp._SOG26	Sphingobium_sp._Leaf26					bacteria	152	bacteria	90	bacteria	20	bacteria	89	bacteria	22
Stenotrophomonas_sp._SAU14A_NAIMI4_5	104	Aeromonas_veronii	80	Mycobacterium_sp._KBS0706	25	Rhodopseudomonas_sp._AAP120	78	Starkeya_sp._ORNL1	25	Sphingomonadales_bacterium	23		bacteria	Bacteria	NA	Acidovorax_sp._KKS102;Acidovorax_sp._SCN_65-28;Acidovorax_sp._Root70;Acidovorax_sp._65-7;Acidovorax_sp._107;NA	bacteria	bacteria	104	bacteria	80	bacteria	25	bacteria	78	bacteria	25	bacteria	23			Stenotrophomonas_sp._SAU14A_NAIMI4_5	Aeromonas_veronii	Mycobacterium_sp._KBS0706	Rhodopseudomonas_sp._AAP120	Starkeya_sp._ORNL1	Sphingomonadales_bacterium			bacteria	152	bacteria	90	bacteria	20	bacteria	89	bacteria	22
Bradyrhizobium_embrapense	104	Pseudomonas_sp._WS_5013	79	Monosporascus_sp._CRB-9-2	25	Rhodocyclales_bacterium_GWA2_65_20	78	Sphingobium_cloacae	25	Rhizobium_tropici	23		bacteria	Bacteria	NA	Acidovorax_sp._KKS102;Acidovorax_sp._SCN_65-28;NA	bacteria	bacteria	104	bacteria	79	fungi	25	bacteria	78	bacteria	25	bacteria	23			Bradyrhizobium_embrapense	Pseudomonas_sp._WS_5013	Monosporascus_sp._CRB-9-2	Rhodocyclales_bacterium_GWA2_65_20	Sphingobium_cloacae	Rhizobium_tropici			bacteria	151	bacteria	90	bacteria	20	bacteria	89	bacteria	22
Bosea_sp._UNC402CLCol	104	Novosphingobium_sp._B3058_49	79	Kosakonia_quasisacchari	25	Pleomorphomonas_koreensis	78	Rhodopseudomonas	25	Rhizobium_sp._63-7	23		bacteria	Bacteria	NA	Acidovorax_sp._KKS102;Comamonas_testosteroni	bacteria	bacteria	104	bacteria	79	bacteria	25	bacteria	78		25	bacteria	23			Bosea_sp._UNC402CLCol	Novosphingobium_sp._B3058_49	Kosakonia_quasisacchari	Pleomorphomonas_koreensis		Rhizobium_sp._63-7			bacteria	150	bacteria	89	bacteria	20	bacteria	89	bacteria	22
bacterium	104	Nitrobacter_vulgaris	79	Herbaspirillum;Herbaspirillum_rubrisubalbicans;Herbaspirillum_rubrisubalbicans_M1;Herbaspirillum_rubrisubalbicans_Os34	25	Pelomonas_saccharophila	78	Rhizobium_sp._UGM030330-04	25	Pseudoxanthomonas_sp._OG2	23		bacteria	Bacteria	NA	Acidovorax_sp._KKS102;Cupriavidus_sp._SHE;Ralstonia_sp._MD27	bacteria	bacteria	104	bacteria	79		25	bacteria	78	bacteria	25	bacteria	23			bacterium	Nitrobacter_vulgaris		Pelomonas_saccharophila	Rhizobium_sp._UGM030330-04	Pseudoxanthomonas_sp._OG2			bacteria	150	bacteria	89	bacteria	20	bacteria	88	bacteria	22
Arsenicitalea_aurantiaca	104	Nitrobacter_sp._Nb-311A	79	Flavobacterium_sp._SG815	25	Novosphingobium_tardaugens;Novosphingobium_tardaugens_NBRC_16725	78	Pelomonas_sp._Root405;Pelomonas_sp._Root662	25	Pseudomonas_guariconensis	23		bacteria	Bacteria	NA	Acidovorax_sp._KKS102;NA	bacteria	bacteria	104	bacteria	79	bacteria	25		78	bacteria	25	bacteria	23			Arsenicitalea_aurantiaca	Nitrobacter_sp._Nb-311A	Flavobacterium_sp._SG815		Pelomonas_sp._Root405;Pelomonas_sp._Root662	Pseudomonas_guariconensis			bacteria	149	bacteria	89	bacteria	20	bacteria	88	bacteria	22
Agrobacterium_radiobacter_DSM_30147	104	Afipia_sp._Root123D2	79	Devosia_sp._M6-77	25	Myxococcales_bacterium_68-20	78	Pedobacter_sp._CF074	25	Plautia_stali_symbiont	23		bacteria	Bacteria	NA	Acidovorax_sp._KKS102;Nocardioides_sp._SLBN-35	bacteria		104	bacteria	79	bacteria	25	bacteria	78	bacteria	25	bacteria	23				Afipia_sp._Root123D2	Devosia_sp._M6-77	Myxococcales_bacterium_68-20	Pedobacter_sp._CF074	Plautia_stali_symbiont			bacteria	148	bacteria	89	bacteria	20	bacteria	88	bacteria	22
Agrobacterium_deltaense;Agrobacterium_deltaense_Zutra_3/1	104	Variovorax_sp._BK613	78	Ciceribacter_sp._F8825	25	Devosia_sp._Root413D1	78	Pantoea_sp._At-9b	25	Pantoea;Pantoea_dispersa;Pantoea_sp._B_10;Pantoea_sp._B_9	23		bacteria	Bacteria	NA	Acidovorax_sp._Leaf160	bacteria		104	bacteria	78	bacteria	25	bacteria	78	bacteria	25		23				Variovorax_sp._BK613	Ciceribacter_sp._F8825	Devosia_sp._Root413D1	Pantoea_sp._At-9b				bacteria	148	bacteria	89	bacteria	20	bacteria	88	bacteria	22
Tardiphaga_sp._OK245	103	Stella_vacuolata	78	Bradyrhizobium_sp._Y36	25	cyanobacterium_TDX16	78	Mitsuaria_chitosanitabida	25	Pantoea;Pantoea_dispersa;Pantoea_dispersa_EGD-AAK13;Pantoea_sp._B_10;Pantoea_sp._B_9	23		bacteria	Bacteria	NA	Acidovorax_sp._Leaf191	bacteria	bacteria	103	bacteria	78	bacteria	25	bacteria	78	bacteria	25		23			Tardiphaga_sp._OK245	Stella_vacuolata	Bradyrhizobium_sp._Y36	cyanobacterium_TDX16	Mitsuaria_chitosanitabida				bacteria	147	bacteria	89	bacteria	20	bacteria	88	bacteria	22
Rhizobium_sp._YR528	103	Acidovorax_sp._GW101-3H11	78	Bradyrhizobium_paxllaeri	25	Agrobacterium_rosae	78	Ferrovibrio_sp.	25	Musa_balbisiana	23		bacteria	Bacteria	NA	Acidovorax_sp._Leaf76	bacteria	bacteria	103	bacteria	78	bacteria	25	bacteria	78	bacteria	25		23			Rhizobium_sp._YR528	Acidovorax_sp._GW101-3H11	Bradyrhizobium_paxllaeri	Agrobacterium_rosae	Ferrovibrio_sp.				bacteria	146	bacteria	89	bacteria	20	bacteria	88	bacteria	22
Devosia_limi;Devosia_limi_DSM_17137	103	Variovorax_sp._BK370	77	Bradyrhizobium_cajani	25	Symmachiella_dynata	77	Ensifer_sp._ENS06	25	Mesorhizobium_zhangyense	23		bacteria	Bacteria	NA	Acidovorax_sp._Leaf76;Acidovorax_sp._Leaf191	bacteria		103	bacteria	77	bacteria	25	bacteria	77	bacteria	25	bacteria	23				Variovorax_sp._BK370	Bradyrhizobium_cajani	Symmachiella_dynata	Ensifer_sp._ENS06	Mesorhizobium_zhangyense			bacteria	146	bacteria	89	bacteria	20	bacteria	88	bacteria	22
Devosia_epidermidihirudinis	103	Sphingobium_jiangsuense	77	Bradyrhizobium;Bradyrhizobium_japonicum;Bradyrhizobium_japonicum_USDA_6	25	Streptomyces_sp._BK205	77	Chelatococcus_asaccharovorans	25	Lysobacter_sp._Root494	23		bacteria	Bacteria	NA	Acidovorax_sp._Leaf76;Acidovorax_sp._Leaf191;Acidovorax_sp._99;Acidovorax_sp._107;Acidovorax_sp._FJL06;NA	bacteria	bacteria	103	bacteria	77		25	bacteria	77	bacteria	25	bacteria	23			Devosia_epidermidihirudinis	Sphingobium_jiangsuense		Streptomyces_sp._BK205	Chelatococcus_asaccharovorans	Lysobacter_sp._Root494			bacteria	146	bacteria	88	bacteria	20	bacteria	88	bacteria	22
Sphingobacterium_deserti	102	Neorhizobium_galegae;Neorhizobium_galegae_bv._officinalis_bv._officinalis_str._HAMBI_1141	77	Betaproteobacteria_bacterium	25	Sphingobium_sp._SCN_64-10	77	Caulobacter_sp._BP25	25	Leclercia;Leclercia_adecarboxylata;Leclercia_sp._LK8	23		bacteria	Bacteria	NA	Acidovorax_sp._Leaf76;Acidovorax_sp._Leaf191;Acidovorax_sp._NB1;Acidovorax_sp._107;Acidovorax_sp._FJL06;NA	bacteria	bacteria	102		77	bacteria	25	bacteria	77	bacteria	25		23			Sphingobacterium_deserti		Betaproteobacteria_bacterium	Sphingobium_sp._SCN_64-10	Caulobacter_sp._BP25				bacteria	145	bacteria	88	bacteria	20	bacteria	87	bacteria	22
Rhizobium_sp._P38BS-XIX	102	Herbaspirillum_rubrisubalbicans;Herbaspirillum_rubrisubalbicans_M1	77	Azorhizobium	25	Rhizobium_sp._Leaf386;Rhizobium_sp._Leaf391;Rhizobium_sp._Leaf453;unclassified_Rhizobium	77	Caenimonas_sp._HX-9-20	25	[Kluyvera]_intestini	23		bacteria	Bacteria	NA	Acidovorax_sp._Leaf76;Acidovorax_sp._Leaf191;Acidovorax_sp._Root70;Acidovorax_sp._100;Acidovorax_sp._107;NA	bacteria	bacteria	102		77		25		77	bacteria	25	bacteria	23			Rhizobium_sp._P38BS-XIX				Caenimonas_sp._HX-9-20	[Kluyvera]_intestini			bacteria	145	bacteria	88	bacteria	20	bacteria	87	bacteria	22
Rhizobium_sp._LC145;Rhizobiaceae_bacterium_LC148	102	Caulobacter_sp._CCH9-E1	77	Ananas_comosus_var._bracteatus	25	Phycisphaerales_bacterium	77	Bradyrhizobium_huanghuaihaiense	25	Gammaproteobacteria;Pseudomonas_putida_S16;Pseudomonas_putida_HB3267;Pseudomonas_sp._FGI182;Pseudomonas_monteilii_SB3078;Pseudomonas_monteilii_SB3101	23		bacteria	Bacteria	NA	Acidovorax_sp._Leaf76;Acidovorax_sp._Leaf191;Acidovorax_sp._Root70;Acidovorax_sp._99;Acidovorax_sp._107;NA	bacteria	bacteria	102	bacteria	77		25	bacteria	77	bacteria	25		23			Rhizobium_sp._LC145;Rhizobiaceae_bacterium_LC148	Caulobacter_sp._CCH9-E1		Phycisphaerales_bacterium	Bradyrhizobium_huanghuaihaiense				bacteria	143	bacteria	88	bacteria	20	bacteria	87	bacteria	22
Pseudoxanthomonas_sp._YR558;Pseudoxanthomonas_sp._KAs_5_3;unclassified_Pseudoxanthomonas	102	unclassified_Pseudomonas;Pseudomonas_sp._AAC;Pseudomonas_sp._HMSC75E02	76	Agrobacterium_sp._C13;Agrobacterium_sp._TS45	25	Microbacterium_trichothecenolyticum	77	Bradyrhizobium_campsiandrae	25	Enterobacter_genomosp._O	23		bacteria	Bacteria	NA	Acidovorax_sp._Leaf76;Acidovorax_sp._Leaf191;Acidovorax_sp.;NA	bacteria		102		76	bacteria	25	bacteria	77	bacteria	25	bacteria	23					Agrobacterium_sp._C13;Agrobacterium_sp._TS45	Microbacterium_trichothecenolyticum	Bradyrhizobium_campsiandrae	Enterobacter_genomosp._O			bacteria	143	bacteria	87	bacteria	20	bacteria	87	bacteria	22
Pectobacterium_brasiliense	102	Rhizobium_yanglingense	76	Agrobacterium_sp._B1(2019)	25	Hephaestia_caeni	77	Bradyrhizobium_betae	25	Chthoniobacter_flavus;Chthoniobacter_flavus_Ellin428	23		bacteria	Bacteria	NA	Acidovorax_sp._Leaf76;Acidovorax_sp._Leaf191;NA	bacteria	bacteria	102	bacteria	76	bacteria	25	bacteria	77	bacteria	25		23			Pectobacterium_brasiliense	Rhizobium_yanglingense	Agrobacterium_sp._B1(2019)	Hephaestia_caeni	Bradyrhizobium_betae				bacteria	142	bacteria	87	bacteria	20	bacteria	87	bacteria	22
Devosia_sp._PTEAB7WZ	102	Rhizobium_sp._ACO-34A;Shinella_sp.	76	Agrobacterium_genomosp._3_str._CFBP_6623	25	Devosia_sp._S02	77	Bosea_sp._67-29	25	Chitinophaga_pinensis	23		bacteria	Bacteria	NA	Acidovorax_sp._Leaf76;Acidovorax_sp._Leaf78;Acidovorax_sp._Leaf191;Comamonadaceae_bacterium;NA	bacteria	bacteria	102	bacteria	76		25	bacteria	77	bacteria	25	bacteria	23			Devosia_sp._PTEAB7WZ	Rhizobium_sp._ACO-34A;Shinella_sp.		Devosia_sp._S02	Bosea_sp._67-29	Chitinophaga_pinensis			bacteria	142	bacteria	87	bacteria	19	bacteria	87	bacteria	22
Bradyrhizobium_sp._S69	102	Methylophilus_sp.	76	Vitis_vinifera	24	Delftia_acidovorans	77	Azospirillum_baldaniorum	25	bacterium	23		bacteria	Bacteria	NA	Acidovorax_sp._Leaf76;Acidovorax_sp._Leaf78;Acidovorax_sp._Leaf84;Acidovorax_sp._Leaf191	bacteria	bacteria	102	bacteria	76		24	bacteria	77	bacteria	25	bacteria	23			Bradyrhizobium_sp._S69	Methylophilus_sp.		Delftia_acidovorans	Azospirillum_baldaniorum	bacterium			bacteria	141	bacteria	87	bacteria	19	bacteria	86	bacteria	22
Roseomonas_deserti	101	Methylobacterium_sp._ZNC0032	76	Variovorax_sp._Root411	24	Caenimonas_sp._S4	77	Ancylobacter_sp._TS-1	25	Agrobacterium_vitis_S4	23		bacteria	Bacteria	NA	Acidovorax_sp._Leaf76;Acidovorax_sp._Leaf78;Acidovorax_sp._Leaf84;Acidovorax_sp._Leaf191;Acidovorax_sp._Root267;NA	bacteria	bacteria	101	bacteria	76	bacteria	24		77	bacteria	25		23			Roseomonas_deserti	Methylobacterium_sp._ZNC0032	Variovorax_sp._Root411		Ancylobacter_sp._TS-1				bacteria	140	bacteria	87	bacteria	19	bacteria	86	bacteria	22
Deltaproteobacteria_bacterium	101	Hyphomicrobiaceae_bacterium	76	Rhizobium_sp._RU20A	24	Bosea_sp._AS-1	77	Achromobacter;Achromobacter_mucicolens;Achromobacter_sp._Root170;Achromobacter_sp._KAs_3-5;Achromobacter_sp._SLBN-14	25	Agrobacterium_tumefaciens;Rhizobium/Agrobacterium_group;Agrobacterium_genomosp._5_str._CFBP_6626;Rhizobium_oryzihabitans	23		bacteria	Bacteria	NA	Acidovorax_sp._Leaf76;Acidovorax_sp._Leaf78;Acidovorax_sp._Leaf84;Acidovorax_sp._Leaf191;Acidovorax_sp.;NA	bacteria	bacteria	101	bacteria	76	bacteria	24	bacteria	77		25		23			Deltaproteobacteria_bacterium	Hyphomicrobiaceae_bacterium	Rhizobium_sp._RU20A	Bosea_sp._AS-1					bacteria	140	bacteria	87	bacteria	19	bacteria	86	bacteria	22
Bradyrhizobium_valentinum	101	Enterobacter_cloacae;Enterobacter_cloacae_subsp._cloacae	76	Rhizobium_sp._AC44/96	24	Trinickia_caryophylli	76	Shinella_granuli	24	Agrobacterium;Agrobacterium_tumefaciens;Agrobacterium_sp._NCPPB_925	23		bacteria	Bacteria	NA	Acidovorax_sp._Leaf76;Acidovorax_sp._Leaf78;Acidovorax_sp._Leaf84;Acidovorax_sp._Leaf191;NA	bacteria	bacteria	101		76	bacteria	24	bacteria	76	bacteria	24		23			Bradyrhizobium_valentinum		Rhizobium_sp._AC44/96	Trinickia_caryophylli	Shinella_granuli				bacteria	140	bacteria	86	bacteria	19	bacteria	86	bacteria	21
Bradyrhizobium_sp._CCBAU_051011	101	Bosea_sp.;Bosea_sp._TND4EK4	76	Rhizobium_sp._18065	24	Sphingomonas_alpina	76	Roseateles_aquatilis	24	Variovorax_sp._YR752	22		bacteria	Bacteria	NA	Acidovorax_sp._Leaf76;Acidovorax_sp._Leaf78;Acidovorax_sp._Leaf84;Comamonadaceae_bacterium;Acidovorax_sp.;NA	bacteria	bacteria	101	bacteria	76	bacteria	24	bacteria	76	bacteria	24	bacteria	22			Bradyrhizobium_sp._CCBAU_051011	Bosea_sp.;Bosea_sp._TND4EK4	Rhizobium_sp._18065	Sphingomonas_alpina	Roseateles_aquatilis	Variovorax_sp._YR752			bacteria	138	bacteria	86	bacteria	19	bacteria	86	bacteria	21
Agrobacterium_arsenijevicii	101	Azospirillum_lipoferum;Azospirillum_lipoferum_4B	76	Rhizobium;Rhizobium_sp._KAs_5_22	24	Lelliottia_sp._WB101	76	Pseudolabrys_sp._FHR47	24	Variovorax_sp._SCN_67-85;Variovorax_sp._SCN_67-20;Variovorax_sp._67-131	22		bacteria	Bacteria	NA	Acidovorax_sp._Leaf76;Acidovorax_sp._Leaf84	bacteria	bacteria	101		76		24	bacteria	76	bacteria	24	bacteria	22			Agrobacterium_arsenijevicii			Lelliottia_sp._WB101	Pseudolabrys_sp._FHR47	Variovorax_sp._SCN_67-85;Variovorax_sp._SCN_67-20;Variovorax_sp._67-131			bacteria	138	bacteria	86	bacteria	19	bacteria	86	bacteria	21
Achromobacter_xylosoxidans	101	Acidovorax_sp._NB1	76	Rhizobium_etli_CNPAF512	24	Hyphomicrobium_sp._CS1BSMeth3	76	Prosthecomicrobium_hirschii	24	Variovorax_sp._OK605	22		bacteria	Bacteria	NA	Acidovorax_sp._Leaf76;Acidovorax_sp._Leaf84;Acidovorax_sp._Leaf191	bacteria	bacteria	101	bacteria	76		24	bacteria	76	bacteria	24	bacteria	22			Achromobacter_xylosoxidans	Acidovorax_sp._NB1		Hyphomicrobium_sp._CS1BSMeth3	Prosthecomicrobium_hirschii	Variovorax_sp._OK605			bacteria	138	bacteria	86	bacteria	19	bacteria	85	bacteria	21
Rhizobium_miluonense	100	Acidocella_facilis	76	Pseudomonas_sp._SLBN-26	24	Capsulimonas_corticalis	76	Mycolicibacterium_murale	24	unclassified_Enterobacter	22		bacteria	Bacteria	NA	Acidovorax_sp._Leaf76;Acidovorax_sp._Leaf84;Acidovorax_sp._Leaf191;Acidovorax_sp.;NA	bacteria	bacteria	100	bacteria	76	bacteria	24	bacteria	76	bacteria	24		22			Rhizobium_miluonense	Acidocella_facilis	Pseudomonas_sp._SLBN-26	Capsulimonas_corticalis	Mycolicibacterium_murale				bacteria	138	bacteria	86	bacteria	19	bacteria	85	bacteria	21
Luteibacter_rhizovicinus	100	Sorangiineae_bacterium_NIC37A_2	75	Pseudochelatococcus_lubricantis	24	Agrobacterium;Agrobacterium_tumefaciens;Agrobacterium_deltaense_NCPPB_1641	76	Methylobacterium_sp._ZNC0032	24	Sphingobium_sp._MP9-4	22		bacteria	Bacteria	NA	Acidovorax_sp._Leaf76;Acidovorax_sp._Leaf84;Acidovorax_sp._Leaf191;Burkholderiaceae_bacterium;NA	bacteria	bacteria	100	bacteria	75	bacteria	24		76	bacteria	24	bacteria	22			Luteibacter_rhizovicinus	Sorangiineae_bacterium_NIC37A_2	Pseudochelatococcus_lubricantis		Methylobacterium_sp._ZNC0032	Sphingobium_sp._MP9-4			bacteria	138	bacteria	86	bacteria	19	bacteria	85	bacteria	21
Bradyrhizobium_daqingense	100	Pseudomonas_sp._SLBN-2	75	Pleomorphomonas_sp._SM30;Oharaeibacter_diazotrophicus	24	Acinetobacter_baumannii	76	Kosakonia_sacchari;Kosakonia;Kosakonia_sp._AG348	24	Sinorhizobium_sp._RAC02	22		bacteria	Bacteria	NA	Acidovorax_sp._Leaf76;Acidovorax_sp._Leaf84;Acidovorax_sp._Leaf191;Comamonadaceae_bacterium;NA	bacteria	bacteria	100	bacteria	75	bacteria	24	bacteria	76		24	bacteria	22			Bradyrhizobium_daqingense	Pseudomonas_sp._SLBN-2	Pleomorphomonas_sp._SM30;Oharaeibacter_diazotrophicus	Acinetobacter_baumannii		Sinorhizobium_sp._RAC02			bacteria	137	bacteria	86	bacteria	19	bacteria	85	bacteria	21
Stenotrophomonas_sp._B1-1	99	Dyella_sp._OAE510	75	Pelagibacterium_sp._SCN_63-23	24	Achromobacter_ruhlandii	76	Kluyvera_sp._Nf5	24	Rhodocyclus_tenuis	22		bacteria	Bacteria	NA	Acidovorax_sp._Leaf76;Acidovorax_sp._Leaf84;Acidovorax_sp._Leaf191;NA	bacteria	bacteria	99	bacteria	75	bacteria	24	bacteria	76	bacteria	24	bacteria	22			Stenotrophomonas_sp._B1-1	Dyella_sp._OAE510	Pelagibacterium_sp._SCN_63-23	Achromobacter_ruhlandii	Kluyvera_sp._Nf5	Rhodocyclus_tenuis			bacteria	137	bacteria	86	bacteria	19	bacteria	85	bacteria	21
Phreatobacter_stygius	99	Aliidongia_dinghuensis	75	Pantoea_sp._ARC270	24	Achromobacter;Achromobacter_mucicolens;Achromobacter_sp._SLBN-14	76	Dechlorosoma_suillum;Azospira_oryzae_PS;Betaproteobacteria_bacterium	24	Rhizobium_subbaraonis	22		bacteria	Bacteria	NA	Acidovorax_sp._Leaf76;Acidovorax_sp._Leaf84;NA	bacteria	bacteria	99	bacteria	75	bacteria	24		76		24	bacteria	22			Phreatobacter_stygius	Aliidongia_dinghuensis	Pantoea_sp._ARC270			Rhizobium_subbaraonis			bacteria	135	bacteria	85	bacteria	19	bacteria	85	bacteria	21
Micrococcales_bacterium_73-13	99	Aeromonas_sp._ZOR0002	75	Pantoea;Pantoea_dispersa;Pantoea_dispersa_EGD-AAK13;Pantoea_sp._B_10;Pantoea_sp._B_9	24	Rhodovastum_atsumiense	75	Bradyrhizobium_japonicum_SEMIA_5079	24	Rhizobium_sp._SEMIA_4032;Agrobacterium_sp._CNPSo_2736	22		bacteria	Bacteria	NA	Acidovorax_sp._Leaf78	bacteria	bacteria	99	bacteria	75		24	bacteria	75		24	bacteria	22			Micrococcales_bacterium_73-13	Aeromonas_sp._ZOR0002		Rhodovastum_atsumiense		Rhizobium_sp._SEMIA_4032;Agrobacterium_sp._CNPSo_2736			bacteria	134	bacteria	85	bacteria	19	bacteria	85	bacteria	21
Mesorhizobium_soli	99	Rhizobium	74	Pantoea_cypripedii	24	Ralstonia_sp._UNC404CL21Col	75	Alphaproteobacteria_bacterium_HGW-Alphaproteobacteria-16	24	Rhizobium_sp._LZ-R	22		bacteria	Bacteria	NA	Acidovorax_sp._Leaf78;Acidovorax_sp.	bacteria	bacteria	99		74	bacteria	24	bacteria	75	bacteria	24	bacteria	22			Mesorhizobium_soli		Pantoea_cypripedii	Ralstonia_sp._UNC404CL21Col	Alphaproteobacteria_bacterium_HGW-Alphaproteobacteria-16	Rhizobium_sp._LZ-R			bacteria	134	bacteria	85	bacteria	19	bacteria	85	bacteria	21
Kosakonia_radicincitans;Kosakonia;Kosakonia_sp._H7A	99	[Polyangium]_brachysporum	74	Mesorhizobium_sp._YR577	24	Methylophilus_methylotrophus	75	Agrobacterium_sp._TS43	24	Rhizobium_sp._18065	22		bacteria	Bacteria	NA	Acidovorax_sp._Leaf78;Acidovorax_sp._Leaf84;NA	bacteria		99	bacteria	74	bacteria	24	bacteria	75	bacteria	24	bacteria	22				[Polyangium]_brachysporum	Mesorhizobium_sp._YR577	Methylophilus_methylotrophus	Agrobacterium_sp._TS43	Rhizobium_sp._18065			bacteria	134	bacteria	85	bacteria	19	bacteria	84	bacteria	21
Sphingopyxis_macrogoltabida	98	Flavobacterium;Flavobacterium_anhuiense;Flavobacterium_sp._F52	74	Mesorhizobium_sp._F7	24	Devosia_sp._FKR38	75	Agrobacterium_deltaense;Agrobacterium_deltaense_Zutra_3/1	24	Pseudomonas_sp._JV551A1	22		bacteria	Bacteria	NA	Acidovorax_sp._Leaf78;Acidovorax_sp.;Acidovorax_sp._62;Acidovorax_sp._56;Acidovorax_sp._1608163;NA	bacteria	bacteria	98		74	bacteria	24	bacteria	75		24	bacteria	22			Sphingopyxis_macrogoltabida		Mesorhizobium_sp._F7	Devosia_sp._FKR38		Pseudomonas_sp._JV551A1			bacteria	133	bacteria	85	bacteria	19	bacteria	84	bacteria	21
Sphingobium_sp.	98	Aeromonas;Aeromonas_caviae	74	Mesorhizobium_loti	24	Devosia_psychrophila	75	Aeromonas_hydrophila	24	Pseudomonas_sp._B8(2017)	22		bacteria	Bacteria	NA	Acidovorax_sp._Leaf78;Alcaligenaceae_bacterium	bacteria	bacteria	98		74	bacteria	24	bacteria	75	bacteria	24	bacteria	22			Sphingobium_sp.		Mesorhizobium_loti	Devosia_psychrophila	Aeromonas_hydrophila	Pseudomonas_sp._B8(2017)			bacteria	133	bacteria	85	bacteria	19	bacteria	84	bacteria	21
Rhizobium_phaseoli	98	Rhizobium_subbaraonis	73	Kaistia_soli;Kaistia_soli_DSM_19436	24	Variovorax_sp._CF313	74	Acidovorax_sp._62	24	Pseudomonas_putida;Gammaproteobacteria	22		bacteria	Bacteria	NA	Acidovorax_sp._Leaf78;Comamonadaceae_bacterium	bacteria	bacteria	98	bacteria	73		24	bacteria	74	bacteria	24		22			Rhizobium_phaseoli	Rhizobium_subbaraonis		Variovorax_sp._CF313	Acidovorax_sp._62				bacteria	132	bacteria	85	bacteria	19	bacteria	84	bacteria	21
Pseudolabrys_sp._GY_H	98	Rhizobium_grahamii	73	Herbaspirillum_seropedicae_SmR1	24	Variovorax_boronicumulans	74	Acidocella_aminolytica	24	Pseudomonas;Pseudomonas_inefficax;Pseudomonas_sp._JV551A1	22		bacteria	Bacteria	NA	Acidovorax_sp._Leaf84	bacteria	bacteria	98	bacteria	73		24	bacteria	74	bacteria	24		22			Pseudolabrys_sp._GY_H	Rhizobium_grahamii		Variovorax_boronicumulans	Acidocella_aminolytica				bacteria	132	bacteria	84	bacteria	19	bacteria	84	bacteria	21
Bosea_sp._BK498	98	Pseudorhodoplanes_sinuspersici	73	Gellertiella_hungarica	24	unclassified_Tautonia	74	Xanthomonadaceae_bacterium	23	Pantoea;Pantoea_dispersa;Pantoea_dispersa_EGD-AAK13;Pantoea_dispersa_625	22		bacteria	Bacteria	NA	Acidovorax_sp._Leaf84;Acidovorax_sp.	bacteria	bacteria	98	bacteria	73	bacteria	24		74	bacteria	23		22			Bosea_sp._BK498	Pseudorhodoplanes_sinuspersici	Gellertiella_hungarica		Xanthomonadaceae_bacterium				bacteria	132	bacteria	84	bacteria	19	bacteria	84	bacteria	21
Aquamicrobium_aerolatum;Aquamicrobium_aerolatum_DSM_21857	98	Phytophthora_sojae	73	Devosia_sp._LC5	24	Steroidobacter_agariperforans	74	uncultured_Pleomorphomonas_sp.;Pleomorphomonas_carboxyditropha	23	Pantoea;Pantoea_dispersa;Pantoea_dispersa_625	22		bacteria	Bacteria	NA	Acidovorax_sp._Leaf84;Comamonadaceae_bacterium	bacteria		98		73	bacteria	24	bacteria	74	bacteria	23		22					Devosia_sp._LC5	Steroidobacter_agariperforans	uncultured_Pleomorphomonas_sp.;Pleomorphomonas_carboxyditropha				bacteria	131	bacteria	84	bacteria	19	bacteria	83	bacteria	21
Tardiphaga_sp._OK246	97	Dechloromonas_sp.	73	Cronobacter_sakazakii	24	Sphingobium_sp._Cam5-1	74	Sterolibacterium_denitrificans	23	Kosakonia_sacchari	22		bacteria	Bacteria	NA	Acidovorax_sp._Leaf84;NA	bacteria	bacteria	97	bacteria	73	bacteria	24	bacteria	74	bacteria	23	bacteria	22			Tardiphaga_sp._OK246	Dechloromonas_sp.	Cronobacter_sakazakii	Sphingobium_sp._Cam5-1	Sterolibacterium_denitrificans	Kosakonia_sacchari			bacteria	131	bacteria	83	bacteria	19	bacteria	83	bacteria	21
Shinella_sp._65-6	97	Achromobacter;Achromobacter_mucicolens	73	Bradyrhizobium_daqingense	24	Shinella_fusca	74	Starkeya_novella;Starkeya_novella_DSM_506	23	Herbaspirillum;Herbaspirillum_rubrisubalbicans;Herbaspirillum_rubrisubalbicans_M1;Herbaspirillum_rubrisubalbicans_Os34	22		bacteria	Bacteria	NA	Acidovorax_sp._MR-S7	bacteria	bacteria	97		73	bacteria	24	bacteria	74		23		22			Shinella_sp._65-6		Bradyrhizobium_daqingense	Shinella_fusca					bacteria	131	bacteria	83	bacteria	19	bacteria	83	bacteria	21
Rhizobiales_bacterium_62-47	97	Variovorax_boronicumulans	72	Agrobacterium_sp._SUL3	24	Rhizobium_oryzae	74	Sphingobium_sp._EP60837	23	Enterobacter_sp._DC3;Enterobacter_sp._DC4;unclassified_Enterobacter	22		bacteria	Bacteria	NA	Acidovorax_sp._NB1	bacteria	bacteria	97	bacteria	72	bacteria	24	bacteria	74	bacteria	23		22			Rhizobiales_bacterium_62-47	Variovorax_boronicumulans	Agrobacterium_sp._SUL3	Rhizobium_oryzae	Sphingobium_sp._EP60837				bacteria	131	bacteria	83	bacteria	19	bacteria	83	bacteria	20
Neorhizobium_galegae	97	Paenibacillus_algorifonticola	72	Variovorax_sp._OV084	23	Herbaspirillum_sp._GW103;unclassified_Herbaspirillum	74	Rhizobium_sp._UR51a	23	Enterobacter;Enterobacter_cloacae	22		bacteria	Bacteria	NA	Acidovorax_sp._NB1;Acidovorax_sp._100;NA	bacteria	bacteria	97	bacteria	72	bacteria	23		74	bacteria	23		22			Neorhizobium_galegae	Paenibacillus_algorifonticola	Variovorax_sp._OV084		Rhizobium_sp._UR51a				bacteria	131	bacteria	83	bacteria	19	bacteria	83	bacteria	20
Hyphomicrobium_sp._CS1GBMeth3	97	Neorhizobium_sp._JUb45	72	unclassified_Agrobacterium	23	Devosia_sp._LC5	74	Rhizobium_sp._NXC24	23	Enhydrobacter_sp._CC-CFT640	22		bacteria	Bacteria	NA	Acidovorax_sp._NB1;Acidovorax_sp._107;Acidovorax_sp._FJL06;NA	bacteria	bacteria	97	bacteria	72		23	bacteria	74	bacteria	23	bacteria	22			Hyphomicrobium_sp._CS1GBMeth3	Neorhizobium_sp._JUb45		Devosia_sp._LC5	Rhizobium_sp._NXC24	Enhydrobacter_sp._CC-CFT640			bacteria	130	bacteria	82	bacteria	19	bacteria	83	bacteria	20
Enterobacter_cancerogenus	97	Methylophilus_sp._TWE2	72	Rhizobium_sp._Leaf386;Rhizobium_sp._Leaf391;Rhizobium_sp._Leaf453;unclassified_Rhizobium	23	Bradyrhizobium_betae	74	Pseudomonas_citronellolis	23	Delftia_tsuruhatensis	22		bacteria	Bacteria	NA	Acidovorax_sp._NB1;Acidovorax_sp._FJL06;NA	bacteria	bacteria	97	bacteria	72		23	bacteria	74	bacteria	23	bacteria	22			Enterobacter_cancerogenus	Methylophilus_sp._TWE2		Bradyrhizobium_betae	Pseudomonas_citronellolis	Delftia_tsuruhatensis			bacteria	130	bacteria	82	bacteria	19	bacteria	83	bacteria	20
Devosia_sp._PTR5	97	Herbaspirillum_frisingense	72	Rhizobium_sp._CF097	23	Achromobacter;Achromobacter_mucicolens;Achromobacter_sp._KAs_3-5	74	Pedobacter_ginsenosidimutans	23	Candidatus_Accumulibacter_sp._66-26	22		bacteria	Bacteria	NA	Acidovorax_sp._NB1;Acidovorax_sp._HMWF029;NA	bacteria	bacteria	97	bacteria	72	bacteria	23		74	bacteria	23	bacteria	22			Devosia_sp._PTR5	Herbaspirillum_frisingense	Rhizobium_sp._CF097		Pedobacter_ginsenosidimutans	Candidatus_Accumulibacter_sp._66-26			bacteria	130	bacteria	82	bacteria	19	bacteria	83	bacteria	20
Variovorax_boronicumulans	96	Delftia_sp._ZNC0008	72	Rhizobium_nepotum;Rhizobium_nepotum_39/7	23	Sphingopyxis_terrae	73	Pedobacter_alluvionis	23	Bradyrhizobium_sp._WSM_1791	22		bacteria	Bacteria	NA	Acidovorax_sp._NO-1	bacteria	bacteria	96	bacteria	72		23	bacteria	73	bacteria	23	bacteria	22			Variovorax_boronicumulans	Delftia_sp._ZNC0008		Sphingopyxis_terrae	Pedobacter_alluvionis	Bradyrhizobium_sp._WSM_1791			bacteria	130	bacteria	82	bacteria	19	bacteria	83	bacteria	20
Sphingopyxis_sp._C-1	96	Burkholderia_sp._Ax-1719	72	Rhizobium_jaguaris	23	Rhizobium_sp._BK512	73	Paraburkholderia_sp._T12-10	23	Bosea_thiooxidans	22		bacteria	Bacteria	NA	Acidovorax_sp._NO-1;Acidovorax_sp._SCN_65-28	bacteria	bacteria	96	bacteria	72	bacteria	23	bacteria	73	bacteria	23	bacteria	22			Sphingopyxis_sp._C-1	Burkholderia_sp._Ax-1719	Rhizobium_jaguaris	Rhizobium_sp._BK512	Paraburkholderia_sp._T12-10	Bosea_thiooxidans			bacteria	130	bacteria	81	bacteria	19	bacteria	82	bacteria	20
Shinella_sp._DD12	96	Allorhizobium_terrae	72	Pseudomonas_sp._p21	23	Pseudomonas_delhiensis	73	Massilia_sp.	23	Bacillus_sp._SLBN-174	22		bacteria	Bacteria	NA	Acidovorax_sp._NO-1;Acidovorax_sp._SD340;Acidovorax_sp._Leaf76;Acidovorax_sp._Leaf84;Acidovorax_sp._Leaf191;Burkholderiales_bacterium_RIFCSPHIGHO2_01_FULL_64_960;Acidovorax_sp._GW101-3H11;Acidovorax_sp._56	bacteria	bacteria	96	bacteria	72	bacteria	23	bacteria	73	bacteria	23	bacteria	22			Shinella_sp._DD12	Allorhizobium_terrae	Pseudomonas_sp._p21	Pseudomonas_delhiensis	Massilia_sp.	Bacillus_sp._SLBN-174			bacteria	129	bacteria	81	bacteria	19	bacteria	82	bacteria	20
Neorhizobium_galegae_bv._officinalis	96	Acidocella_sp._20-63-7	72	Pseudomonas_sp._KU43P	23	Neorhizobium_alkalisoli	73	Larkinella_terrae	23	Azospirillum_brasilense	22		bacteria	Bacteria	NA	Acidovorax_sp._RAC01	bacteria		96	bacteria	72	bacteria	23	bacteria	73	bacteria	23	bacteria	22				Acidocella_sp._20-63-7	Pseudomonas_sp._KU43P	Neorhizobium_alkalisoli	Larkinella_terrae	Azospirillum_brasilense			bacteria	129	bacteria	81	bacteria	19	bacteria	81	bacteria	20
Klebsiella_oxytoca	96	Tautonia_plasticadhaerens	71	Pseudomonas_sp._C5pp	23	Mesorhizobium_sp._F7	73	Herbaspirillum;Herbaspirillum_aquaticum;Herbaspirillum_huttiense	23	Agrobacterium_tumefaciens;Agrobacterium_tumefaciens_CCNWGS0286	22		bacteria	Bacteria	NA	Acidovorax_sp._RAC01;Acidovorax_sp._HMWF018;NA	bacteria	bacteria	96	bacteria	71	bacteria	23	bacteria	73		23		22			Klebsiella_oxytoca	Tautonia_plasticadhaerens	Pseudomonas_sp._C5pp	Mesorhizobium_sp._F7					bacteria	128	bacteria	81	bacteria	19	bacteria	81	bacteria	20
Bradyrhizobium_canariense	96	Rhizobium_azooxidifex	71	Pseudomonas_hydrolytica	23	Luteolibacter_sp._NBU1238	73	Ferrovibrio_terrae	23	Agrobacterium_tumefaciens;Agrobacterium_rhizogenes;Alphaproteobacteria;Sphingomonas_sp._TPD3009	22		bacteria	Bacteria	NA	Acidovorax_sp._Root217	bacteria	bacteria	96	bacteria	71	bacteria	23	bacteria	73	bacteria	23		22			Bradyrhizobium_canariense	Rhizobium_azooxidifex	Pseudomonas_hydrolytica	Luteolibacter_sp._NBU1238	Ferrovibrio_terrae				bacteria	128	bacteria	81	bacteria	19	bacteria	81	bacteria	20
Youhaiella_tibetensis	95	Novosphingobium_sp.	71	Novosphingobium_sp._SG718	23	Aquisphaera_sp._JC650	73	Enterobacter_asburiae	23	Agrobacterium_sp._TS43;Agrobacterium_sp._TS45	22		bacteria	Bacteria	NA	Acidovorax_sp._Root217;Acidovorax_sp._Root219	bacteria	bacteria	95	bacteria	71	bacteria	23	bacteria	73	bacteria	23	bacteria	22			Youhaiella_tibetensis	Novosphingobium_sp.	Novosphingobium_sp._SG718	Aquisphaera_sp._JC650	Enterobacter_asburiae	Agrobacterium_sp._TS43;Agrobacterium_sp._TS45			bacteria	128	bacteria	80	bacteria	19	bacteria	81	bacteria	20
Rhizobium_sp._PDO1-076	95	Flavobacterium_tistrianum	71	Monosporascus_sp._5C6A	23	Sphingopyxis_sp._H057;Sphingopyxis_sp._H071;Sphingopyxis_sp._H073;Sphingopyxis_sp._H107;unclassified_Sphingopyxis	72	Devosia_soli	23	Acidovorax_konjaci	22		bacteria	Bacteria	NA	Acidovorax_sp._Root217;Acidovorax_sp._Root219;NA	bacteria	bacteria	95	bacteria	71	fungi	23		72	bacteria	23	bacteria	22			Rhizobium_sp._PDO1-076	Flavobacterium_tistrianum	Monosporascus_sp._5C6A		Devosia_soli	Acidovorax_konjaci			bacteria	126	bacteria	80	bacteria	18	bacteria	81	bacteria	20
Rhizobium_sp._BK418;unclassified_Rhizobium	95	Variovorax_sp._369	70	Mesorhizobium_sp._N3	23	Rhizobiales_bacterium_32-66-8	72	Delftia_tsuruhatensis	23	Xanthomonas_arboricola	21		bacteria	Bacteria	NA	Acidovorax_sp._Root217;NA	bacteria		95	bacteria	70	bacteria	23	bacteria	72	bacteria	23	bacteria	21				Variovorax_sp._369	Mesorhizobium_sp._N3	Rhizobiales_bacterium_32-66-8	Delftia_tsuruhatensis	Xanthomonas_arboricola			bacteria	126	bacteria	79	bacteria	18	bacteria	80	bacteria	20
Pseudomonas_composti	95	Sphingomonas_sp._R3G8C	70	Enterobacteriaceae;Enterobacter_sp._NFR05;[Kluyvera]_intestini;Enterobacteriaceae_bacterium_ENNIH2;Enterobacteriaceae_bacterium_ENNIH3;Enterobacteriaceae_bacterium_A-F18;Kluyvera_sp._Nf5;Grimontella_sp._AG753	23	Planctomycetaceae_bacterium_SCGC_AG-212-D15	72	Agrobacterium_sp._LAD9	23	Variovorax_sp._SG533	21		bacteria	Bacteria	NA	Acidovorax_sp._Root219	bacteria	bacteria	95	bacteria	70		23	bacteria	72	bacteria	23	bacteria	21			Pseudomonas_composti	Sphingomonas_sp._R3G8C		Planctomycetaceae_bacterium_SCGC_AG-212-D15	Agrobacterium_sp._LAD9	Variovorax_sp._SG533			bacteria	126	bacteria	79	bacteria	18	bacteria	80	bacteria	20
Neorhizobium_sp._SOG26	95	Rheinheimera_sp._KL1	70	Ensifer_sesbaniae	23	Pedobacter_kyungheensis	72	Agrobacterium_arsenijevicii	23	Sphingomonas_sp._CCP-7	21		bacteria	Bacteria	NA	Acidovorax_sp._Root219;NA	bacteria	bacteria	95	bacteria	70	bacteria	23	bacteria	72	bacteria	23		21			Neorhizobium_sp._SOG26	Rheinheimera_sp._KL1	Ensifer_sesbaniae	Pedobacter_kyungheensis	Agrobacterium_arsenijevicii				bacteria	126	bacteria	79	bacteria	18	bacteria	80	bacteria	20
Neorhizobium_galegae;Neorhizobium_galegae_bv._officinalis	95	Pseudomonas_sp._RW407	70	Bradyrhizobium_liaoningense	23	Labilithrix_luteola	72	Acidovorax_sp._Leaf76;Acidovorax_sp._Leaf191;unclassified_Acidovorax	23	Sphingobium_lactosutens	21		bacteria	Bacteria	NA	Acidovorax_sp._Root267	bacteria		95	bacteria	70	bacteria	23	bacteria	72		23	bacteria	21				Pseudomonas_sp._RW407	Bradyrhizobium_liaoningense	Labilithrix_luteola		Sphingobium_lactosutens			bacteria	126	bacteria	79	bacteria	18	bacteria	80	bacteria	20
Methylobrevis_pamukkalensis	95	Paraburkholderia_kururiensis	70	Bradyrhizobium_guangzhouense	23	Bradyrhizobium_nanningense	72	Acidovorax	23	Sinobacteraceae_bacterium	21		bacteria	Bacteria	NA	Acidovorax_sp._Root267;Acidovorax_sp._Root275	bacteria	bacteria	95	bacteria	70	bacteria	23	bacteria	72		23	bacteria	21			Methylobrevis_pamukkalensis	Paraburkholderia_kururiensis	Bradyrhizobium_guangzhouense	Bradyrhizobium_nanningense		Sinobacteraceae_bacterium			bacteria	126	bacteria	79	bacteria	18	bacteria	80	bacteria	20
Lichenihabitans_psoromatis	95	Novosphingobium_sp._PhB165	70	Bradyrhizobium_erythrophlei	23	unclassified_Variovorax;Variovorax_sp._BK119	71	Achromobacter;Achromobacter_xylosoxidans;Achromobacter_mucicolens;Achromobacter_sp._KAs_3-5	23	Shinella_granuli	21		bacteria	Bacteria	NA	Acidovorax_sp._Root267;Acidovorax_sp._Root275;NA	bacteria	bacteria	95	bacteria	70	bacteria	23		71		23	bacteria	21			Lichenihabitans_psoromatis	Novosphingobium_sp._PhB165	Bradyrhizobium_erythrophlei			Shinella_granuli			bacteria	125	bacteria	78	bacteria	18	bacteria	79	bacteria	20
Hyphomicrobium_sp._CS1BSMeth3;Alphaproteobacteria_bacterium_64-6	95	Devosia_sp._FKR38	70	Bradyrhizobium_elkanii	23	Trinickia_symbiotica	71	Zavarzinia_compransoris	22	Rhizobium_sp._Root149	21		bacteria	Bacteria	NA	Acidovorax_sp._Root267;NA	bacteria	bacteria	95	bacteria	70	bacteria	23	bacteria	71	bacteria	22	bacteria	21			Hyphomicrobium_sp._CS1BSMeth3;Alphaproteobacteria_bacterium_64-6	Devosia_sp._FKR38	Bradyrhizobium_elkanii	Trinickia_symbiotica	Zavarzinia_compransoris	Rhizobium_sp._Root149			bacteria	125	bacteria	78	bacteria	18	bacteria	79	bacteria	20
Hoeflea_sp._108	95	Telmatospirillum_siberiense	69	Azospirillum_lipoferum	23	Prosthecobacter_debontii	71	Variovorax_sp._BK460	22	Rhizobium_sp._NXC24	21		bacteria	Bacteria	NA	Acidovorax_sp._Root275	bacteria	bacteria	95	bacteria	69	bacteria	23	bacteria	71	bacteria	22	bacteria	21			Hoeflea_sp._108	Telmatospirillum_siberiense	Azospirillum_lipoferum	Prosthecobacter_debontii	Variovorax_sp._BK460	Rhizobium_sp._NXC24			bacteria	125	bacteria	78	bacteria	18	bacteria	79	bacteria	19
Enterobacter_roggenkampii	95	Solirubrobacter_pauli	69	Agrobacterium_vitis;Agrobacterium_vitis_S4	23	Bradyrhizobium_forestalis	71	Variovorax_boronicumulans	22	Rhizobium_etli	21		bacteria	Bacteria	NA	Acidovorax_sp._Root275;NA	bacteria	bacteria	95	bacteria	69		23	bacteria	71	bacteria	22	bacteria	21			Enterobacter_roggenkampii	Solirubrobacter_pauli		Bradyrhizobium_forestalis	Variovorax_boronicumulans	Rhizobium_etli			bacteria	125	bacteria	77	bacteria	18	bacteria	79	bacteria	19
Devosia_enhydra	95	Methylobacterium_sp._B34	69	Agrobacterium;Agrobacterium_sp._LY4;Agrobacterium_tumefaciens_GW4;Agrobacterium_sp._JL28;Agrobacterium_sp._D14;Agrobacterium_radiobacter_DSM_30147	23	Bosea_sp._BK604	71	Vampirovibrio_chlorellavorus	22	Rhizobium_endolithicum	21		bacteria	Bacteria	NA	Acidovorax_sp._Root402	bacteria	bacteria	95	bacteria	69		23	bacteria	71	bacteria	22	bacteria	21			Devosia_enhydra	Methylobacterium_sp._B34		Bosea_sp._BK604	Vampirovibrio_chlorellavorus	Rhizobium_endolithicum			bacteria	125	bacteria	77	bacteria	18	bacteria	79	bacteria	19
Bradyrhizobium_betae	95	Flavobacterium	69	unclassified_Devosia	22	Alphaproteobacteria_bacterium_13_1_20CM_3_64_12	71	unclassified_Variovorax;Variovorax_sp._553;Variovorax_sp._679	22	Ralstonia_insidiosa	21		bacteria	Bacteria	NA	Acidovorax_sp._Root402;Acidovorax_sp._100;NA	bacteria	bacteria	95		69		22	bacteria	71		22	bacteria	21			Bradyrhizobium_betae			Alphaproteobacteria_bacterium_13_1_20CM_3_64_12		Ralstonia_insidiosa			bacteria	125	bacteria	77	bacteria	18	bacteria	79	bacteria	19
Xanthobacter_sp._126	94	Devosia_sp._LC5	69	Serendipita_vermifera_'subsp._bescii'	22	Afipia_sp._Root123D2	71	unclassified_Variovorax	22	Pseudomonas_toyotomiensis	21		bacteria	Bacteria	NA	Acidovorax_sp._Root402;Acidovorax_sp._59;Acidovorax_sp._30;Acidovorax_sp._99;NA	bacteria	bacteria	94	bacteria	69		22	bacteria	71		22	bacteria	21			Xanthobacter_sp._126	Devosia_sp._LC5		Afipia_sp._Root123D2		Pseudomonas_toyotomiensis			bacteria	125	bacteria	76	bacteria	18	bacteria	78	bacteria	19
unclassified_Mesorhizobium	94	Acidovorax_delafieldii	69	Rhizobium_sp._R693	22	Sphingobium_cloacae	70	Sphingomonas_hengshuiensis	22	Pseudomonas_sp._Kh13	21		bacteria	Bacteria	NA	Acidovorax_sp._Root402;Acidovorax_sp._59;Acidovorax_sp._30;Acidovorax_sp._HMWF018;Acidovorax_sp._100;NA	bacteria		94	bacteria	69	bacteria	22	bacteria	70	bacteria	22	bacteria	21				Acidovorax_delafieldii	Rhizobium_sp._R693	Sphingobium_cloacae	Sphingomonas_hengshuiensis	Pseudomonas_sp._Kh13			bacteria	124	bacteria	76	bacteria	18	bacteria	78	bacteria	19
Ralstonia_solanacearum	94	Thermogemmata_fonticola	68	Ralstonia_sp._A12	22	Rhodanobacter_sp._DHB23	70	Sphingobium_subterraneum	22	Pseudomonas;Pseudomonas_putida;Pseudomonas_putida_S16;Pseudomonas_putida_HB3267;Pseudomonas_monteilii_SB3078;Pseudomonas_monteilii_SB3101	21		bacteria	Bacteria	NA	Acidovorax_sp._Root402;Acidovorax_sp._59;Acidovorax_sp._30;Acidovorax_sp._HMWF018;Acidovorax_sp._99;NA	bacteria	bacteria	94	bacteria	68	bacteria	22	bacteria	70	bacteria	22		21			Ralstonia_solanacearum	Thermogemmata_fonticola	Ralstonia_sp._A12	Rhodanobacter_sp._DHB23	Sphingobium_subterraneum				bacteria	124	bacteria	76	bacteria	18	bacteria	78	bacteria	19
Kosakonia_sp._H7A	94	Rugosibacter_sp.	68	Ralstonia_pickettii;Ralstonia_pickettii_OR214;Ralstonia_sp._PBBBR1	22	Rhizobium_sp._BK700	70	Rhizobium_etli	22	Neorhizobium_galegae;Neorhizobium_galegae_bv._orientalis_str._HAMBI_540	21		bacteria	Bacteria	NA	Acidovorax_sp._Root402;Acidovorax_sp._59;Acidovorax_sp._30;NA	bacteria	bacteria	94	bacteria	68		22	bacteria	70	bacteria	22		21			Kosakonia_sp._H7A	Rugosibacter_sp.		Rhizobium_sp._BK700	Rhizobium_etli				bacteria	124	bacteria	76	bacteria	18	bacteria	78	bacteria	19
Agrobacterium_tumefaciens;Rhizobium/Agrobacterium_group	94	Rhizobium_sp._11515TR	68	Pseudomonas_sp._CM25	22	Rhizobium_sp._BK196	70	Pseudomonas_sp._8Z	22	Lysobacter_psychrotolerans	21		bacteria	Bacteria	NA	Acidovorax_sp._Root402;Acidovorax_sp._HMWF018;Acidovorax_sp._100;Acidovorax_sp._FJL06;NA	bacteria		94	bacteria	68	bacteria	22	bacteria	70	bacteria	22	bacteria	21				Rhizobium_sp._11515TR	Pseudomonas_sp._CM25	Rhizobium_sp._BK196	Pseudomonas_sp._8Z	Lysobacter_psychrotolerans			bacteria	124	bacteria	76	bacteria	18	bacteria	78	bacteria	19
Agrobacterium_deltaense_Zutra_3/1	94	Paraburkholderia_mimosarum	68	Pseudomonas_putida_KT2440	22	Pelomonas_sp._Root1237	70	Pseudomonas_sp.	22	Chitinophaga_silvisoli	21		bacteria	Bacteria	NA	Acidovorax_sp._Root402;Acidovorax_sp._HMWF018;NA	bacteria		94	bacteria	68		22	bacteria	70	bacteria	22	bacteria	21				Paraburkholderia_mimosarum		Pelomonas_sp._Root1237	Pseudomonas_sp.	Chitinophaga_silvisoli			bacteria	124	bacteria	76	bacteria	18	bacteria	78	bacteria	19
Xanthobacter_sp._91	93	Leptothrix_cholodnii;Leptothrix_cholodnii_SP-6	68	Pantoea_sp._At-9b	22	Denitratisoma_sp._DHT3	70	Polaromonas_sp._A23	22	Chelatococcus_reniformis	21		bacteria	Bacteria	NA	Acidovorax_sp._Root402;Acidovorax_sp._Root568;Acidovorax_sp._59;Acidovorax_sp._30;NA	bacteria	bacteria	93		68	bacteria	22	bacteria	70	bacteria	22	bacteria	21			Xanthobacter_sp._91		Pantoea_sp._At-9b	Denitratisoma_sp._DHT3	Polaromonas_sp._A23	Chelatococcus_reniformis			bacteria	124	bacteria	76	bacteria	18	bacteria	78	bacteria	19
unclassified_Variovorax;Variovorax_sp._NFACC29;Variovorax_sp._NFACC28;Variovorax_sp._NFACC27;Variovorax_sp._NFACC26;Variovorax_sp._YR750	93	Hyphomicrobium_sp.	68	Klebsiella	22	Cellulomonas_soli	70	Pedobacter_sp._AK013	22	Bradyrhizobium_retamae	21		bacteria	Bacteria	NA	Acidovorax_sp._Root402;Acidovorax_sp._Root568;Acidovorax_sp._HMWF018;Acidovorax_sp._100;NA	bacteria		93	bacteria	68		22	bacteria	70	bacteria	22	bacteria	21				Hyphomicrobium_sp.		Cellulomonas_soli	Pedobacter_sp._AK013	Bradyrhizobium_retamae			bacteria	124	bacteria	76	bacteria	18	bacteria	78	bacteria	19
unclassified_Shinella	93	Devosia;Devosia_sp._I507	68	Hoeflea_sp._108	22	Altererythrobacter_sp._YJ20	70	Mitsuaria_sp._TWR114	22	Bradyrhizobium_elkanii	21		bacteria	Bacteria	NA	Acidovorax_sp._Root402;Acidovorax_sp._Root70;Acidovorax_sp._107;NA	bacteria		93		68	bacteria	22		70	bacteria	22	bacteria	21					Hoeflea_sp._108		Mitsuaria_sp._TWR114	Bradyrhizobium_elkanii			bacteria	124	bacteria	75	bacteria	18	bacteria	78	bacteria	19
Tardiphaga_sp._YR296	93	Bradyrhizobium_stylosanthis	68	Herbaspirillum_chlorophenolicum	22	Actinoplanes_digitatis	70	Lachnotalea_glycerini	22	Bosea_lupini	21		bacteria	Bacteria	NA	Acidovorax_sp._Root402;NA	bacteria	bacteria	93	bacteria	68	bacteria	22	bacteria	70	bacteria	22	bacteria	21			Tardiphaga_sp._YR296	Bradyrhizobium_stylosanthis	Herbaspirillum_chlorophenolicum	Actinoplanes_digitatis	Lachnotalea_glycerini	Bosea_lupini			bacteria	123	bacteria	75	bacteria	18	bacteria	78	bacteria	19
Pelagibacterium_lentulum	93	Bradyrhizobium_forestalis	68	Devosia_sp._YR412	22	Xanthomonas_massiliensis	69	Klebsiella_michiganensis	22	Agrobacterium_tumefaciens_str._Kerr_14	21		bacteria	Bacteria	NA	Acidovorax_sp._Root568	bacteria	bacteria	93	bacteria	68	bacteria	22	bacteria	69	bacteria	22		21			Pelagibacterium_lentulum	Bradyrhizobium_forestalis	Devosia_sp._YR412	Xanthomonas_massiliensis	Klebsiella_michiganensis				bacteria	123	bacteria	75	bacteria	18	bacteria	77	bacteria	19
Paenibacillus_polysaccharolyticus	93	Bradyrhizobium_canariense	68	Devosia_sp._FKR38	22	Acidovorax_kalamii	69	Hypericibacter_adhaerens	22	Agrobacterium_tumefaciens;Rhizobium/Agrobacterium_group;Agrobacterium_genomosp._3_str._CFBP_6623;Agrobacterium_sp._LC34;Rhizobium_sp._Root651	21		bacteria	Bacteria	NA	Acidovorax_sp._Root568;Acidovorax_sp._100;Acidovorax_sp._107;NA	bacteria	bacteria	93	bacteria	68	bacteria	22	bacteria	69	bacteria	22		21			Paenibacillus_polysaccharolyticus	Bradyrhizobium_canariense	Devosia_sp._FKR38	Acidovorax_kalamii	Hypericibacter_adhaerens				bacteria	123	bacteria	75	bacteria	18	bacteria	77	bacteria	19
Kosakonia_oryzae	93	Achromobacter_animicus	68	Cupriavidus_oxalaticus;Cupriavidus;Cupriavidus_sp._L7L	22	Rhizobium_sp._YS-1r	68	Dyadobacter_soli	22	Agrobacterium_tumefaciens;Agrobacterium_tumefaciens_F2	21		bacteria	Bacteria	NA	Acidovorax_sp._Root568;Acidovorax_sp._100;NA	bacteria	bacteria	93	bacteria	68		22	bacteria	68	bacteria	22		21			Kosakonia_oryzae	Achromobacter_animicus		Rhizobium_sp._YS-1r	Dyadobacter_soli				bacteria	122	bacteria	75	bacteria	18	bacteria	77	bacteria	19
Bosea_sp._32-68-6	93	Sphingobium_cloacae	67	Bradyrhizobium_sp._cir1	22	Rhizobium_sp._BK379	68	Bradyrhizobium_guangzhouense	22	Agrobacterium_sp._RZME10	21		bacteria	Bacteria	NA	Acidovorax_sp._Root568;Acidovorax_sp._59;Acidovorax_sp._30;Acidovorax_sp._HMWF018;NA	bacteria	bacteria	93	bacteria	67	bacteria	22	bacteria	68	bacteria	22		21			Bosea_sp._32-68-6	Sphingobium_cloacae	Bradyrhizobium_sp._cir1	Rhizobium_sp._BK379	Bradyrhizobium_guangzhouense				bacteria	122	bacteria	74	bacteria	18	bacteria	77	bacteria	19
bacterium_YEK0313	93	Shinella_sp._65-6	67	Agrobacterium_genomosp._2_str._CFBP_5494	22	Rhizobium_sp._BK251	68	Bosea_sp._Root381	22	Agrobacterium_genomosp._3_str._CFBP_6623	21		bacteria	Bacteria	NA	Acidovorax_sp._Root568;NA	bacteria	bacteria	93	bacteria	67		22	bacteria	68	bacteria	22		21			bacterium_YEK0313	Shinella_sp._65-6		Rhizobium_sp._BK251	Bosea_sp._Root381				bacteria	121	bacteria	73	bacteria	18	bacteria	77	bacteria	19
Xanthomonas_massiliensis	92	Rhizobium_sp._RU35A	67	Variovorax_sp._EL159	21	Rhizobium_etli	68	Bosea_lupini	22	Acidobacteria_bacterium	21		bacteria	Bacteria	NA	Acidovorax_sp._Root70	bacteria	bacteria	92	bacteria	67	bacteria	21	bacteria	68	bacteria	22	bacteria	21			Xanthomonas_massiliensis	Rhizobium_sp._RU35A	Variovorax_sp._EL159	Rhizobium_etli	Bosea_lupini	Acidobacteria_bacterium			bacteria	121	bacteria	73	bacteria	18	bacteria	77	bacteria	19
unclassified_Devosia	92	Rhizobium_sp._FY34	67	unclassified_Pantoea	21	Novosphingobium_naphthalenivorans	68	Agrobacterium_sp._CNPSo_2736	22	Xylophilus_sp.	20		bacteria	Bacteria	NA	Acidovorax_sp._Root70;Acidovorax_sp._100;NA	bacteria		92	bacteria	67		21	bacteria	68	bacteria	22	bacteria	20				Rhizobium_sp._FY34		Novosphingobium_naphthalenivorans	Agrobacterium_sp._CNPSo_2736	Xylophilus_sp.			bacteria	121	bacteria	73	bacteria	17	bacteria	77	bacteria	19
Pseudolabrys_taiwanensis	92	Paenibacillus_amylolyticus;Paenibacillus;Paenibacillus_polysaccharolyticus	67	unclassified_Bradyrhizobium	21	Nitrobacter_hamburgensis_X14	68	Agrobacterium_salinitolerans_str._Hayward_0363	22	Variovorax_beijingensis	20		bacteria	Bacteria	NA	Acidovorax_sp._Root70;Acidovorax_sp._107	bacteria	bacteria	92		67		21		68		22	bacteria	20			Pseudolabrys_taiwanensis					Variovorax_beijingensis			bacteria	121	bacteria	73	bacteria	17	bacteria	77	bacteria	19
Paludisphaera_soli	92	Flavobacterium_sharifuzzamanii	67	Rhizobium_sp._Root483D2	21	Methylocapsa_sp._S129	68	Agrobacterium;Agrobacterium_tumefaciens;Agrobacterium_deltaense	22	Sphingomonas_hengshuiensis	20		bacteria	Bacteria	NA	Acidovorax_sp._Root70;Acidovorax_sp._107;NA	bacteria	bacteria	92	bacteria	67	bacteria	21	bacteria	68		22	bacteria	20			Paludisphaera_soli	Flavobacterium_sharifuzzamanii	Rhizobium_sp._Root483D2	Methylocapsa_sp._S129		Sphingomonas_hengshuiensis			bacteria	120	bacteria	72	bacteria	17	bacteria	77	bacteria	19
Lysobacter_sp._OAE881	92	Ciceribacter_lividus	67	Rhizobium_sp._24NR	21	Burkholderia_gladioli	68	Acetobacteraceae_bacterium_AT-5844	22	Sphingobium_yanoikuyae;Sphingobium;Sphingobium_sp.	20		bacteria	Bacteria	NA	Acidovorax_sp._Root70;Acidovorax_sp._69;Acidovorax_sp._100;Acidovorax_sp._107;Acidovorax_sp._FJL06;NA	bacteria	bacteria	92	bacteria	67	bacteria	21	bacteria	68	bacteria	22		20			Lysobacter_sp._OAE881	Ciceribacter_lividus	Rhizobium_sp._24NR	Burkholderia_gladioli	Acetobacteraceae_bacterium_AT-5844				bacteria	120	bacteria	72	bacteria	17	bacteria	76	bacteria	19
Kosakonia_sp._MH5	92	Burkholderia_sp._4M9327F10	67	Rhizobium;Rhizobium_sp._60-20;Rhizobium_sp._WW_1	21	Verrucomicrobiae_bacterium_Tous-C4TDCM	67	unclassified_Nocardioides	21	Sphingobium_sp._LF-16	20		bacteria	Bacteria	NA	Acidovorax_sp._Root70;NA	bacteria	bacteria	92	bacteria	67		21	bacteria	67		21	bacteria	20			Kosakonia_sp._MH5	Burkholderia_sp._4M9327F10		Verrucomicrobiae_bacterium_Tous-C4TDCM		Sphingobium_sp._LF-16			bacteria	120	bacteria	72	bacteria	17	bacteria	76	bacteria	19
Inquilinus_limosus;Inquilinus_limosus_MP06	92	Bosea_sp.	67	Pseudomonas_sp._Leaf58	21	Variovorax_sp._YR266	67	Stella_vacuolata	21	Rhizobium_sp._PDO1-076	20		bacteria	Bacteria	NA	Acidovorax_sp._SCN_65-108	bacteria		92	bacteria	67	bacteria	21	bacteria	67	bacteria	21	bacteria	20				Bosea_sp.	Pseudomonas_sp._Leaf58	Variovorax_sp._YR266	Stella_vacuolata	Rhizobium_sp._PDO1-076			bacteria	120	bacteria	72	bacteria	17	bacteria	76	bacteria	19
Devosia_sp._S02	92	bacterium_SCN_62-11	67	Pseudomonas_putida_F1	21	Rhodoplanes_roseus	67	Sphingobium_sp._EM0848	21	Rhizobium_sp._AQ_MP	20		bacteria	Bacteria	NA	Acidovorax_sp._SCN_65-108;Acidovorax_sp._Root402;Burkholderiales_bacterium_64-34	bacteria	bacteria	92	bacteria	67		21	bacteria	67	bacteria	21	bacteria	20			Devosia_sp._S02	bacterium_SCN_62-11		Rhodoplanes_roseus	Sphingobium_sp._EM0848	Rhizobium_sp._AQ_MP			bacteria	120	bacteria	72	bacteria	17	bacteria	76	bacteria	19
Devosia_psychrophila	92	Acidovorax_sp._YL-MeA13-2016	67	Pseudomonas_alcaliphila	21	Rhizobium_sullae	67	Simplicispira_lacusdiani	21	Rhizobium_sp._ACO-34A;Shinella_sp.	20		bacteria	Bacteria	NA	Acidovorax_sp._SCN_65-108;Acidovorax_sp._SCN_65-28	bacteria	bacteria	92	bacteria	67	bacteria	21	bacteria	67	bacteria	21	bacteria	20			Devosia_psychrophila	Acidovorax_sp._YL-MeA13-2016	Pseudomonas_alcaliphila	Rhizobium_sullae	Simplicispira_lacusdiani	Rhizobium_sp._ACO-34A;Shinella_sp.			bacteria	120	bacteria	72	bacteria	17	bacteria	76	bacteria	19
Bradyrhizobium_guangdongense	92	Xanthomonadaceae_bacterium	66	Pantoea;Pantoea_sp._EKM103V;Enterobacteriaceae_bacterium_EKM102V	21	Rhizobium_azooxidifex	67	Roseomonas_aerophila	21	Rhizobium;Rhizobium_wenxiniae	20		bacteria	Bacteria	NA	Acidovorax_sp._SCN_65-108;Acidovorax_sp._SCN_68-22;Burkholderiales_bacterium_64-34	bacteria	bacteria	92	bacteria	66		21	bacteria	67	bacteria	21		20			Bradyrhizobium_guangdongense	Xanthomonadaceae_bacterium		Rhizobium_azooxidifex	Roseomonas_aerophila				bacteria	119	bacteria	72	bacteria	17	bacteria	76	bacteria	19
Sphingomonas_hengshuiensis	91	Variovorax_soli	66	Pantoea;Pantoea_dispersa;Pantoea_dispersa_625	21	Rhizobacter_sp._SG703	67	Rhizobium_sullae	21	Rhizobium;Rhizobium_straminoryzae;Rhizobium_sp._RU35A	20		bacteria	Bacteria	NA	Acidovorax_sp._SCN_65-108;Acidovorax_sp._SD340;Burkholderiales_bacterium_GWA2_64_37;Burkholderiales_bacterium_RIFCSPHIGHO2_01_FULL_64_960;Burkholderiales_bacterium_64-34;NA	bacteria	bacteria	91	bacteria	66		21	bacteria	67	bacteria	21		20			Sphingomonas_hengshuiensis	Variovorax_soli		Rhizobacter_sp._SG703	Rhizobium_sullae				bacteria	119	bacteria	72	bacteria	17	bacteria	76	bacteria	19
Sphingobium_sp._OAE613	91	Rhizobium;Rhizobium_sp._CF142	66	Microbacterium_sp._SLBN-1	21	Methylibium_sp._CF468	67	Rhizobium_sp._P32RR-XVIII	21	Pseudomonas_putida_DOT-T1E	20		bacteria	Bacteria	NA	Acidovorax_sp._SCN_65-108;Acidovorax_sp._SD340;Burkholderiales_bacterium_GWA2_64_37;Burkholderiales_bacterium_RIFCSPHIGHO2_01_FULL_64_960;Burkholderiales_bacterium_RIFCSPHIGHO2_02_FULL_64_19;Burkholderiales_bacterium_RIFCSPHIGHO2_12_FULL_65_48;Burkholderiales_bacterium_RIFCSPLOWO2_12_FULL_64_33;Burkholderiales_bacterium_64-34;Acidovorax_sp._93;Acidovorax_sp._94	bacteria	bacteria	91		66	bacteria	21	bacteria	67	bacteria	21		20			Sphingobium_sp._OAE613		Microbacterium_sp._SLBN-1	Methylibium_sp._CF468	Rhizobium_sp._P32RR-XVIII				bacteria	119	bacteria	72	bacteria	17	bacteria	75	bacteria	19
Sphingobium_lactosutens	91	Labrys_okinawensis	66	Microbacterium_sp._18062	21	Chloroflexi_bacterium_UTCFX4	67	Pseudoxanthomonas_sp._CF385	21	Pseudochelatococcus_lubricantis	20		bacteria	Bacteria	NA	Acidovorax_sp._SCN_65-108;Acidovorax_sp._SD340;Burkholderiales_bacterium_RIFCSPHIGHO2_01_FULL_64_960;Burkholderiales_bacterium_64-34;Acidovorax_sp._JMULE5;NA	bacteria	bacteria	91	bacteria	66	bacteria	21	bacteria	67	bacteria	21	bacteria	20			Sphingobium_lactosutens	Labrys_okinawensis	Microbacterium_sp._18062	Chloroflexi_bacterium_UTCFX4	Pseudoxanthomonas_sp._CF385	Pseudochelatococcus_lubricantis			bacteria	119	bacteria	71	bacteria	17	bacteria	75	bacteria	18
Rhizobium_sp._LCM_4573	91	Hungatella_xylanolytica	66	Microbacteriaceae_bacterium	21	Bradyrhizobium_sp._YR681	67	Pedobacter_miscanthi	21	Pararhizobium_polonicum	20		bacteria	Bacteria	NA	Acidovorax_sp._SCN_65-108;Burkholderiales_bacterium_64-34	bacteria	bacteria	91	bacteria	66	bacteria	21	bacteria	67	bacteria	21	bacteria	20			Rhizobium_sp._LCM_4573	Hungatella_xylanolytica	Microbacteriaceae_bacterium	Bradyrhizobium_sp._YR681	Pedobacter_miscanthi	Pararhizobium_polonicum			bacteria	118	bacteria	71	bacteria	17	bacteria	75	bacteria	18
Paludisphaera_borealis	91	Azospirillum_sp._TSH7;Azospirillum_sp._TSH20;Azospirillum_sp._TSA2s;Azospirillum_sp._TSO5;unclassified_Azospirillum	66	Methylobrevis_pamukkalensis	21	Bradyrhizobium_sp._STM_3843	67	Labrys_sp._WJW	21	Pantoea_sp._Cy-640	20		bacteria	Bacteria	NA	Acidovorax_sp._SCN_65-108;Burkholderiales_bacterium_64-34;Acidovorax_kalamii	bacteria	bacteria	91		66	bacteria	21	bacteria	67	bacteria	21	bacteria	20			Paludisphaera_borealis		Methylobrevis_pamukkalensis	Bradyrhizobium_sp._STM_3843	Labrys_sp._WJW	Pantoea_sp._Cy-640			bacteria	118	bacteria	71	bacteria	17	bacteria	75	bacteria	18
Oxalobacteraceae_bacterium	91	Azospirillum_sp._L-25-5w-1	66	Lelliottia_nimipressuralis	21	Anaerocolumna_jejuensis;Anaerocolumna_jejuensis_DSM_15929	67	Kosakonia_oryzae	21	Pantoea_dispersa;Pantoea_dispersa_EGD-AAK13	20		bacteria	Bacteria	NA	Acidovorax_sp._SCN_65-108;Burkholderiales_bacterium_64-34;Acidovorax_sp._93;Acidovorax_sp._94;NA	bacteria	bacteria	91	bacteria	66	bacteria	21		67	bacteria	21		20			Oxalobacteraceae_bacterium	Azospirillum_sp._L-25-5w-1	Lelliottia_nimipressuralis		Kosakonia_oryzae				bacteria	117	bacteria	71	bacteria	17	bacteria	75	bacteria	18
Enterobacter;Enterobacter_bugandensis	91	Acidobacteria_bacterium_SCN_69-37	66	Kluyvera_sp._Nf5	21	Acidobacteria_bacterium_RIFCSPLOWO2_02_FULL_68_18;Acidobacteria_bacterium_RIFCSPLOWO2_12_FULL_68_19	67	Dyadobacter_endophyticus	21	Pantoea_agglomerans	20		bacteria	Bacteria	NA	Acidovorax_sp._SCN_65-108;Burkholderiales_bacterium_64-34;Acidovorax_sp._93;Acidovorax_sp._JMULE5;NA	bacteria		91	bacteria	66	bacteria	21	bacteria	67	bacteria	21	bacteria	20				Acidobacteria_bacterium_SCN_69-37	Kluyvera_sp._Nf5	Acidobacteria_bacterium_RIFCSPLOWO2_02_FULL_68_18;Acidobacteria_bacterium_RIFCSPLOWO2_12_FULL_68_19	Dyadobacter_endophyticus	Pantoea_agglomerans			bacteria	117	bacteria	70	bacteria	17	bacteria	74	bacteria	18
Bradyrhizobium_sp._DOA9	91	Zoogloea_sp.	65	Klebsiella;Klebsiella_variicola_CAG:634	21	Variovorax_sp._Root434	66	Curvibacter_sp.	21	Neorhizobium_sp._T6_25	20		bacteria	Bacteria	NA	Acidovorax_sp._SCN_65-108;Burkholderiales_bacterium_64-34;Acidovorax_sp._JMULE5	bacteria	bacteria	91	bacteria	65		21	bacteria	66	bacteria	21	bacteria	20			Bradyrhizobium_sp._DOA9	Zoogloea_sp.		Variovorax_sp._Root434	Curvibacter_sp.	Neorhizobium_sp._T6_25			bacteria	117	bacteria	70	bacteria	17	bacteria	74	bacteria	18
Acidovorax_soli	91	unclassified_Variovorax	65	Herbaspirillum_sp._BH-1;unclassified_Herbaspirillum	21	Variovorax_sp._BK460	66	Bradyrhizobium_sp._DOA1	21	Neorhizobium_galegae;Neorhizobium_galegae_bv._orientalis;Neorhizobium_galegae_bv._orientalis_str._HAMBI_540	20		bacteria	Bacteria	NA	Acidovorax_sp._SCN_65-108;Burkholderiales_bacterium_GWA2_64_37;Burkholderiales_bacterium_64-34	bacteria	bacteria	91		65		21	bacteria	66	bacteria	21		20			Acidovorax_soli			Variovorax_sp._BK460	Bradyrhizobium_sp._DOA1				bacteria	116	bacteria	70	bacteria	17	bacteria	74	bacteria	18
Planctomycetes_bacterium_I41	90	unclassified_Devosia;Devosia_sp._Root105;Devosia_sp._Root413D1	65	Devosia_sp._66-22	21	Sphingomonas_hengshuiensis	66	Bradyrhizobium_paxllaeri	21	Herbaspirillum_sp._BH-1;unclassified_Herbaspirillum	20		bacteria	Bacteria	NA	Acidovorax_sp._SCN_65-108;Burkholderiales_bacterium_GWA2_64_37;Burkholderiales_bacterium_64-34;Acidovorax_sp._93	bacteria		90		65	bacteria	21	bacteria	66	bacteria	21		20					Devosia_sp._66-22	Sphingomonas_hengshuiensis	Bradyrhizobium_paxllaeri				bacteria	116	bacteria	70	bacteria	17	bacteria	74	bacteria	18
Betaproteobacteria_bacterium	90	Rhizobium_sp._Leaf262	65	Candidatus_Melainabacteria_bacterium	21	[Polyangium]_brachysporum	66	Bradyrhizobium_genosp._SA-3	21	Herbaspirillum;Herbaspirillum_huttiense	20		bacteria	Bacteria	NA	Acidovorax_sp._SCN_65-108;Burkholderiales_bacterium_GWA2_64_37;Burkholderiales_bacterium_RIFCSPHIGHO2_01_FULL_64_960;Burkholderiales_bacterium_64-34;Acidovorax_sp._93	bacteria	bacteria	90	bacteria	65	bacteria	21	bacteria	66	bacteria	21		20			Betaproteobacteria_bacterium	Rhizobium_sp._Leaf262	Candidatus_Melainabacteria_bacterium	[Polyangium]_brachysporum	Bradyrhizobium_genosp._SA-3				bacteria	116	bacteria	70	bacteria	17	bacteria	74	bacteria	18
Rhodopseudomonas_palustris;Rhodopseudomonas_palustris_HaA2	89	Rhizobacter_sp._Root1221	65	Bradyrhizobium_sp._CCBAU_53351	21	Pelagibacterium_sp._SCN_64-44	66	Ananas_comosus	21	Enterobacter_sp._NFIX58	20		bacteria	Bacteria	NA	Acidovorax_sp._SCN_65-108;Burkholderiales_bacterium_GWA2_64_37;Burkholderiales_bacterium_RIFCSPHIGHO2_01_FULL_64_960;Burkholderiales_bacterium_64-34;Acidovorax_sp._94	bacteria		89	bacteria	65	bacteria	21	bacteria	66		21	bacteria	20				Rhizobacter_sp._Root1221	Bradyrhizobium_sp._CCBAU_53351	Pelagibacterium_sp._SCN_64-44		Enterobacter_sp._NFIX58			bacteria	116	bacteria	70	bacteria	17	bacteria	74	bacteria	18
Rhodobacter_sphaeroides	89	Pseudomonas;Pseudomonas_citronellolis;Pseudomonas_sp._AAC;Pseudomonas_sp._HMSC75E02	65	bacterium_YEK0313	21	Novosphingobium_sp._P6W	66	Agrobacterium_sp._33MFTa1.1	21	Cronobacter_sakazakii	20		bacteria	Bacteria	NA	Acidovorax_sp._SCN_65-108;Burkholderiales_bacterium_GWA2_64_37;Burkholderiales_bacterium_RIFCSPHIGHO2_01_FULL_64_960;Burkholderiales_bacterium_64-34;NA	bacteria		89		65	bacteria	21	bacteria	66	bacteria	21	bacteria	20					bacterium_YEK0313	Novosphingobium_sp._P6W	Agrobacterium_sp._33MFTa1.1	Cronobacter_sakazakii			bacteria	116	bacteria	70	bacteria	17	bacteria	74	bacteria	18
Rhizobium_sp._18055	89	Paenibacillus;Paenibacillus_silvae	65	Aliidongia_dinghuensis	21	Mesorhizobium_sp._M00.F.Ca.ET.149.01.1.1	66	Agrobacterium;Agrobacterium_deltaense_RV3;Agrobacterium_sp._YIC_4121	21	Ciceribacter_thiooxidans	20		bacteria	Bacteria	NA	Acidovorax_sp._SCN_65-108;Burkholderiales_bacterium_GWA2_64_37;Burkholderiales_bacterium_RIFCSPHIGHO2_01_FULL_64_960;Burkholderiales_bacterium_RIFCSPHIGHO2_02_FULL_64_19;Burkholderiales_bacterium_RIFCSPHIGHO2_12_FULL_65_48;Burkholderiales_bacterium_RIFCSPLOWO2_12_FULL_64_33;Burkholderiales_bacterium_64-34;Acidovorax_sp._94	bacteria	bacteria	89		65	bacteria	21	bacteria	66		21	bacteria	20			Rhizobium_sp._18055		Aliidongia_dinghuensis	Mesorhizobium_sp._M00.F.Ca.ET.149.01.1.1		Ciceribacter_thiooxidans			bacteria	115	bacteria	69	bacteria	17	bacteria	74	bacteria	18
Rhizobium_jaguaris	89	Bradyrhizobium_valentinum	65	Agrobacterium_tumefaciens_str._Kerr_14	21	Kosakonia_radicincitans;Kosakonia_radicincitans_DSM_16656;Kosakonia_radicincitans_UMEnt01/12	66	Actinobacteria_bacterium_HGW-Actinobacteria-5	21	Caulifigura_coniformis	20		bacteria	Bacteria	NA	Acidovorax_sp._SCN_65-108;Burkholderiales_bacterium_GWA2_64_37;Burkholderiales_bacterium_RIFCSPHIGHO2_01_FULL_64_960;Burkholderiales_bacterium_RIFCSPHIGHO2_02_FULL_64_19;Burkholderiales_bacterium_RIFCSPHIGHO2_12_FULL_65_48;Burkholderiales_bacterium_RIFCSPLOWO2_12_FULL_64_33;Burkholderiales_bacterium_64-34;Acidovorax_sp._JMULE5	bacteria	bacteria	89	bacteria	65		21		66	bacteria	21	bacteria	20			Rhizobium_jaguaris	Bradyrhizobium_valentinum			Actinobacteria_bacterium_HGW-Actinobacteria-5	Caulifigura_coniformis			bacteria	115	bacteria	69	bacteria	17	bacteria	73	bacteria	18
Rhizobium_etli_CNPAF512	89	Azospirillum_ramasamyi	65	Agrobacterium_sp._NCPPB_925	21	Kaistia_soli	66	Acidovorax_sp._59;Acidovorax_sp._30	21	Bradyrhizobium_sp._LMTR_3	20		bacteria	Bacteria	NA	Acidovorax_sp._SCN_65-108;Burkholderiales_bacterium_GWA2_64_37;Burkholderiales_bacterium_RIFCSPHIGHO2_01_FULL_64_960;Burkholderiales_bacterium_RIFCSPHIGHO2_02_FULL_64_19;Burkholderiales_bacterium_RIFCSPHIGHO2_12_FULL_65_48;Burkholderiales_bacterium_RIFCSPLOWO2_12_FULL_64_33;Burkholderiales_bacterium_64-34;NA	bacteria		89	bacteria	65	bacteria	21	bacteria	66	bacteria	21	bacteria	20				Azospirillum_ramasamyi	Agrobacterium_sp._NCPPB_925	Kaistia_soli	Acidovorax_sp._59;Acidovorax_sp._30	Bradyrhizobium_sp._LMTR_3			bacteria	115	bacteria	69	bacteria	17	bacteria	73	bacteria	18
Rhizobiales;Bosea_sp._ANAM02	89	Xenophilus_sp._E41	64	Agrobacterium_sp._LY4;Agrobacterium_sp._JL28	21	Azospirillum_brasilense	66	Acidobacteria_bacterium_RIFCSPLOWO2_12_FULL_67_14b	21	Bacillus;Bacillus_megaterium	20		bacteria	Bacteria	NA	Acidovorax_sp._SCN_65-108;Burkholderiales_bacterium_GWA2_64_37;Burkholderiales_bacterium_RIFCSPHIGHO2_02_FULL_64_19;Burkholderiales_bacterium_RIFCSPHIGHO2_12_FULL_65_48;Burkholderiales_bacterium_RIFCSPLOWO2_12_FULL_64_33;Burkholderiales_bacterium_64-34;NA	bacteria		89	bacteria	64	bacteria	21	bacteria	66	bacteria	21		20				Xenophilus_sp._E41	Agrobacterium_sp._LY4;Agrobacterium_sp._JL28	Azospirillum_brasilense	Acidobacteria_bacterium_RIFCSPLOWO2_12_FULL_67_14b				bacteria	115	bacteria	69	bacteria	17	bacteria	73	bacteria	18
Phyllobacterium_myrsinacearum	89	Sphingobium_sp._TKS	64	Agrobacterium;Agrobacterium_tumefaciens;Agrobacterium_salinitolerans_str._Hayward_0363	21	Achromobacter_denitrificans	66	Achromobacter_denitrificans	21	Agrobacterium_tumefaciens;Agrobacterium_tumefaciens_str._B6	20		bacteria	Bacteria	NA	Acidovorax_sp._SCN_65-108;Burkholderiales_bacterium_GWA2_64_37;Burkholderiales_bacterium_RIFCSPHIGHO2_02_FULL_64_19;Burkholderiales_bacterium_RIFCSPLOWO2_12_FULL_64_33;Burkholderiales_bacterium_64-34;NA	bacteria	bacteria	89	bacteria	64		21	bacteria	66	bacteria	21		20			Phyllobacterium_myrsinacearum	Sphingobium_sp._TKS		Achromobacter_denitrificans	Achromobacter_denitrificans				bacteria	114	bacteria	69	bacteria	17	bacteria	73	bacteria	18
Methylopila_sp._73B	89	Prosthecomicrobium_hirschii	64	Actinidia_rufa	21	unclassified_Acidovorax	65	Achromobacter;Achromobacter_xylosoxidans;Achromobacter_mucicolens;Achromobacter_sp._SLBN-14	21	Agrobacterium_sp._LY4	20		bacteria	Bacteria	NA	Acidovorax_sp._SCN_65-108;Burkholderiales_bacterium_RIFCSPHIGHO2_01_FULL_64_960;Burkholderiales_bacterium_64-34	bacteria	bacteria	89	bacteria	64		21		65		21	bacteria	20			Methylopila_sp._73B	Prosthecomicrobium_hirschii				Agrobacterium_sp._LY4			bacteria	114	bacteria	68	bacteria	17	bacteria	73	bacteria	18
Hyphomicrobiaceae_bacterium	89	Magnetospirillum_sp._UT-4	64	Verrucomicrobia_bacterium_61-8	20	Sphingomonas_bacterium	65	Xanthomonas_arboricola	20	Variovorax_sp._Root434	19		bacteria	Bacteria	NA	Acidovorax_sp._SCN_65-108;Burkholderiales_bacterium_RIFCSPHIGHO2_01_FULL_64_960;Burkholderiales_bacterium_RIFCSPHIGHO2_02_FULL_64_19;Burkholderiales_bacterium_RIFCSPHIGHO2_12_FULL_65_48;Burkholderiales_bacterium_RIFCSPLOWO2_12_FULL_64_33;Acidovorax_sp.;Burkholderiales_bacterium_64-34;NA	bacteria	bacteria	89	bacteria	64	bacteria	20	bacteria	65	bacteria	20	bacteria	19			Hyphomicrobiaceae_bacterium	Magnetospirillum_sp._UT-4	Verrucomicrobia_bacterium_61-8	Sphingomonas_bacterium	Xanthomonas_arboricola	Variovorax_sp._Root434			bacteria	114	bacteria	68	bacteria	17	bacteria	73	bacteria	18
Bordetella_sp._H567	89	Kaistia_soli_DSM_19436	64	Trichuris_trichiura	20	Sphingobium_sp._AP50	65	Variovorax_sp._1180	20	Variovorax_sp._PAMC26660	19		bacteria	Bacteria	NA	Acidovorax_sp._SCN_65-108;Burkholderiales_bacterium_RIFCSPHIGHO2_01_FULL_64_960;Burkholderiales_bacterium_RIFCSPHIGHO2_02_FULL_64_19;Burkholderiales_bacterium_RIFCSPHIGHO2_12_FULL_65_48;Burkholderiales_bacterium_RIFCSPLOWO2_12_FULL_64_33;Burkholderiales_bacterium_64-34;NA	bacteria	bacteria	89		64		20	bacteria	65	bacteria	20	bacteria	19			Bordetella_sp._H567			Sphingobium_sp._AP50	Variovorax_sp._1180	Variovorax_sp._PAMC26660			bacteria	114	bacteria	68	bacteria	17	bacteria	73	bacteria	18
Bacillus_sp._B14905	89	Herbaspirillum_sp._B501	64	Shinella_fusca	20	Sphingobium_jiangsuense	65	Sphingobium_jiangsuense	20	unclassified_Xanthobacter	19		bacteria	Bacteria	NA	Acidovorax_sp._SCN_65-108;Burkholderiales_bacterium_RIFCSPHIGHO2_02_FULL_64_19;Burkholderiales_bacterium_RIFCSPHIGHO2_12_FULL_65_48;Burkholderiales_bacterium_RIFCSPLOWO2_12_FULL_64_33;Burkholderiales_bacterium_64-34;NA	bacteria	bacteria	89	bacteria	64	bacteria	20	bacteria	65	bacteria	20		19			Bacillus_sp._B14905	Herbaspirillum_sp._B501	Shinella_fusca	Sphingobium_jiangsuense	Sphingobium_jiangsuense				bacteria	114	bacteria	68	bacteria	16	bacteria	72	bacteria	18
Xinfangfangia_sp._D13-10-4-6	88	Gemmatimonadetes_bacterium	64	Rhizobium_vignae	20	Salmonella_enterica	65	Sphingobium_algorifonticola	20	unclassified_Agrobacterium	19		bacteria	Bacteria	NA	Acidovorax_sp._SCN_65-28	bacteria	bacteria	88	bacteria	64		20	bacteria	65	bacteria	20		19			Xinfangfangia_sp._D13-10-4-6	Gemmatimonadetes_bacterium		Salmonella_enterica	Sphingobium_algorifonticola				bacteria	114	bacteria	68	bacteria	16	bacteria	72	bacteria	18
Mesorhizobium_albiziae	88	Enterobacter	64	Rhizobium_sp._YR528	20	Roseimicrobium_gellanilyticum	65	Roseomonas_lacus	20	Type-C_symbiont_of_Plautia_stali	19		bacteria	Bacteria	NA	Acidovorax_sp._SCN_65-28;Acidovorax_sp._65-7	bacteria	bacteria	88		64	bacteria	20	bacteria	65	bacteria	20	bacteria	19			Mesorhizobium_albiziae		Rhizobium_sp._YR528	Roseimicrobium_gellanilyticum	Roseomonas_lacus	Type-C_symbiont_of_Plautia_stali			bacteria	114	bacteria	68	bacteria	16	bacteria	72	bacteria	18
Chryseobacterium_arachidiradicis	88	Bradyrhizobium;Bradyrhizobium_nitroreducens;Bradyrhizobium_sp._UNPF46	64	Rhizobium_sp._YR519	20	Rhizobacter_sp._SG490	65	Rhizobium_sp._AC44/96	20	Sphingomonas_sp.	19		bacteria	Bacteria	NA	Acidovorax_sp._SCN_65-28;Acidovorax_sp._65-7;Acidovorax_sp._ST3	bacteria	bacteria	88		64	bacteria	20	bacteria	65	bacteria	20	bacteria	19			Chryseobacterium_arachidiradicis		Rhizobium_sp._YR519	Rhizobacter_sp._SG490	Rhizobium_sp._AC44/96	Sphingomonas_sp.			bacteria	114	bacteria	68	bacteria	16	bacteria	72	bacteria	18
Bradyrhizobium_sp._Leo170	88	Bosea_sp._ANAM02	64	Rhizobium_sp._rho-1.1;Rhizobium_sp._rho-6.2;Rhizobium_sp._rho-13.1;unclassified_Rhizobium	20	Pseudoxanthomonas_mexicana	65	Rhizobium	20	Sphingobium_yanoikuyae;Sphingomonadaceae;Sphingomonas_sp._S-NIH.Pt3_0716	19		bacteria	Bacteria	NA	Acidovorax_sp._SCN_65-28;Acidovorax_sp._Root402;Acidovorax_sp._Root568;Acidovorax_sp._65-7;Acidovorax_sp._59;NA	bacteria	bacteria	88	bacteria	64		20	bacteria	65		20		19			Bradyrhizobium_sp._Leo170	Bosea_sp._ANAM02		Pseudoxanthomonas_mexicana					bacteria	113	bacteria	68	bacteria	16	bacteria	72	bacteria	18
Aquisphaera_sp._JC669	88	Sphingobium_sp._TKS;unclassified_Sphingobium	63	Rhizobium_leucaenae	20	Phytophthora_rubi	65	Pseudomonas_sp._MSPm1	20	Ricinus_communis	19		bacteria	Bacteria	NA	Acidovorax_sp._SCN_65-28;Acidovorax_sp._ST3	bacteria	bacteria	88		63	bacteria	20		65	bacteria	20		19			Aquisphaera_sp._JC669		Rhizobium_leucaenae		Pseudomonas_sp._MSPm1				bacteria	113	bacteria	68	bacteria	16	bacteria	71	bacteria	18
Agromyces_sp._LHK192	88	Planctomycetes_bacterium_I41	63	Rhizobium_leguminosarum;Rhizobium_leguminosarum_bv._trifolii	20	Leclercia_adecarboxylata	65	Pseudolabrys_sp._GY_H	20	Rhizobium_leguminosarum;Rhizobium_leguminosarum_bv._viciae	19		bacteria	Bacteria	NA	Acidovorax_sp._SCN_65-28;NA	bacteria	bacteria	88		63		20	bacteria	65	bacteria	20		19			Agromyces_sp._LHK192			Leclercia_adecarboxylata	Pseudolabrys_sp._GY_H				bacteria	113	bacteria	67	bacteria	16	bacteria	71	bacteria	18
unclassified_Xanthobacter	87	Planctomycetales_bacterium_71-10	63	Ralstonia_pickettii_OR214	20	Bradyrhizobium_sp._URHD0069	65	Paenibacillus_sp._SJY2	20	Rhizobiales_bacterium_32-66-11	19		bacteria	Bacteria	NA	Acidovorax_sp._SCN_68-22	bacteria		87	bacteria	63		20	bacteria	65		20	bacteria	19				Planctomycetales_bacterium_71-10		Bradyrhizobium_sp._URHD0069		Rhizobiales_bacterium_32-66-11			bacteria	113	bacteria	67	bacteria	16	bacteria	71	bacteria	18
Tuwongella_immobilis	87	Magnetospirillum_sp._15-1	63	Pseudomonas_sp._FeS53a	20	Agrobacterium_sp._MOPV5	65	Novosphingobium_sp.	20	Pseudomonas;Pseudomonas_plecoglossicida;Pseudomonas_taiwanensis_SJ9	19		bacteria	Bacteria	NA	Acidovorax_sp._SCN_68-22;Acidovorax_sp._Root402	bacteria	bacteria	87	bacteria	63	bacteria	20	bacteria	65	bacteria	20		19			Tuwongella_immobilis	Magnetospirillum_sp._15-1	Pseudomonas_sp._FeS53a	Agrobacterium_sp._MOPV5	Novosphingobium_sp.				bacteria	113	bacteria	67	bacteria	16	bacteria	71	bacteria	18
Rhizobium_sp._ICMP_5592	87	Chelatococcus_asaccharovorans	63	Pseudomonas;Pseudomonas_inefficax;Pseudomonas_sp._JV551A1	20	Rhizobacter_gummiphilus	64	Neorhizobium_galegae	20	Pannonibacter_phragmitetus	19		bacteria	Bacteria	NA	Acidovorax_sp._SD340	bacteria	bacteria	87	bacteria	63		20	bacteria	64	bacteria	20	bacteria	19			Rhizobium_sp._ICMP_5592	Chelatococcus_asaccharovorans		Rhizobacter_gummiphilus	Neorhizobium_galegae	Pannonibacter_phragmitetus			bacteria	112	bacteria	67	bacteria	16	bacteria	71	bacteria	17
Pseudoxanthomonas_sp._PXM03	87	Caulobacter_sp._FWC26;unclassified_Caulobacter	63	Pseudomonas_oleovorans;Pseudomonas_oleovorans_subsp._oleovorans	20	Pelomonas_sp._Root1217	64	Larkinella_arboricola	20	Ochrobactrum_soli	19		bacteria	Bacteria	NA	Acidovorax_sp._SD340;Acidovorax_sp._93;NA	bacteria	bacteria	87		63		20	bacteria	64	bacteria	20	bacteria	19			Pseudoxanthomonas_sp._PXM03			Pelomonas_sp._Root1217	Larkinella_arboricola	Ochrobactrum_soli			bacteria	112	bacteria	67	bacteria	16	bacteria	71	bacteria	17
Proteobacteria_bacterium_SG_bin9	87	Azospira;Dechlorosoma_suillum;Azospira_sp._I09;Betaproteobacteria_bacterium	63	Pseudomonas_entomophila	20	Methylibium_sp._YR605	64	Hypericibacter_terrae	20	Neorhizobium_tomejilense	19		bacteria	Bacteria	NA	Acidovorax_sp._SD340;Acidovorax_sp._94;Acidovorax_sp._JMULE5;NA	bacteria	bacteria	87		63	bacteria	20	bacteria	64	bacteria	20	bacteria	19			Proteobacteria_bacterium_SG_bin9		Pseudomonas_entomophila	Methylibium_sp._YR605	Hypericibacter_terrae	Neorhizobium_tomejilense			bacteria	111	bacteria	67	bacteria	16	bacteria	70	bacteria	17
[truncated: 37,236 more rows]
[truncated: 2 more columns]

## Sheet: LeafDiamondAbundanceVenn
BBL	BBLabun	DCL	DCLabun	FHL	FHLabun	MBL	MBLabun	MSL	MSLabun	MTL	MTLabun		DOMAIN Bacteria	DOMAIN	Phylum	Species		BBL	BBLabun	DCL	DCLabun	FHL	FHLabun	MBL	MBLabun	MSL	MSLabun	MTL	MTLabun		ForVenns	BBL	DCL	FHL	MBL	MSL	MTL
NA	2440	Ensete_ventricosum	2229	Ensete_ventricosum	3270	NA	2464	NA	3892	NA	2338		bacteria	Bacteria	NA	'Candidatus_Kapabacteria'_thiocyanatum	bacteria	NA	2440	Ensete_ventricosum	2229	Ensete_ventricosum	3270	NA	2464	NA	3892	NA	2338			NA	NA	NA	NA	NA	NA
[truncated: 37,974 more rows]

## Sheet: RemovingContaminants
NODE_364363_length_414_cov_0.761905	KAF5421524.1	57.8	135	8	412	6.7e-44	156.4	2056317	Archaea	NA	Euryarchaeota	Methanomicrobia	Methanosarcinales	NA	NA	ANME-2_cluster_archaeon			CorrectedDomain	DOMAIN	Phylum	Species		DOMAIN archaea	DOMAIN	Phylum	Species		DOMAIN Bacteria	DOMAIN	Phylum	Species		DOMAIN Fungi	DOMAIN	Phylum	Species		DOMAIN Viruses	DOMAIN	Phylum	Species
[truncated: 38,938 more rows]

[truncated: 1 more sheets: SharedAndUnsharedTaxaVenn]
