# Supplementary material for: Metapangenomics of wild and cultivated banana microbiome reveals a plethora of host-associated protective functions
Source: Environ Microbiome. 2023 Apr 21;18:36. doi: 10.1186/s40793-023-00493-x (PMC10120106; doi:10.1186/s40793-023-00493-x)
Supplement: Supplementary file 3 — Additional file 3. Pan-community analysis comparing the samples with the largest numbers of unique ‘cloud’ taxa, MBR, BBC, and DCR (which comprise BB and AAA genotypes), showing taxon overlap results used in Venn diagrams. [file 40793_2023_493_MOESM3_ESM.xlsx]

## Sheet: Sheet1
Supplementary Table 4: List of all lowest-level taxa from root endophytic microbiomes of Musa for BB and AAA genotypes (samples BB + MB vs DC).
Samples Sharing Taxon	Number	Taxa	Superkingdom
RootBBMB RootDC	9187	Curvibacter_sp._AEP1-3	bacteria
		Niastella_caeni	bacteria
		Actinobacteria_bacterium_OK074	bacteria
		Starkeya_sp._ORNL1	bacteria
		Curvibacter_sp.	bacteria
		Bradyrhizobium_sp._CNPSo_3426	bacteria
		Pseudomonas_aeruginosa	bacteria
		Burkholderia_sp._K24	bacteria
		Deltaproteobacteria_bacterium_RBG_13_58_19	bacteria
		Ochrobactrum_sp._CGA5	bacteria
		Novosphingobium_panipatense	bacteria
		Rhizobium_azibense	bacteria
		Paracoccus_limosus	bacteria
		Phyllobacterium_zundukense	bacteria
		Rhodanobacter_sp._SCN_66-43;Xanthomonadales_bacterium_66-474	bacteria
		Duganella_sp._CF517	bacteria
		Bacteroidetes_bacterium_RIFCSPLOWO2_12_FULL_35_15	bacteria
		Microlunatus_soli	bacteria
		Sinorhizobium_fredii	bacteria
		Acidobacteria_bacterium_RIFCSPLOWO2_12_FULL_68_19	bacteria
		Sphingobium_sp._B12D2A	bacteria
		Bradyrhizobium_sp._35-63-5	bacteria
		Rhizobium_marinum	bacteria
		Gammaproteobacteria_bacterium_HGW-Gammaproteobacteria-1	bacteria
		Flavobacterium_sp._MC2016-06	bacteria
		Sphingomonas_sediminicola	bacteria
		Planctomycetes_bacterium_K2D	bacteria
		Janthinobacterium_violaceinigrum	bacteria
		Cystobacter_fuscus	bacteria
		Sphingomonas_sp._ABOLG	bacteria
		Amycolatopsis_jejuensis	bacteria
		Streptacidiphilus_albus	bacteria
		Pantoea_sp._VS1	bacteria
		Pleomorphomonas_diazotrophica	bacteria
		alpha_proteobacterium_BAL199	bacteria
		Dyadobacter_sp._SG02;Dyadobacter_sp._50-39	bacteria
		Limnothrix_sp._CACIAM_69d	bacteria
		Mycetocola_miduiensis	bacteria
		Rhodobacteraceae_bacterium_(ex_Bugula_neritina_AB1)	bacteria
		Sphingomonas_sp._Leaf20	bacteria
		Marmoricola_mangrovicus	bacteria
		Sphingomonas_sp._CFBP_13728	bacteria
		Comamonas_thiooxydans	bacteria
		Comamonas_sp._B-9	bacteria
		Pedobacter_nutrimenti	bacteria
		Streptomyces_jeddahensis	bacteria
		Aeromicrobium_erythreum	bacteria
		Candidatus_Defluviicoccus_seviourii	bacteria
		Acidimicrobiales_bacterium_mtb01	bacteria
		Acetobacterium_tundrae	bacteria
		Ensifer_alkalisoli	bacteria
		Pseudonocardia_xinjiangensis	bacteria
		Caballeronia_arationis	bacteria
		Novosphingobium_marinum	bacteria
		Tahibacter_aquaticus	bacteria
		Dechloromonas_sp._Dech2017	bacteria
		Epilithonimonas_vandammei	bacteria
		Pseudomonas_fluvialis	bacteria
		Firmicutes_bacterium_ADurb.Bin506	bacteria
		Chloroflexi_bacterium_13_1_20CM_54_36;Ktedonobacter_sp._13_1_20CM_3_54_15;Ktedonobacter_sp._13_2_20CM_2_56_8	bacteria
		Paenibacillus_sp._YN15	bacteria
		Thalassospira_alkalitolerans	bacteria
		Fodinicola_acaciae	bacteria
		uncultured_Desulfobacterium_sp.	bacteria
		Sphingomonas_taxi	bacteria
		Mycolicibacterium_sp._CECT_8783	bacteria
		Leclercia_sp._29361	bacteria
		Sphingobium_herbicidovorans	bacteria
		Bradyrhizobium_sp._WBAH10	bacteria
		candidate_division_Zixibacteria_bacterium	bacteria
		Oxynema_sp._AP17	bacteria
		uncultured_Azotobacter_sp.	bacteria
		Sinorhizobium_sp._BJ1	bacteria
		Pandoraea_thiooxydans	bacteria
		Actinosynnema_sp._ALI-1.44	bacteria
		Nocardioides_zeae	bacteria
		Dyella_sp._C11	bacteria
		Acidisarcina_polymorpha	bacteria
		Paraburkholderia_caledonica	bacteria
		Pseudomonas_sp._KUIN-1	bacteria
		Xanthomonas_arboricola	bacteria
		Rhizobium_sp._ACO-34A	bacteria
		Massilia_sp._Root335	bacteria
		Pedosphaera_sp._Tous-C6FEB	bacteria
		Sandaracinobacter_sp._M6	bacteria
		Alphaproteobacteria_bacterium_PA4	bacteria
		Bradyrhizobium_paxllaeri	bacteria
		Candidatus_Thiodiazotropha_endoloripes	bacteria
		Simplicispira_lacusdiani	bacteria
		Methylobacterium_symbioticum	bacteria
		Cupriavidus_malaysiensis;Cupriavidus_sp._USMAA2-4;Cupriavidus_sp._USMAHM13	bacteria
		Methylophilus_sp.	bacteria
		Rahnella_aquatilis	bacteria
		Streptomyces_albulus	bacteria
		Bellilinea_caldifistulae	bacteria
		bacterium_HR40	bacteria
		Lacrimispora_aerotolerans	bacteria
		Sphingomonas_sp._NFR15	bacteria
		Mesorhizobium_sp._M8A.F.Ca.ET.023.01.1.1	bacteria
		Paraburkholderia_sp._BL25I1N1	bacteria
		Candidatus_Saccharibacteria_bacterium_RIFCSPLOWO2_02_FULL_46_7	bacteria
		Bradyrhizobium_sp._83012	bacteria
		Sphingobium_yanoikuyae	bacteria
		Novipirellula_galeiformis	bacteria
		Clostridium_oryzae	bacteria
		Flavobacterium_sp._URHB0058	bacteria
		Pedobacter_nyackensis	bacteria
		Candidatus_Rokubacteria_bacterium_RIFCSPLOWO2_02_FULL_73_56	bacteria
		Chlorobi_bacterium_OLB7	bacteria
		Variovorax_sp._EL159	bacteria
		Burkholderia_dabaoshanensis;Paraburkholderia_sp.	bacteria
		Microbacterium_sp._2C	bacteria
		Altererythrobacter_sp._FM1	bacteria
		Gallionellales_bacterium_RBG_16_57_15	bacteria
		Chrysiogenales_bacterium	bacteria
		Candidatus_Kaiserbacteria_bacterium_RIFCSPLOWO2_01_FULL_53_17	bacteria
		Rickettsiales_bacterium_Ac37b	bacteria
		Variovorax_sp._HH01	bacteria
		Flavobacterium_sharifuzzamanii	bacteria
		Pusillimonas_sp._NJUB218	bacteria
		Flavobacterium_tegetincola	bacteria
		Massilia_lurida	bacteria
		Pseudoalteromonas_piscicida	bacteria
		Solimicrobium_silvestre	bacteria
		Burkholderia_sp._SRS-46	bacteria
		Polyangiaceae_bacterium_UTPRO1	bacteria
		Variovorax_sp._YR634	bacteria
		Methylophilus_methylotrophus	bacteria
		Methylomonas_sp._ZR1	bacteria
		Rhizobium_sp._M10	bacteria
		Nodosilinea_sp._P-1105	bacteria
		Methylobacterium_sp._L1A1	bacteria
		bacterium_M00.F.Ca.ET.229.01.1.1	bacteria
		Mycobacterium_europaeum	bacteria
		Methylotenera_sp._N17	bacteria
		Cronobacter_dublinensis	bacteria
		Methylocapsa_acidiphila	bacteria
		Paracoccus_sp._MKU1	bacteria
		Massilibacillus_massiliensis	bacteria
		Rhodobacter_sp._HX-7-19	bacteria
		Dickeya_zeae	bacteria
		Microvirga_makkahensis	bacteria
		Betaproteobacteria_bacterium_RIFCSPLOWO2_02_FULL_63_19;Betaproteobacteria_bacterium_RIFCSPLOWO2_12_FULL_63_13	bacteria
		Candidatus_Rokubacteria_bacterium_GWC2_70_16;Candidatus_Rokubacteria_bacterium_RIFCSPLOWO2_12_FULL_71_19	bacteria
		Oceanibaculum_indicum	bacteria
		Burkholderia_sp._A9	bacteria
		Dokdonella_sp.	bacteria
		Candidatus_Bathyarchaeota_archaeon	archaea
		Rhizomicrobium_sp._SG733	bacteria
		Kosakonia_oryzendophytica	bacteria
		Pseudomonas_viridiflava	bacteria
		Kitasatospora_sp._MBT63	bacteria
		Sphingomonas_prati	bacteria
		Flavobacterium_chungangense	bacteria
		Patescibacteria_group_bacterium	bacteria
		Pigmentiphaga_humi	bacteria
		Paenibacillus_sp._JCM_10914	bacteria
		Roseomonas_gilardii	bacteria
		Legionella_quateirensis	bacteria
		Mucilaginibacter_sp._OK283	bacteria
		Erythrobacter_sp._34-65-8	bacteria
		Proteobacteria_bacterium_TMED72	bacteria
		Candidatus_Accumulibacter_sp.	bacteria
		Sphingomonas_jinjuensis	bacteria
		Bradyrhizobium_campsiandrae	bacteria
		Pseudomonas_sp._Fl4BN2	bacteria
		Pedobacter_westerhofensis	bacteria
		Nocardioides_sp._KIGAM211	bacteria
		Ochrobactrum_sp._LP_5_YM	bacteria
		Agrobacterium_arsenijevicii	bacteria
		Streptomyces_sp._Root264	bacteria
		Rhizobium_sp._NFR03	bacteria
		Janthinobacterium_sp._SLB01	bacteria
		Herbiconiux_ginsengi	bacteria
		Methylobacterium_platani	bacteria
		Lacrimispora_algidixylanolytica	bacteria
		Novosphingobium_sp._FSY-8	bacteria
		Rubinisphaera_italica	bacteria
		Streptomyces_thermoautotrophicus	bacteria
		Rhizobium_sp._IBUN	bacteria
		Hyphomonas_pacifica	bacteria
		Paraburkholderia_phosphatilytica	bacteria
		Achromobacter_insolitus;Achromobacter_sp._KAs_3-5	bacteria
		Bosea_sp._CF476	bacteria
		Streptomyces_scabiei	bacteria
		Monosporascus_cannonballus;Monosporascus_sp._5C6A	fungi
		Rhizobium_sp._Td3;Rhizobium_sp._RM	bacteria	phytopathogen
		Polymorphobacter_multimanifer	bacteria
		Erythrobacter_sp._SG61-1L	bacteria
		Salmonella_sp._3DZ2-4SM	bacteria
		Cupriavidus_sp._IK-TO18	bacteria
		Rhizobium_sp._BK689	bacteria
		Clostridium_neonatale	bacteria
		Murimonas_intestini	bacteria
		Phycicoccus_jejuensis	bacteria
		Xanthomonadales_bacterium_GWF1_69_6	bacteria
		Wenzhouxiangella_sp._W260	bacteria
		Cronobacter_malonaticus	bacteria
		Sphingobium_sp._MP9-4	bacteria
		Pseudomonas_guariconensis	bacteria
		Alphaproteobacteria_bacterium_MarineAlpha3_Bin1	bacteria
		Actinomycetospora_cinnamomea	bacteria
		Sphingopyxis_sp._RIFCSPHIGHO2_12_FULL_65_19	bacteria
		Ensifer_sp._YR511	bacteria
		Thalassococcus_sp._S3	bacteria
		Cupriavidus_sp._BIS7	bacteria
		Acidiphilium_sp._37-60-79	bacteria
		Firmicutes_bacterium_R50	bacteria
		Oleisolibacter_albus	bacteria
		Subtercola_boreus	bacteria
		Sphingomonas_sp._28-62-11	bacteria
		Bosea_sp._Tri-39;Bosea_sp._Tri-49;Bosea_sp._Tri-54	bacteria
		Rhizobium_mongolense	bacteria
		Bradyrhizobium_nitroreducens	bacteria
		Limnohabitans_sp._2KL-51	bacteria
		Paraburkholderia_sp._LD6	bacteria
		Duganella_sp._CF458	bacteria
		Actinomyces_sp.	bacteria
		Streptomyces_camponoticapitis	bacteria
		Sulfuricaulis_limicola	bacteria
		Desulfovibrio_sp._A2	bacteria
		Burkholderia_sp._Bp9004	bacteria
		Novosphingobium_sp._SCN_63-17;Sphingomonas_sp._Root710;Sphingobium_sp._66-54	bacteria
		Sphingomonas_hengshuiensis	bacteria
		uncultured_Phycisphaerae_bacterium	bacteria
		Antricoccus_suffuscus	bacteria
		Rhizobium_sp._UR51a	bacteria
		Caulobacter_sp._Root1472	bacteria
		Mycolicibacterium_sp._018/SC-01/001	bacteria
		Rhizobium_sp._BK680	bacteria
		Mesorhizobium_sp._RMAD-H1	bacteria
		Candidatus_Thermofonsia_bacterium	bacteria
		Variovorax_sp._SG533	bacteria
		Phycisphaerae_bacterium_SG8_4	bacteria
		Rhodospirillaceae_bacterium;Rhodospirillales_bacterium_24-66-33;Rhodospirillales_bacterium_35-66-84;Rhodospirillales_bacterium_39-66-50	bacteria
		Thiobacillus_sp._0-1251	bacteria
		Nitrosospira_multiformis;Nitrosospira_sp._Nsp5;Nitrosospira_sp._Nsp6	bacteria
		Oceanibaculum_pacificum	bacteria
		Azonexus_fungiphilus	bacteria
		Kaistia_soli	bacteria
		Micromonospora_sp._AMSO12t	bacteria
		Ramlibacter_lithotrophicus	bacteria
		Sphingomonas_sp._NIC1	bacteria
		Janthinobacterium_sp._B9-8	bacteria
		Pseudoduganella_danionis	bacteria
		Mucilaginibacter_polytrichastri	bacteria
		Sphingopyxis_sp._MWB1	bacteria
		Herbaspirillum_sp._RV1423	bacteria
		Bradyrhizobium_sp._URHA0002	bacteria
		Mesorhizobium_sp._M1A.F.Ca.IN.022.05.2.1	bacteria
		Nocardioides_perillae	bacteria
		Ensifer_sp._ENS07	bacteria
		Janthinobacterium_sp._TND4EL3	bacteria
		Novosphingobium_umbonatum	bacteria
		Sphingomonas_mucosissima	bacteria
		Candidatus_Microgenomates_bacterium	bacteria
		Mesorhizobium_sp._SARCC-RB16n	bacteria
		Shimia_haliotis	bacteria
		Aequorivita_lipolytica	bacteria
		Paenibacillus_glacialis	bacteria
		Thalassomonas_sp._M1454	bacteria
		Caulobacter_sp._Root656	bacteria
		Burkholderia_sp._YR290	bacteria
		Aureimonas_sp._LMG_31693	bacteria
		Nocardioides_pelophilus	bacteria
		Variovorax_sp._GV014	bacteria
		Methylophilales_bacterium_16-45-7	bacteria
		Mesorhizobium_sp._YR577	bacteria
		Chitiniphilus_shinanonensis	bacteria
		Roseovarius_sp._HI0049	bacteria
		Rhizobium_sp._WYCCWR_11146	bacteria
		Marinobacter_sp._PJ-16	bacteria
		Lactiplantibacillus_plantarum	bacteria
		Rhodopseudomonas_rhenobacensis	bacteria
		Kinneretia_sp._DAIF2	bacteria
		Pseudomonas_sp._F(2018)	bacteria
		Alcaligenaceae_bacterium	bacteria
		Sphingomonas_astaxanthinifaciens	bacteria
		Rhizobium_naphthalenivorans	bacteria
		Mangrovicoccus_sp._HB161399	bacteria
		Mesorhizobium_sp._M00.F.Ca.ET.170.01.1.1	bacteria
		Lysobacter_sp._Root559	bacteria
		Roseomonas_aerilata	bacteria
		Bradyrhizobium_sp._Leo170	bacteria
		Rhodoferax_sp._RIFCSPLOWO2_12_FULL_60_11	bacteria
		Advenella_incenata	bacteria
		Sphingomonas_sp._EC-HK361	bacteria
		Streptomyces_sp._TSRI0281	bacteria
		Candidatus_Udaeobacter_sp.	bacteria
		Sphingomonas_sp._L-1-4w-11	bacteria
		Novosphingobium_sp._MBES04	bacteria
		Micrococcales_bacterium_73-13	bacteria
		Nitrosomonas_sp._Nm51	bacteria
		Pseudomonas_citronellolis;Pseudomonas_sp._PI1	bacteria
		Methylophilus_sp._Leaf414	bacteria
		Sphingobium_sp._32-64-5	bacteria
		Mucilaginibacter_sp._X5P1	bacteria
		Amycolatopsis_deserti	bacteria
		Sphingomonas_sp._BK069	bacteria
		Mesorhizobium_sp._3P27G6	bacteria
		Burkholderiales_bacterium_28-67-8	bacteria
		Oleispira_antarctica	bacteria
		Sphingosinicella_vermicomposti	bacteria
		Anaeromyxobacter_sp._RBG_16_69_14	bacteria
		Klebsiella_michiganensis	bacteria
		Shackletoniella_antarctica	bacteria
		Chitinophaga_rupis	bacteria
		Aminobacter_sp._J44	bacteria
		Paenibacillus_sp._WST5	bacteria
		Pseudomonas_sp._NBRC_111132	bacteria
		Rubellimicrobium_mesophilum	bacteria
		Erwiniaceae_bacterium_PD-1	bacteria
		Halomonas_salina	bacteria
		Thiothrix_sp.	bacteria
		Bradyrhizobium_sp._R5	bacteria
		Massilia_sp._Mn16-1_5	bacteria
		Niabella_ginsenosidivorans	bacteria
		Sphingomonas_sp._Root710	bacteria
		Burkholderia_sp._b13	bacteria
		Pseudomonas_sp._57B-090624	bacteria
		Pseudomonas_batumici	bacteria
		Actinobacteria_bacterium_13_1_20CM_3_71_11	bacteria
		Dyadobacter_koreensis	bacteria
		Herbaspirillum_sp._B39	bacteria
		Leptolyngbya_ohadii	bacteria
		Bacteroidales_bacterium	bacteria
		Rhizobium_sp._ADMK78	bacteria
		Agrobacterium_sp._ICMP_6402	bacteria
		Jacksonvillea_sp._ISTCYN1	bacteria
		Sphingopyxis_flava	bacteria
		Novosphingobium_malaysiense	bacteria
		Bacillus_sp._M6-12	bacteria
		Sinimarinibacterium_sp._CAU_1509	bacteria
		Coleofasciculus_sp._FACHB-SPT36	bacteria
		Stappia_sp._22II-S9-Z10	bacteria
		Mesorhizobium_zhangyense	bacteria
		Xanthomonas_sp._SHU_199	bacteria
		bacterium_HR16	bacteria
		Afifella_aestuarii	bacteria
		Nonomuraea_fuscirosea	bacteria
		Prevotella_copri	bacteria
		Lentisphaerae_bacterium_RIFOXYA12_64_32;Lentisphaerae_bacterium_RIFOXYB12_FULL_65_16	bacteria
		Agrobacterium_tumefaciens	bacteria
		Bradyrhizobium_sp._C9	bacteria
		Acidovorax_sp._SCN_65-108;Burkholderiales_bacterium_64-34	bacteria
		Bradyrhizobium_vignae	bacteria
		Pseudovibrio_stylochi	bacteria
		Sphingomonas_mali	bacteria
		Mesorhizobium_sp._M00.F.Ca.ET.186.01.1.1;bacterium_M00.F.Ca.ET.152.01.1.1;bacterium_M00.F.Ca.ET.162.01.1.1;bacterium_M00.F.Ca.ET.205.01.1.1	bacteria
		Pseudomonas_sp._GM49	bacteria
		Lysobacter_niastensis	bacteria
		Synechocystis_sp._LEGE_06083	bacteria
		Lysobacter_gummosus	bacteria
		Blastopirellula_retiformator	bacteria
		Mycolicibacterium_smegmatis	bacteria
		Variovorax_sp._BK370;Variovorax_sp._BK151	bacteria
		Pseudogulbenkiania_ferrooxidans	bacteria
		Steroidobacter_agariperforans	bacteria
		Xanthomonas_sontii	bacteria
		Lactobacillus_amylolyticus	bacteria
		uncultured_Armatimonadetes_bacterium	bacteria
		Aestuariivirga_litoralis	bacteria
		Allostreptomyces_psammosilenae	bacteria
		Mesorhizobium_sp._CU2	bacteria
		Pusillimonas_sp._ANT_WB101	bacteria
		Delftia_tsuruhatensis;Delftia_sp._67-8	bacteria
		Pseudomonas_dryadis	bacteria
		Achromobacter_sp._2789STDY5608628	bacteria
		Paraburkholderia_humisilvae	bacteria
		Pusillimonas_sp._T7-7	bacteria
		Pseudoxanthomonas_sp._Root630	bacteria
		Pararhodobacter_zhoushanensis	bacteria
		Bosea_sp._Tri-39;Bosea_sp._Tri-54	bacteria
		Polaromonas_sp._28-63-22	bacteria
		Beggiatoa_sp._SS	bacteria
		Sphingomonas_sp._C8-2	bacteria
		Sphingomonas_sp._Leaf33	bacteria
		Rhodobacteraceae_bacterium_HLUCCA12	bacteria
		Citrobacter_freundii	bacteria
		Jiangella_anatolica	bacteria
		Sphingomonas_sp._Root1294	bacteria
		Methylococcus_sp._IM1	bacteria
		Alphaproteobacteria_bacterium_13_1_20CM_3_64_12	bacteria
		Hydrobacter_penzbergensis	bacteria
		Burkholderiales_bacterium_PBB5	bacteria
		Ralstonia_sp._3N	bacteria
		Roseomonas_vastitatis	bacteria
		Sphingomonas_sp._sand1-3	bacteria
		Deltaproteobacteria_bacterium_RBG_16_54_11	bacteria
		Pelomonas_sp._Root1217	bacteria
		Aliifodinibius_sediminis	bacteria
		Porticoccaceae_bacterium	bacteria
		Nguyenibacter_vanlangensis	bacteria
		Granulicella_sp._L56	bacteria
		Paraburkholderia_sp._DHOC27	bacteria
		Acetobacteraceae_bacterium_SCN_69-10	bacteria
		Microvirga_calopogonii	bacteria
		Aeromonas_media	bacteria
		Tardiphaga_sp._YR296	bacteria
		Mitsuaria_noduli	bacteria
		Anabaena_sp._MDT14b	bacteria
		Mesorhizobium_sp._B2-2-2	bacteria
		Trichormus_variabilis	bacteria
		Lichenibacterium_minor	bacteria
		Paraburkholderia_megapolitana;Pseudomonas_acidophila	bacteria
		Amycolatopsis_sp._DR6-1	bacteria
		Paraburkholderia_sp._UCT2	bacteria
		Skermanella_aerolata	bacteria
		Candidatus_Avimonas_faecium	bacteria
		Chromobacterium_violaceum	bacteria
		Algoriella_xinjiangensis	bacteria
		Elizabethkingia_anophelis	bacteria
		Pelomonas_puraquae;Burkholderiales_bacterium	bacteria
		Sphingobium_yanoikuyae;Sphingobium_amiense	bacteria
		Granulicella_sp._S156	bacteria
		Actinomadura_fibrosa	bacteria
		Rhodanobacter_sp.	bacteria
		Paenibacillus_sp._32352	bacteria
		Candidatus_Rokubacteria_bacterium_RIFCSPLOWO2_12_FULL_71_22	bacteria
		Vulcaniibacterium_tengchongense	bacteria
		Ciceribacter_sp._F8825	bacteria
		Massilia_sp._Leaf139	bacteria
		Aeromonas_jandaei	bacteria
		Paraburkholderia_ginsengisoli	bacteria
		Hydrogenophaga_sp._RAC07	bacteria
		Sphingomonas_sp._URHD0007	bacteria
		Arenimonas_caeni	bacteria
		Pseudomonas_sp._UMA601	bacteria
		Sphingopyxis_granuli	bacteria
		Burkholderiales_bacterium_JOSHI_001	bacteria
		bacterium_HR11	bacteria
		Aureimonas_sp._AU4	bacteria
		Frateuria_sp._Soil773	bacteria
		Geobacteraceae_bacterium_GWC2_58_44	bacteria
		Microvirga_tunisiensis	bacteria
		Candidatus_Nitrotoga_sp._LAW	bacteria
		Ramlibacter_henchirensis	bacteria
		Spirochaetia_bacterium	bacteria
		Sphingomonas_sp._NFR04	bacteria
		Pseudomonas_sp._PDM15	bacteria
		Kosakonia_sp._MH5	bacteria
		Snowella_sp.	bacteria
		Piscirickettsia_salmonis	bacteria
		Sulfuricella_sp._T08	bacteria
		Polaromonas_sp._A23	bacteria
		Pseudanabaena_sp._'Roaring_Creek'	bacteria
		Phormidium_sp._FACHB-592	bacteria
		Roseimaritima_ulvae	bacteria
		Mesorhizobium_sp._ORS_3359	bacteria
		Massilia_sp._ONC3	bacteria
		Sphingobium_sp._HDIP04	bacteria
		Methyloligella_sp._GL2	bacteria
		Azospirillum_thiophilum	bacteria
		Agrobacterium_tumefaciens;Agrobacterium_sp._D14	bacteria
		Bradyrhizobium_sp._CIR3A	bacteria
		Hyphomicrobium_sp._GJ21	bacteria
		Paludisphaera_sp._JC665	bacteria
		Sphingomonas_metalli	bacteria
		Polyangium_sp._SDU3-1	bacteria
		Pantoea_sesami	bacteria
		Aeoliella_mucimassa	bacteria
		Luteimonas_padinae	bacteria
		Mesorhizobium_sp._B2-3-3	bacteria
		Paenibacillus_tyrfis	bacteria
		Candidatus_Promineofilum_breve	bacteria
		Dyadobacter_frigoris	bacteria
		Sphingomonas_sp._S-NIH.Pt3_0716	bacteria
		Methylobacterium_sp._P1-11	bacteria
		Mesorhizobium_sp._B2-8-9	bacteria
		Candidatus_Kentron_sp._FM	bacteria
		Sandaracinobacter_sp._PAMC_28131	bacteria
		Acetobacter_senegalensis	bacteria
		Methylobacillus_flagellatus	bacteria
		Planctomycetes_bacterium_SV_7m_r	bacteria
		Sphingopyxis_sp._H115	bacteria
		Enterobacter_sp._HK169	bacteria
		Moraxellaceae_bacterium_HYN0046	bacteria
		Rhizobium_sp._LC145;Rhizobiaceae_bacterium_LC148	bacteria
		Paraburkholderia_sp._T12-10	bacteria
		Lysinimonas_sp._SLBN-160	bacteria
		Sphingomonas_endophytica	bacteria
		Herbaspirillum_sp._C9C3	bacteria
		Amycolatopsis_endophytica	bacteria
		candidate_division_Zixibacteria_bacterium_RBG_16_53_22	bacteria
		Chloroflexi_bacterium_RBG_16_54_11	bacteria
		Acidocella_aminolytica	bacteria
		uncultured_Sphingomonadaceae_bacterium	bacteria
		Dysgonomonas_sp._GY75	bacteria
		Pseudomonas_sp._URMO17WK12:I2	bacteria
		Nonomuraea_jiangxiensis	bacteria
		Azospirillum_sp._W712	bacteria
		Oleiphilus_messinensis	bacteria
		Achromobacter_spanius	bacteria
		Thauera_phenylacetica	bacteria
		Neorhizobium_galegae	bacteria
		Flavobacterium_chilense	bacteria
		Dechloromonas_sp._SG708	bacteria
		Ochrobactrum_sp._Kaboul	bacteria
		Umezawaea_tangerina	bacteria
		Rhodoferax_sp._BAB1	bacteria
		Ochrobactrum_rhizosphaerae	bacteria
		Mesorhizobium_sp._M1E.F.Ca.ET.041.01.1.1	bacteria
		Sphingobium_sp._YBL2	bacteria
		Cupriavidus_basilensis	bacteria
		Enterobacter_sp._BIDMC_29	bacteria
		Cyanobacteria_bacterium_CYA	bacteria
		Cohnella_sp._CC-MHH1044	bacteria
		Phenylobacterium_soli	bacteria
		Acidobacteria_bacterium_RIFCSPLOWO2_02_FULL_65_29	bacteria
		Thermomonas_fusca	bacteria
		Erwinia_persicina	bacteria
		Rhizobium_sp._PP-CC-3G-465	bacteria
		Streptomyces_phaeolivaceus	bacteria
		Aureimonas_sp._AU40	bacteria
		Hydrogenophaga_palleronii	bacteria
		Paraburkholderia_sp._Msb3	bacteria
		Blastococcus_litoris	bacteria
		Acidimangrovimonas_sediminis	bacteria
		Xylophilus_sp._Leaf220	bacteria
		Frateuria_terrea	bacteria
		Novosphingobium_sp._1Y9A	bacteria
		Bradyrhizobium_sp._CCBAU_53421	bacteria
		Achromobacter_insuavis	bacteria
		Rhabdobacter_roseus	bacteria
		Dongia_sp._URHE0060	bacteria
		Pseudomonas_sp._2FE	bacteria
		Tolypothrix_sp._FACHB-123	bacteria
		Roseomonas_nepalensis	bacteria
		Mycolicibacterium_sphagni	bacteria
		Novosphingobium_hassiacum	bacteria
		Paenibacillus_macerans	bacteria
		Myxococcus_sp._AM009	bacteria
		Massilia_sp._Root351	bacteria
		Desulfobacterales_bacterium_S5133MH16	bacteria
		Neorhizobium_alkalisoli	bacteria
		Bryobacter_aggregatus	bacteria
		Bradyrhizobium_icense	bacteria
		Bordetella_genomosp._13	bacteria
		Dysgonomonas_mossii	bacteria
		Glaciimonas_sp._PCH181	bacteria
		archaeon	archaea
		Alphaproteobacteria_bacterium_64-6	bacteria
		Phreatobacter_stygius	bacteria
		Arthrobacter_alpinus	bacteria
		Sphingomonas_sp._PAMC_26617	bacteria
		Paraburkholderia_aspalathi	bacteria
		Klebsiella_sp._P1CD1	bacteria
		Herbaspirillum_sp._WT00C	bacteria
		Pandoraea_horticolens	bacteria
		Thermoprotei_archaeon	archaea
		Variovorax_paradoxus	bacteria
		Sphingobium_boeckii	bacteria
		Acidovorax_sp._28-64-14	bacteria
		Massilia_umbonata	bacteria
		Tistrella_bauzanensis	bacteria
		Fulvimonas_soli	bacteria
		Bradyrhizobium_symbiodeficiens	bacteria
		Candidatus_Accumulibacter_sp._SK-12	bacteria
		Marinicaulis_flavus	bacteria
		Undibacterium_pigrum	bacteria
		Mesorhizobium_sp._M1E.F.Ca.ET.063.01.1.1	bacteria
		Lentzea_aerocolonigenes	bacteria
		Mesorhizobium_sp._M7A.F.Ca.US.003.02.1.1	bacteria
		Gemmatirosa_kalamazoonesis	bacteria
		Arthrobacter_nitrophenolicus	bacteria
		Mesorhizobium_sp._LCM_4576	bacteria
		Chlamydiae_bacterium	bacteria
		Devosia_sp._Root635	bacteria
		Ideonella_sakaiensis	bacteria
		Sphingopyxis_bauzanensis	bacteria
		Andreprevotia_lacus	bacteria
		Novosphingobium_sp._ERW19	bacteria
		Sphingomonas_melonis	bacteria
		Rhizobium_sp._OK494	bacteria
		Sphingopyxis_sp._113P3	bacteria
		Janthinobacterium_sp._MP5059B	bacteria
		Streptomyces_sp._142MFCol3.1	bacteria
		Thalassospira_sp._MCCC_1A03138	bacteria
		Microbacterium_sp._18062	bacteria
		Nocardioides_sp._URHA0020	bacteria
		Streptomyces_geranii	bacteria
		Paraburkholderia_sp._7MH5	bacteria
		Chloroflexi_bacterium_GWC2_73_18	bacteria
		Caulobacter_radicis	bacteria
		Pedobacter_sp._OV280	bacteria
		Nitrobacter_sp._62-13;Nitrobacter_sp._62-23	bacteria
		Bradyrhizobium_sp._ARR65	bacteria
		Spirochaetaceae_bacterium	bacteria
		Sphingobium_sp.	bacteria
		Catenulispora_pinisilvae	bacteria
		Pannonibacter_sp._XCT-34	bacteria
		Azospirillum_doebereinerae	bacteria
		Mesorhizobium_sp._M1A.F.Ca.IN.022.02.1.1	bacteria
		Rhodopseudomonas_pentothenatexigens;Rhodopseudomonas_thermotolerans	bacteria
		Bordetella_genomosp._1	bacteria
		Massilia_phosphatilytica	bacteria
		Dyella_sp._DHC06	bacteria
		Azospirillum_sp._TSO35-2	bacteria
		Balneolaceae_bacterium	bacteria
		Palleronia_marisminoris	bacteria
		Eilatimonas_milleporae	bacteria
		Flavobacterium_reichenbachii	bacteria
		Mesorhizobium_sp._M7A.F.Ca.US.003.02.2.1	bacteria
		Mesorhizobium_sp._M6A.T.Cr.TU.017.01.1.1	bacteria
		Candidatus_Methylobacter_oryzae	bacteria
		Effusibacillus_lacus	bacteria
		Cellulomonas_oligotrophica	bacteria
		Paraburkholderia_dilworthii	bacteria
		Rhizobiales_bacterium_GAS188;Rhizobiales_bacterium_GAS113	bacteria
		Methylosinus_sp._PW1	bacteria
		Cellvibrio_sp._pealriver	bacteria
		Thiorhodovibrio_sp._970	bacteria
		Burkholderia_seminalis	bacteria
		Luteibacter_sp._OK325	bacteria
		Devosia_sp._M6-77	bacteria
		Monosporascus_cannonballus	fungi
		Acidobacterium_sp._4Y35	bacteria
		Pseudomonas_sp._OV286	bacteria
		Paraburkholderia_terrae	bacteria
		Sulfurimicrobium_lacus	bacteria
		Numidum_massiliense	bacteria
		Myxococcus_fulvus	bacteria
		Cellulomonas_composti	bacteria
		Gellertiella_hungarica	bacteria
		Brenneria_rubrifaciens	bacteria
		Enterobacter_sp._CM29	bacteria
		Lysobacter_soli	bacteria
		Novosphingobium_indicum	bacteria
		Granulicella_sp._L60	bacteria
		Arthrobacter_sp._YN	bacteria
		Janthinobacterium_sp._BJB426	bacteria
		Methylobacterium_sp._Leaf399	bacteria
		Herbaspirillum_lusitanum	bacteria
		Microbacterium_oleivorans	bacteria
		Acidobacterium_sp.	bacteria
		Hoeflea_sp._BAL378	bacteria
		Limnohabitans_sp._2KL-17	bacteria
		Ensifer_sp._Root142	bacteria
		Pseudomonas_sp._Os17	bacteria
		Pseudoruegeria_sp._HB172150	bacteria
		Legionella_sp.	bacteria
		Blastochloris_tepida	bacteria
		Microbacterium_sp._SCN_70-200;Microbacterium_sp._70-16	bacteria
		Patulibacter_medicamentivorans	bacteria
		Pseudonocardia_dioxanivorans	bacteria
		Rhizobium_sp._RHZ02	bacteria
		Lujinxingia_litoralis	bacteria
		Sphingomonas_oligophenolica	bacteria
		Tardibacter_chloracetimidivorans	bacteria
		Microbacterium_sp.	bacteria
		Bradyrhizobium_cajani	bacteria
		Mesorhizobium_sp._M1C.F.Ca.ET.196.01.1.1	bacteria
		Melaminivora_sp._SC2-9	bacteria
		Candidatus_Tectomicrobia_bacterium_RIFCSPLOWO2_02_FULL_70_19	bacteria
		Methylobacterium_bullatum	bacteria
		Clostridium_sp._ASBs410	bacteria
		Sphingomonas_rubra	bacteria
		Noviherbaspirillum_autotrophicum	bacteria
		Mesorhizobium_sp._M7D.F.Ca.US.004.01.2.1	bacteria
		Phycicoccus_sp._Soil748	bacteria
		Leifsonia_sp._NCR5	bacteria
		Pseudomonas_xanthomarina	bacteria
		Schlesneria_paludicola	bacteria
		bacterium_M00.F.Ca.ET.180.01.1.1	bacteria
		Mesorhizobium_sp._B2-3-12	bacteria
		Sulfurifustis_variabilis	bacteria
		Citromicrobium_sp._JLT1363	bacteria
		Heliobacillus_mobilis	bacteria
		Rubrivivax_sp._SCN_70-15	bacteria
		Symmachiella_macrocystis	bacteria
		Brucella_suis	bacteria
		Gammaproteobacteria_bacterium_HGW-Gammaproteobacteria-12	bacteria
		Pelobacter_seleniigenes	bacteria
		Bradyrhizobium_sp._ORS_285	bacteria
		Cellvibrio_sp._PSBB006	bacteria
		Sphingomonas_fennica	bacteria
		Pontibacter_korlensis	bacteria
		Parachlamydiaceae_bacterium	bacteria
		Paenirhodobacter_sp._MME-103	bacteria
		Mesorhizobium_sp._M7A.F.Ca.CA.001.08.2.1	bacteria
		Nitrobacter_sp._62-13	bacteria
		Hyalangium_minutum	bacteria
		Komagataeibacter_saccharivorans	bacteria
		Rhizobium_lentis	bacteria
		Cupriavidus_gilardii	bacteria
		Caulobacter_sp._UNC358MFTsu5.1	bacteria
		Paraburkholderia_ferrariae	bacteria
		Acetobacter_sp._KACC_21233	bacteria
		Pseudenhygromyxa_sp._WMMC2535	bacteria
		Pseudarcicella_hirudinis	bacteria
		Agrobacterium_sp._LC34	bacteria
		Streptomyces_sp._TLI_235	bacteria
		Clostridium_sp._HBUAS56010	bacteria
		Chelatococcus_sambhunathii	bacteria
		Rhodospirillales_bacterium_RIFCSPLOWO2_02_FULL_58_16;Rhodospirillales_bacterium_RIFCSPLOWO2_12_FULL_58_28	bacteria
		Mesorhizobium_sangaii	bacteria
		Frankia_casuarinae	bacteria
		Sphingomonas_sp._YL-JM2C	bacteria
		Chloroflexi_bacterium_RBG_16_63_12	bacteria
		Geminicoccus_sp._CPCC_101083	bacteria
		Burkholderia_contaminans	bacteria
		Mesorhizobium_sp._M1B.F.Ca.ET.045.04.1.1	bacteria
		Candidatus_Viridilinea_mediisalina	bacteria
		Bradyrhizobium_sp._PARBB1	bacteria
		Paraburkholderia_sp._5N	bacteria
		Methylobacterium_sp._6HR-1	bacteria
		Betaproteobacteria_bacterium_ADurb.Bin341	bacteria
		Mesorhizobium_sp._WSM3860	bacteria
		Aromatoleum_bremense	bacteria
		Geodermatophilus_tzadiensis	bacteria
		Myxococcus_sp._CA033	bacteria
		Skermanella_pratensis	bacteria
		Gemmata_sp._SH-PL17	bacteria
		Burkholderia_sp._Bp9012	bacteria
		Rahnella_sp._SAP-1	bacteria
		Edaphocola_flava	bacteria
		Parcubacteria_group_bacterium_ADurb.Bin216	bacteria
		Acetobacter_cibinongensis	bacteria
		Mesorhizobium_sp._USDA-HM6	bacteria
		Kofleriaceae_bacterium	bacteria
		Yoonia_maricola	bacteria
		Rhizobium_sp._FY34	bacteria
		Pedobacter_ginsenosidimutans	bacteria
		Chryseobacterium_sp._Leaf180	bacteria
		Betaproteobacteria_bacterium_RIFCSPLOWO2_02_FULL_65_20;Betaproteobacteria_bacterium_RIFCSPLOWO2_12_FULL_65_110	bacteria
		Caballeronia_sordidicola	bacteria
		Thiomonas_sp._FB-Cd	bacteria
		Rudaeicoccus_suwonensis	bacteria
		Rhodanobacter_fulvus	bacteria
		Pseudomonas_argentinensis	bacteria
		Pseudomonas_sp._A-1	bacteria
		Ramlibacter_sp._18x22-1	bacteria
		[Pseudomonas]_boreopolis	bacteria
		Xanthobacter_sp._126	bacteria
		Zymomonas_sp.	bacteria
		Mesorhizobium_sp._B1-1-8	bacteria
		Sphaerotilus_montanus	bacteria
		Ralstonia_sp._GX3-BWBA	bacteria
		Hyphomicrobiaceae_bacterium_TMED74	bacteria
		Devosia_sp._D6-9	bacteria
		Wenzhouxiangella_sp._AB-CW3	bacteria
		Betaproteobacteria_bacterium_SG8_41	bacteria
		Gammaproteobacteria_bacterium_RIFCSPLOWO2_02_FULL_57_10	bacteria
		Frankia_sp._Cc1.17	bacteria
		Actinomadura_sp._HBU206391	bacteria
		Adhaeribacter_arboris	bacteria
		Caballeronia_sp._SBC2;Caballeronia_sp._SBC1	bacteria
		Rhizobium_favelukesii	bacteria
		Azotobacter_salinestris	bacteria
		Collimonas_pratensis	bacteria
		Frateuria_defendens	bacteria
		Lampropedia_puyangensis	bacteria
		Pandoraea_terrae	bacteria
		Oxalicibacterium_flavum	bacteria
		Amycolatopsis_pithecelloba	bacteria
		Ensifer_sp._LCM_4579	bacteria
		Paraburkholderia_sp._OV446	bacteria
		Candidatus_Entotheonella_gemina	bacteria
		Rhodoligotrophos_sp._lm1	bacteria
		Paenibacillus_sp._SY21-1	bacteria
		Bradyrhizobium_sp._WSM_1744	bacteria
		Clostridium_sp._DJ247	bacteria
		Alkalilimnicola_ehrlichii	bacteria
		Methylobacterium_sp._CCH5-D2	bacteria
		Chachezhania_antarctica	bacteria
		Acinetobacter_pittii	bacteria
		Rhizobium_sp._BK315	bacteria
		Bradyrhizobium_ottawaense	bacteria
		Larkinella_terrae	bacteria
		Gallionellales_bacterium_RIFCSPLOWO2_02_FULL_59_110;Gallionellales_bacterium_RIFCSPLOWO2_12_FULL_59_22	bacteria
		Geodermatophilus_sabuli	bacteria
		Actinomadura_hibisca	bacteria
		Mesorhizobium_sp._M1C.F.Ca.ET.144.01.1.1	bacteria
		Solemya_velum_gill_symbiont	bacteria
		Acidipila_sp._EB88	bacteria
		Legionella_lansingensis	bacteria
		Nonomuraea_turkmeniaca	bacteria
		Thioalkalivibrio_sulfidiphilus	bacteria
		Actinoplanes_utahensis	bacteria
		Paenibacillus_cellulosilyticus	bacteria
		Janthinobacterium_sp._13	bacteria
		Sphingobium_sp._Z007	bacteria
		Rhizobium_sp._N122	bacteria
		Chitinophaga_silvisoli	bacteria
		Chitiniphilus_eburneus	bacteria
		Dolichospermum_planctonicum	bacteria
		Phyllobacterium_leguminum	bacteria
		Betaproteobacteria_bacterium_RIFCSPLOWO2_12_FULL_67_28	bacteria
		Burkholderiales_bacterium_RIFOXYC12_FULL_65_23	bacteria
		Methylobacterium_sp._YIM_132548	bacteria
		Ideonella_azotifigens	bacteria
		Proteus_alimentorum	bacteria
		Tepidicaulis_marinus	bacteria
		Bradyrhizobium_guangxiense	bacteria
		Hyphomicrobium_sp._CS1BSMeth3	bacteria
		Mesorhizobium_sp._M2A.F.Ca.ET.039.01.1.1	bacteria
		Methylovirgula_ligni	bacteria
		Saccharophagus_sp._K07	bacteria
		Devosia_sp._66-14	bacteria
		Magnetospirillum_magneticum	bacteria
		Mesorhizobium_tamadayense	bacteria
		Mesorhizobium_sp._L2C067A000	bacteria
		Pseudomonas_guguanensis	bacteria
		Planctomycetes_bacterium_RBG_16_55_9	bacteria
		Agrobacterium_sp._D14	bacteria
		Labrenzia_aggregata	bacteria
		Achromobacter_sp._AONIH1	bacteria
		Paracoccus_gahaiensis	bacteria
		Candidatus_Nitrosocosmicus_hydrocola	archaea
		Flavobacterium_kingsejongi	bacteria
		Rhizobium_undicola	bacteria
		Quadrisphaera_sp._DD2A	bacteria
		Xanthobacter_sp._91	bacteria
		uncultured_Microbacterium_sp.	bacteria
		Mucilaginibacter_gossypiicola	bacteria
		Scytonema_sp._HK-05	bacteria
		Sphingomonas_dokdonensis	bacteria
		Armatimonadetes_bacterium_CG_4_10_14_3_um_filter_66_18	bacteria
		Nitrosococcus_wardiae	bacteria
		Pseudorhizobium_pelagicum	bacteria
		Azospira_sp._I09;Betaproteobacteria_bacterium	bacteria
		Sediminibacterium_magnilacihabitans	bacteria
		Sphingomonas_montanisoli	bacteria
		Sphingobium_phenoxybenzoativorans	bacteria
		Agrobacterium_albertimagni	bacteria
		Flavobacterium_sp._LM4	bacteria
		Acidovorax_sp._59;Acidovorax_sp._30	bacteria
		Pseudomonas_bauzanensis	bacteria
		Paraburkholderia_kururiensis	bacteria
		Methylovulum_psychrotolerans	bacteria
		Afipia_sp._Root123D2	bacteria
		Rhizobium_leguminosarum	bacteria
		Enterobacteriaceae_bacterium_NFIX31	bacteria
		Mesorhizobium_sp._LSHC422A00	bacteria
		Chromobacterium_amazonense	bacteria
		Massilia_sp.	bacteria
		Brevundimonas_sp._Root1279	bacteria
		Paracoccus_sanguinis	bacteria
		Sphingomonas_formosensis	bacteria
		Rhizobium_pusense	bacteria
		Sphingomonas_panacis	bacteria
		Aquabacterium_sp._A08	bacteria
		Chryseobacterium_sp._39-10	bacteria
		Chitinophaga_japonensis	bacteria
		Niveibacterium_umoris	bacteria
		Desulfovermiculus_halophilus	bacteria
		Demequina_lutea	bacteria
		Devosia_sp._PTR5	bacteria
		Caulobacter_sp._BK020	bacteria
		Pantoea_rwandensis	bacteria
		Pseudonocardiales_bacterium	bacteria
		Verrucomicrobiae_bacterium_AMD-G2;Verrucomicrobiae_bacterium_Tous-C3TDCM	bacteria
		Geobacteraceae_bacterium_GWC2_55_20;Geobacteraceae_bacterium_GWF2_54_21	bacteria
		Brevibacillus_sp._CHY01	bacteria
		Rhizobiales_bacterium_GAS191;Rhizobiales_bacterium_GAS188;Rhizobiales_bacterium_GAS113	bacteria
		Dyadobacter_jiangsuensis;Dyadobacter_sp._SG02	bacteria
		Oleiagrimonas_citrea	bacteria
		Rhodanobacter_sp._Root627	bacteria
		Demequina_sp._NBRC_110052	bacteria
		Planctomycetes_bacterium_Pan216	bacteria
		Comamonas_sp._Z1	bacteria
		Chthonobacter_albigriseus	bacteria
		Inhella_inkyongensis	bacteria
		Cerasicoccus_arenae	bacteria
		Roseateles_depolymerans	bacteria
		Candidatus_Methyloumidiphilus_alinensis	bacteria
		Rubritepida_flocculans	bacteria
		Pelagibacterium_sp._SCN_64-44;Burkholderiales_bacterium_67-32	bacteria
		Pseudomonas_kirkiae	bacteria
		Rhizobium_sp._9140	bacteria
		Acidovorax_sp._100	bacteria
		Rhizobium_sp._TH135	bacteria
		Pseudorhodobacter_psychrotolerans	bacteria
		Salinispora_arenicola	bacteria
		Gaiella_occulta	bacteria
		Leptolyngbya_sp._FACHB-1624	bacteria
		Sphingobium_bisphenolivorans	bacteria
		Candidatus_Paraburkholderia_schumannianae	bacteria
		Chitinophaga_alhagiae	bacteria
		Armatimonadetes_bacterium_CG17_big_fil_post_rev_8_21_14_2_50_66_6	bacteria
		Gammaproteobacteria_bacterium_RIFCSPLOWO2_02_FULL_61_13	bacteria
		Terracidiphilus_gabretensis	bacteria
		Mycobacteroides_abscessus	bacteria
		Spirochaetes_bacterium_GWE1_60_18	bacteria
		Calidithermus_roseus	bacteria
		Streptomyces_sp._3213.3	bacteria
		Aromatoleum_diolicum	bacteria
		Thiobacillus_sp._SCN_65-179;Thiobacillus_sp._65-69	bacteria
		Nitrospira_lenta	bacteria
		Oceanimonas_sp._GK1	bacteria
		Acidovorax_sp._Root219	bacteria
		Gallionellaceae_bacterium_CG11_big_fil_rev_8_21_14_0_20_60_62	bacteria
		Streptomyces_sp._ST1015	bacteria
		Paracoccus_salipaludis	bacteria
		Dechloromonas_agitata	bacteria
		Chitinophaga_sp._CF118	bacteria
		Roseiflexus_sp._RS-1	bacteria
		Enterobacteriaceae_bacterium_TzEc051	bacteria
		Bradyrhizobium_sp._Ai1a-2	bacteria
		Microbacterium_sp._NEAU-LLC	bacteria
		Burkholderiales_bacterium_RIFCSPHIGHO2_12_FULL_67_38;Burkholderiales_bacterium_RIFCSPLOWO2_02_FULL_67_64;Burkholderiales_bacterium_RIFCSPLOWO2_12_67_14	bacteria
		Oceanicoccus_sagamiensis	bacteria
		Mycobacterium_sp._ITM-2017-0098	bacteria
		Rubrobacter_sp._SCSIO_52915	bacteria
		Sediminibacterium_goheungense	bacteria
		Aminobacter_carboxidus	bacteria
		Opitutus_sp._GAS368	bacteria
		Yoonia_vestfoldensis	bacteria
		Pseudoruegeria_sp._SK021	bacteria
		Agrobacterium_tumefaciens;Agrobacterium_fabrum	bacteria
		Bradyrhizobium_betae	bacteria
		Bradyrhizobium_sp._CCBAU_51753	bacteria
		Noviherbaspirillum_soli	bacteria
		Mesorhizobium_delmotii	bacteria
		Defluviicoccus_sp.	bacteria
		Methylomonas_sp._DH-1	bacteria
		Variovorax_sp._YR266	bacteria
		Agrobacterium_salinitolerans	bacteria
		Devosia_sp._SCN_66-27;Devosia_sp._A16;Devosia_sp._66-14	bacteria
		Candidatus_Lindowbacteria_bacterium_RIFCSPLOWO2_02_FULL_62_12;Candidatus_Lindowbacteria_bacterium_RIFCSPLOWO2_12_FULL_62_27	bacteria
		Betaproteobacteria_bacterium_HGW-Betaproteobacteria-20	bacteria
		Salipiger_profundus	bacteria
		Jannaschia_rubra	bacteria
		Methylobacterium_sp._4-46	bacteria
		Bradyrhizobium_sp._Rc3b	bacteria
		Terricaulis_silvestris	bacteria
		OCS116_cluster_bacterium	bacteria
		Streptomyces_sp._NBS_14/10	bacteria
		Micromonospora_violae	bacteria
		Variovorax_sp._54	bacteria
		bacterium_HR25	bacteria
		Rhizobium_sp._CF394	bacteria
		Methylobacterium_sp._Leaf466	bacteria
		Cupriavidus_sp._USMAHM13	bacteria
		Ochrobactrum_sp._Marseille-Q0166	bacteria
		Pseudomonas_denitrificans_(nom._rej.)	bacteria
		Aeromonas_sp._62-46	bacteria
		Dyadobacter_luticola	bacteria
		Azospirillum_halopraeferens	bacteria
		Alphaproteobacteria_bacterium_13_1_20CM_3_64_12;Alphaproteobacteria_bacterium	bacteria
		Salinihabitans_flavidus	bacteria
		Thalassobaculum_fulvum	bacteria
		Providencia_rettgeri	bacteria
		Pseudomonas_composti	bacteria
		Frankia_canadensis	bacteria
		Palleronia_abyssalis	bacteria
		Pandoraea_communis	bacteria
		Pseudomonas_fluorescens	bacteria
		Betaproteobacteria_bacterium_HGW-Betaproteobacteria-17	bacteria
		Caulobacter_sp._K31	bacteria
		Amycolatopsis_tolypomycina	bacteria
		Nitrolancea_hollandica	bacteria
		Stappia_sp._28M-7	bacteria
		Boseongicola_sp._CCM32	bacteria
		Chitinimonas_koreensis	bacteria
		Sphingomonadales_bacterium_RIFCSPLOWO2_12_FULL_63_15	bacteria
		Alcanivorax_nanhaiticus	bacteria
		Kitasatospora_indigofera	bacteria
		Terrimonas_ferruginea	bacteria
		Alphaproteobacteria_bacterium	bacteria
		Eubacterium_ventriosum	bacteria
		Thioalkalivibrio_sp._ALSr1	bacteria
		Solirubrobacterales_bacterium_70-9	bacteria
		Nitrosospira_sp._Nsp44	bacteria
		Bradyrhizobium_sp._WSM1743	bacteria
		Streptomyces_sp._WAC05374	bacteria
		Chitinophaga_flava	bacteria
		Novosphingobium_sp._YJ-S2-02	bacteria
		Comamonas_granuli	bacteria
		Granulicella_sp._SCN_62-9;Acidobacteriales_bacterium_59-55	bacteria
		Thiothrix_lacustris	bacteria
		Paludibaculum_fermentans	bacteria
		Pseudomonas_sp._ADP;Pseudomonas_sp._EGD-AKN5	bacteria
		Zetaproteobacteria_bacterium_CG02_land_8_20_14_3_00_50_9	bacteria
		Bradyrhizobium_sp._S69	bacteria
		Acinetobacter_nosocomialis	bacteria
		Acidobacteria_bacterium_RIFCSPLOWO2_02_FULL_68_18;Acidobacteria_bacterium_RIFCSPLOWO2_12_FULL_68_19	bacteria
		Pectobacterium_sp._A477-S1-J17	bacteria
		Mesorhizobium_sp._WSM2561	bacteria
		Brevibacillus_laterosporus	bacteria
		Clostridium_sp._Maddingley_MBC34-26;Clostridium_sp._LS	bacteria
		Rhodanobacter_sp._DHG33	bacteria
		Leptospira_perdikensis	bacteria
		Paenibacillus_fonticola	bacteria
		Paraburkholderia_sp._BL8N3	bacteria
		Pseudomonas_sihuiensis	bacteria
		Nubsella_zeaxanthinifaciens	bacteria
		Salmonella_sp._NCTC_7297	bacteria
		Paenibacillus_prosopidis	bacteria
		Devosia_naphthalenivorans	bacteria
		Neorhizobium_tomejilense	bacteria
		Jiangella_alba	bacteria
		Acidiphilium_cryptum	bacteria
		Modestobacter_marinus	bacteria
		Aeromonas_sp._HMWF036	bacteria
		Mycobacterium_sp._ELW1	bacteria
		Paenibacillus_sp._FSL_H7-0326	bacteria
		Solirhodobacter_olei	bacteria
		Desulfotomaculum_aquiferis	bacteria
		Streptomyces_sp._NRRL_S-244	bacteria
		Mesorhizobium_sp._MaA-C15	bacteria
		Sphingorhabdus_soli	bacteria
		Comamonadaceae_bacterium;Acidovorax_sp.	bacteria
		Chitinophaga_lutea	bacteria
		Sulfuriflexus_mobilis	bacteria
		Bordetella_ansorpii	bacteria
		Thiomonas_bhubaneswarensis	bacteria
		Edaphobacter_acidisoli	bacteria
		Endozoicomonas_sp._SM1973	bacteria
		Actinomycetales_bacterium_JB111	bacteria
		Achromobacter_xylosoxidans	bacteria
		Bradyrhizobium_sp._WSM2793	bacteria
		Methylobacterium_sp._WL8	bacteria
		Sphingobium_sp._YR768	bacteria
		Azorhizobium_sp._35-67-5	bacteria
		Paracoccus_thiocyanatus	bacteria
		Burkholderia_sp._4M9327F10	bacteria
		Promicromonospora_citrea	bacteria
		Paenibacillus_ehimensis	bacteria
		Rhizobium_sp._NFACC06-2	bacteria
		Candidatus_Burkholderia_crenata	bacteria
		Aureliella_helgolandensis	bacteria
		Rhizobium_sp._BK049	bacteria
		Janthinobacterium_sp._FT68W	bacteria
		Novosphingobium_sp._63-713	bacteria
		Burkholderia_sp._BCC1642	bacteria
		Corallococcus_sp._AB049A	bacteria
		Methylobacterium_sp._ap11	bacteria
		Vitreoscilla_filiformis	bacteria
		Roseibium_sp._RKSG952	bacteria
		Zooshikella_ganghwensis	bacteria
		Pseudomonas_sp._BMS12	bacteria
		Kribbella_catacumbae	bacteria
		Labrys_sp._KNU-23	bacteria
		Pseudomonas_sp._ML96	bacteria
		Caulobacter_sp._BP25	bacteria
		Methylocystis_sp._FS	bacteria
		Hoeflea_halophila	bacteria
		Bradyrhizobium_sp._SG09;Bradyrhizobium_sp._TM102	bacteria
		Acidobacteria_bacterium_ADurb.Bin340	bacteria
		Actinoplanes_subtropicus	bacteria
		Planctomycetes_bacterium_Poly30	bacteria
		Tardiphaga_sp._vice154	bacteria
		Microbacterium_ketosireducens	bacteria
		Mesorhizobium_sp._J18	bacteria
		bacterium_SCN_62-11	bacteria
		Roseateles_sp._YR242	bacteria
		Brevundimonas_sp._M20	bacteria
		Gluconacetobacter_asukensis	bacteria
		Achromobacter_denitrificans	bacteria
		Planctomycetes_bacterium_ADurb.Bin126	bacteria
		Methylotenera_mobilis	bacteria
		Streptomyces_sp._SID12488	bacteria
		Agrobacterium_sp._MA01	bacteria
		Paraburkholderia_hiiakae	bacteria
		Mesorhizobium_sp._65-26	bacteria
		Allokutzneria_sp._NRRL_B-24872	bacteria
		Duganella_sp._LX20W	bacteria
		Betaproteobacteria_bacterium_CG2_30_59_46;Hydrogenophilales_bacterium_CG_4_10_14_3_um_filter_58_23;Hydrogenophilales_bacterium_CG_4_9_14_3_um_filter_59_35;Hydrogenophilales_bacterium_CG18_big_fil_WC_8_21_14_2_50_58_12	bacteria
		Janthinobacterium_sp._BJB412	bacteria
		Thermithiobacillus_tepidarius	bacteria
		Siccirubricoccus_deserti	bacteria
		Brevifollis_gellanilyticus	bacteria
		Ramlibacter_sp._WS9	bacteria
		Microcystis_aeruginosa	bacteria
		Pseudomonas_lundensis	bacteria
		Rhodobacteraceae_bacterium_PD-2	bacteria
		Mesorhizobium_sp._Root157	bacteria
		Streptomyces_sp._NRRL_S-31	bacteria
		Nissabacter_archeti	bacteria
		Paenibacillus_mesophilus	bacteria
		Nitrosomonas_sp._Nm120	bacteria
		Pseudomonas_jinjuensis	bacteria
		Candidatus_Electronema_sp._GS	bacteria
		Alicyclobacillus_pomorum	bacteria
		Paraburkholderia_kirstenboschensis	bacteria
		Enterobacter_sp._BIDMC109	bacteria
		Rhodopirellula_sp._TMED11;Planctomycetes_bacterium_SV_7m_r	bacteria
		Aquabacterium_olei	bacteria
		Thermostaphylospora_chromogena	bacteria
		Fischerella_sp._PCC_9339	bacteria
		Arachidicoccus_soli	bacteria
		Sphingomonas_sp._PP-CC-3A-396	bacteria
		Rhizobium_sp._BK007	bacteria
		Acidobacteria_bacterium_RIFCSPLOWO2_12_FULL_67_14b	bacteria
		Sphingomonas_sp._3P27F8	bacteria
		Pandoraea_bronchicola	bacteria
		Pseudonocardiaceae_bacterium	bacteria
		Methanobacterium_formicicum	archaea
		Martelella_limonii	bacteria
		Mesorhizobium_sp._LNJC384A00	bacteria
		Methylibium_sp._NZG	bacteria
		Vibrio_sp._T9	bacteria
		Rhodobacteraceae_bacterium_WDS4C29	bacteria
		Sphingopyxis_sp._BSNA05	bacteria
		Microbacterium_aurum	bacteria
		Arthrobacter_sp._TS-15	bacteria
		Edaphobacter_modestus	bacteria
		Flavihumibacter_soli	bacteria
		Inhella_crocodyli	bacteria
		Undibacterium_sp._FT79W	bacteria
		Spirillospora_albida	bacteria
		Hwanghaeella_grinnelliae	bacteria
		Sphingomonas_adhaesiva	bacteria
		Comamonadaceae_bacterium_SCN_68-20	bacteria
		Candidatus_Rokubacteria_bacterium_GWC2_70_16	bacteria
		Streptomyces_europaeiscabiei	bacteria
		Pseudomonas_laurentiana	bacteria
		Gluconobacter_cerinus	bacteria
		Mucilaginibacter_sp._F39-2	bacteria
		Hymenobacter_sp._BT662	bacteria
		Rhizobium_azooxidifex	bacteria
		Actinomyces_sp._CtC_72	bacteria
		Caballeronia_udeis	bacteria
		Acidovorax_sp._32-64-7	bacteria
		Deinococcus_misasensis	bacteria
		Ensifer_sp._Root258	bacteria
		Sphingomonas_sp._CCH9-E2	bacteria
		Myxococcus_sp._AM001	bacteria
		Bradyrhizobium_sp._WSM1253	bacteria
		Dankookia_rubra	bacteria
		Paenibacillus_anaericanus	bacteria
		Stenotrophomonas_rhizophila	bacteria
		Achromobacter_sp._2789STDY5608621	bacteria
		uncultured_bacterium_126	bacteria
		Methylarcula_marina	bacteria
		Marinobacter_halotolerans	bacteria
		Dyadobacter_sp._3J3	bacteria
		Ochrobactrum_sp._CPD-03	bacteria
		Lapillicoccus_jejuensis	bacteria
		Dehalococcoidia_bacterium_DG_22	bacteria
		Syntrophobacter_sp._SbD2	bacteria
		Pseudomonas_anguilliseptica	bacteria
		Microvirga_guangxiensis	bacteria
		bacterium_M00.F.Ca.ET.156.01.1.1	bacteria
		Sphingobium_chungbukense	bacteria
		Limnohabitans_sp._Jir61	bacteria
		Rhizobium_grahamii	bacteria
		Aquamicrobium_sp._LC103	bacteria
		Candidatus_Kentron_sp._MB	bacteria
		Terasakiella_pusilla	bacteria
		Demequina_iriomotensis	bacteria
		Lacibacter_sp._S13-6-6	bacteria
		Acidipila_sp._4G-K13	bacteria
		Methylocystis_hirsuta	bacteria
		Arthrobacter_sp._Hiyo6	bacteria
		Rhizobium_skierniewicense	bacteria
		Niveispirillum_cyanobacteriorum	bacteria
		Laribacter_hongkongensis	bacteria
		Lysobacter_silvestris	bacteria
		Paraburkholderia_fungorum;Burkholderia_sp._K24	bacteria
		Phormidium_sp._LEGE_05292	bacteria
		Catenuloplanes_japonicus	bacteria
		Rhizobacter_sp._Root16D2	bacteria
		Pseudorhodoferax_sp._Leaf267	bacteria
		Pseudonocardia_kunmingensis	bacteria
		Planctomycetaceae_bacterium	bacteria
		Bosea_sp._67-29;Bosea_sp._AS-1	bacteria
		Pseudomonas_sp._WCHP16	bacteria
		Lysobacter_bugurensis	bacteria
		Noviherbaspirillum_malthae	bacteria
		Rhodopirellula_solitaria	bacteria
		Sphingopyxis_terrae	bacteria
		Patulibacter_americanus	bacteria
		Deltaproteobacteria_bacterium_RIFCSPLOWO2_12_FULL_60_19	bacteria
		Ochrobactrum_soli;Brucellaceae_bacterium_VT-16-1752	bacteria
		Rhizobium_sp._ERR_922;Rhizobium_sp._ERR_942	bacteria
		Candidatus_Accumulibacter_sp._SK-01	bacteria
		Afifella_pfennigii	bacteria
		Microbacterium_sp._RU33B	bacteria
		Micromonospora_cremea	bacteria
		Acetobacteraceae_bacterium_AT-5844	bacteria
		Simplicispira_hankyongi	bacteria
		Acidovorax_sp._16-64-162;Acidovorax_sp._17-64-282;Acidovorax_sp._24-64-9;Acidovorax_sp._28-64-14;Acidovorax_sp._35-64-16;Acidovorax_sp._39-64-12	bacteria
		Rhodocyclales_bacterium_CG_4_10_14_3_um_filter_68_10	bacteria
		Ferriphaselus_sp._R-1	bacteria
		Rhizobium_sp._OV201	bacteria
		Rahnella_inusitata	bacteria
		Mesorhizobium_sp._L2C054A000	bacteria
		Microbacterium_sp._3290	bacteria
		Sulfurovum_sp.	bacteria
		Ochrobactrum_sp._CNPMS2088	bacteria
		Rhizobiales_bacterium_68-8	bacteria
		Rhodobacteraceae_bacterium_EhC02	bacteria
		Betaproteobacteria_bacterium_RIFCSPLOWO2_02_FULL_64_12	bacteria
		Sphingomonas_sanguinis	bacteria
		Gammaproteobacteria_bacterium_RIFCSPLOWO2_02_FULL_56_15	bacteria
		Sphingobacterium_sp._PM2-P1-29	bacteria
		Gemmatimonas_phototrophica	bacteria
		Nitrosospira_briensis	bacteria
		Azorhizobium_sp._12-66-6	bacteria
		Burkholderiales_bacterium_RIFCSPHIGHO2_02_FULL_64_19;Burkholderiales_bacterium_RIFCSPHIGHO2_12_FULL_65_48;Burkholderiales_bacterium_RIFCSPLOWO2_12_FULL_64_33	bacteria
		Stenotrophomonas_sp._ZAC14D2_NAIMI4_7	bacteria
		Taibaiella_chishuiensis	bacteria
		Lysobacter_defluvii	bacteria
		Paenibacillus_sp._FSL_R7-0273	bacteria
		Pseudonocardia_sp._CNS-139	bacteria
		Rhodanobacter_sp._SCN_65-17	bacteria
		Burkholderiales_bacterium_21-58-4	bacteria
		Sphingomonas_naasensis	bacteria
		Altererythrobacter_xiamenensis	bacteria
		Novosphingobium_sp._Gsoil_351	bacteria
		Chitinophaga_sp._SYP-B3965	bacteria
		Novosphingobium_resinovorum;Sphingomonas_sp._LH128	bacteria
		Anaerolineaceae_bacterium_4572_32.2;Chloroflexi_bacterium	bacteria
		Alphaproteobacteria_bacterium_MarineAlpha10_Bin1	bacteria
		Novosphingobium_sp._SG906	bacteria
		Frankineae_bacterium_MT45	bacteria
		Sphingomonas_sp._A1	bacteria
		Candidatus_Rokubacteria_bacterium_13_1_40CM_4_69_5	bacteria
		Bordetella_sp._SCN_67-23;Burkholderiales_bacterium_67-32	bacteria
		Candidatus_Saccharibacteria_bacterium_RIFCSPHIGHO2_12_FULL_42_8	bacteria
		Mesorhizobium_sp._Z1-4	bacteria
		Thauera_sp._27	bacteria
		Nocardia_wallacei	bacteria
		Bradyrhizobium_sp._AT1;Bradyrhizobiaceae_bacterium	bacteria
		Pseudomonas_sp._AAC;Pseudomonas_sp._HMSC75E02	bacteria
		Thalassocella_blandensis	bacteria
		Fibrella_aestuarina	bacteria
		Inquilinus_sp._KBS0705	bacteria
		Curtobacterium_sp._B8	bacteria
		Arthrobacter_sp._ov118	bacteria
		Brevibacillus_sp.	bacteria
		Variovorax_sp._KK3	bacteria
		Klebsiella_sp._SSN1	bacteria
		Novosphingobium_lindaniclasticum	bacteria
		Mesorhizobium_sp._NZP2298	bacteria
		Agrobacterium_deltaense	bacteria
		uncultured_Lysobacter_sp.	bacteria
		Sphingomonas_hominis	bacteria
		Planctomicrobium_piriforme	bacteria
		Chloroflexi_bacterium_RBG_19FT_COMBO_49_13	bacteria
		Candidatus_Latescibacteria_bacterium	bacteria
		Nocardioides_halotolerans	bacteria
		Roseomonas_rosea	bacteria
		Bacillus_thuringiensis	bacteria
		Pseudoxanthomonas_sp._J35	bacteria
		Actinoplanes_sp._NEAU-A11	bacteria
		Arundinibacter_roseus	bacteria
		Rhodovulum_euryhalinum	bacteria
		Terrimicrobium_sacchariphilum;Verrucomicrobia_bacterium_61-8	bacteria
		Burkholderia_sp._S1	bacteria
		Candidatus_Melainabacteria_bacterium_HGW-Melainabacteria-1	bacteria
		Gammaproteobacteria_bacterium_SG8_31	bacteria
		Alphaproteobacteria_bacterium_MarineAlpha11_Bin1	bacteria
		Mesorhizobium_sp._WSM4303	bacteria
		Rhizobacter_sp._Root29	bacteria
		Spartobacteria_bacterium_Tous-C9RFEB	bacteria
		uncultured_Defluviicoccus_sp.	bacteria
		Sphingobacterium_psychroaquaticum	bacteria
		Gammaproteobacteria_bacterium_HGW-Gammaproteobacteria-5	bacteria
		Acidovorax_wautersii	bacteria
		Tepidicella_baoligensis	bacteria
		Variovorax_sp._BK460	bacteria
		Mesorhizobium_sp._M7A.F.Ca.US.010.02.1.1	bacteria
		Aestuariispira_insulae	bacteria
		Terriglobus_sp._TAA_43	bacteria
		Ottowia_sp.	bacteria
		Streptomyces_malaysiense	bacteria
		Silvanigrella_aquatica	bacteria
		Planctomycetes_bacterium_Pla133;Planctomycetes_bacterium_Pla86	bacteria
		Boseongicola_sp._HY14	bacteria
		Macromonas_bipunctata	bacteria
		Rhizobium_sp._BK512	bacteria
		Rhizobium_sp._P40RR-XXII	bacteria
		Lelliottia_amnigena	bacteria
		Celeribacter_indicus	bacteria
		Streptomyces_spongiae	bacteria
		Blastococcus_sp._CT_GayMR19	bacteria
		Devosia_sp._SCN_66-27	bacteria
		Bacteroides_intestinalis	bacteria
		Verrucomicrobia_bacterium_RIFCSPHIGHO2_12_FULL_41_10	bacteria
		Betaproteobacteria_bacterium_HGW-Betaproteobacteria-4	bacteria
		Variovorax_sp._PAMC_28711	bacteria
		Acidovorax_monticola	bacteria
		Chitinimonas_arctica	bacteria
		Ensifer_sp._AP48	bacteria
		Rhodopila_globiformis	bacteria
		Microgenomates_group_bacterium_Gr01-1014_80	bacteria
		Thiomonas_delicata	bacteria
		Lichenihabitans_psoromatis	bacteria
		Brucella_abortus	bacteria
		Burkholderia_dolosa	bacteria
		Candidatus_Kentron_sp._FW	bacteria
		Mycobacterium_colombiense	bacteria
		Lysobacter_sp._H23M41	bacteria
		Myxococcus_hansupus	bacteria
		Maritimibacter_sp._55A14	bacteria
		Methylomonas_sp._Kb3	bacteria
		Pleomorphomonas_koreensis	bacteria
		Rhizobium_sp._2MFCol3.1	bacteria
		Pseudoxanthomonas_sp._PXM03	bacteria
		Thioalkalivibrio_sp.	bacteria
		Pandoraea_commovens	bacteria
		Gemmatimonadetes_bacterium_13_1_40CM_3_65_8;Gemmatimonadetes_bacterium_13_2_20CM_2_65_7	bacteria
		Schumannella_sp._10F1B-5-1	bacteria
		Lachnospiraceae_bacterium_A2	bacteria
		Simplicispira_metamorpha	bacteria
		Polaromonas_sp._24-62-144;Polaromonas_sp._35-63-240;Polaromonas_sp._39-63-203	bacteria
		Paenibacillus_sp._FJAT-27812	bacteria
		Micromonospora_endolithica	bacteria
		Amycolatopsis_vastitatis	bacteria
		Flavobacterium_sp._SG815	bacteria
		Marmoricola_sp._URHB0036	bacteria
		Rhodanobacter_sp._7MK24	bacteria
		Nodosilinea_sp._FACHB-131	bacteria
		Deltaproteobacteria_bacterium_RBG_13_65_10	bacteria
		Streptomyces_sp._Alain-F2R5	bacteria
		Minicystis_rosea	bacteria
		Streptomyces_mirabilis	bacteria
		Belnapia_sp._F-4-1	bacteria
		Delftia_sp._RIT313	bacteria
		Massilia_atriviolacea	bacteria
		Streptomyces_recifensis	bacteria
		Massilia_lutea	bacteria
		uncultured_Craurococcus_sp.	bacteria
		Sphingobacterium_cavernae	bacteria
		Limibacillus_halophilus	bacteria
		Massilia_arenosa	bacteria
		Ramlibacter_rhizophilus	bacteria
		Planctomycetaceae_bacterium_TMED10	bacteria
		Flavobacterium_sp._T13(2019)	bacteria
		Paraburkholderia_piptadeniae	bacteria
		Luteimonas_sp._XBU10	bacteria
		Pseudoxanthobacter_soli	bacteria
		Stenotrophomonas_sp._SbOxS2	bacteria
		Rhodopseudomonas_sp._BR0G17	bacteria
		Ochrobactrum_pecoris	bacteria
		Glycocaulis_alkaliphilus	bacteria
		Ruegeria_lacuscaerulensis	bacteria
		Ancylobacter_sp._FA202	bacteria
		Novispirillum_itersonii	bacteria
		Edaphobacter_sp._12200R-103	bacteria
		Pseudomonas_sp._K2W31S-8	bacteria
		Pedosphaera_sp.	bacteria
		Mitsuaria_chitosanitabida	bacteria
		Hypericibacter_terrae	bacteria
		Actinobacteria_bacterium_13_1_20CM_3_68_9	bacteria
		Legionella_birminghamensis	bacteria
		Azotobacter_vinelandii	bacteria
		Nitrospirae_bacterium_RBG_19FT_COMBO_55_12	bacteria
		Prosthecochloris_sp._HL-130-GSB	bacteria
		Agrobacterium_sp._B1(2019)	bacteria
		Massilia_sp._GV090	bacteria
		Tabrizicola_sp._DJC	bacteria
		Rhodothermus_profundi	bacteria
		Abditibacterium_utsteinense	bacteria
		Rhizobium_sp._Leaf386;Rhizobium_sp._Leaf391;Rhizobium_sp._Leaf453	bacteria
		Erythrobacter_sp._6D36	bacteria
		Lentisphaerae_bacterium_GWF2_45_14	bacteria
		Bosea_sp._AAP35	bacteria
		Beijerinckiaceae_bacterium	bacteria
		Leifsonia_sp._SCN_70-46;Micrococcales_bacterium_70-64	bacteria
		Rubinisphaera_sp._JC658	bacteria
		Azorhizobium_sp._AG788	bacteria
		Kribbella_sp._VKM_Ac-2568	bacteria
		Sphingobium_sp._Ant17	bacteria
		Mesorhizobium_sp._B2-4-12	bacteria
		Candidatus_Kentron_sp._TUN	bacteria
		Frigoriglobus_tundricola	bacteria
		Noviherbaspirillum_sp._Root189	bacteria
		Methylosinus_sp._C49	bacteria
		bacterium_ADurb.BinA186	bacteria
		Sinorhizobium_sp._PC2	bacteria
		Rhizobium_loessense	bacteria
		Kallotenue_sp._CFH_73958	bacteria
		Mycolicibacterium_peregrinum	bacteria
		Streptomyces_sp._sk2.1	bacteria
		uncultured_bacterium_BAC10-4	bacteria
		Thalassospira_sp._MCCC_1A01428	bacteria
		bacterium_HR12	bacteria
		Synechococcus_lacustris	bacteria
		Rhodospirillales_bacterium_SCN_65-16	bacteria
		Achromobacter_xylosoxidans;Achromobacter_mucicolens	bacteria
		Methyloceanibacter_methanicus	bacteria
		Blastomonas_sp._AAP53	bacteria
		Candidatus_Latescibacteria_bacterium_4484_107;Candidatus_Latescibacteria_bacterium	bacteria
		Acidocella_sp._MX-AZ02	bacteria
		Gallionellales_bacterium_CG_4_8_14_3_um_filter_54_18	bacteria
		Comamonas_sp._KCTC_72670	bacteria
		Sphingobium_sp._C100	bacteria
		Pigmentiphaga_aceris	bacteria
		Sphingomonas_sp._IBVSS2	bacteria
		Halomonas_pacifica	bacteria
		Rhizobium_sp._CF080	bacteria
		Rhizobium_sp._Leaf371	bacteria
		Leifsonia_xyli	bacteria
		Candidatus_Accumulibacter_sp._BA-93	bacteria
		Burkholderia_diffusa	bacteria
		Pseudomonas_sp._21	bacteria
		Enterocloster_bolteae	bacteria
		Cellulomonas_sp._SLBN-39	bacteria
		Sneathiella_sp.	bacteria
		Paenibacillus_agaridevorans	bacteria
		Flavobacterium_hydatis	bacteria
		Nodularia_sp._LEGE_06071	bacteria
		Acidithiobacillus_caldus	bacteria
		Seinonella_peptonophila	bacteria
		uncultured_Nocardioides_sp.	bacteria
		Rhodopseudomonas_sp._BR0C11	bacteria
		Bradyrhizobium_guangdongense	bacteria
		Pseudomonas_mandelii	bacteria
		Candidatus_Thiodiazotropha_endolucinida	bacteria
		Leifsonia_sp._M321_24_2	bacteria
		Oceanospirillum_beijerinckii	bacteria
		Mycobacterium_sp._djl-10	bacteria
		bacterium_J17	bacteria
		Streptomyces_sp._CAI-85	bacteria
		Rhodoplanes_sp._Z2-YC6860	bacteria
		Herbaspirillum_huttiense;Herbaspirillum_sp._XFZ15_10_5	bacteria
		Actinomadura_syzygii	bacteria
		Ahrensia_sp._R2A130	bacteria
		Pseudoxanthomonas_spadix	bacteria
		Afipia_clevelandensis	bacteria
		Caulobacter_mirabilis	bacteria
		Burkholderia_sp._MSMB0856	bacteria
		Ralstonia_sp._NT80	bacteria
		Aquamicrobium_defluvii;Pseudomonas_bauzanensis	bacteria
		Mesorhizobium_sp._B3-1-6	bacteria
		Actinoplanes_campanulatus	bacteria
		Azospirillum_sp._B506	bacteria
		Pseudomonas_sp._PDM19	bacteria
		Devosia_sp._66-22;Rhizobiales_bacterium	bacteria
		Flavobacterium_pectinovorum	bacteria
		Collimonas_sp._OK307	bacteria
		Paraburkholderia_hospita	bacteria
		Serpentinomonas_mccroryi	bacteria
		Tabrizicola_sp._SY72	bacteria
		Burkholderiales_bacterium_68-20	bacteria
		Mucilaginibacter_hurinus	bacteria
		Rothia_kristinae	bacteria
		Micavibrio_sp.	bacteria
		Bradyrhizobium_algeriense	bacteria
		Methylococcaceae_bacterium_FWC3	bacteria
		Chitinophaga_terrae_Kim_and_Jung_2007	bacteria
		Halorubrum_sp._Atlit-28R	archaea
		Candidatus_Ozemobacter_sibiricus	bacteria
		Massilia_sp._KIM	bacteria
		Paraburkholderia_guartelaensis	bacteria
		Phytohabitans_houttuyneae	bacteria
		Rhizobium_wenxiniae	bacteria
		Paludibacterium_purpuratum	bacteria
		Mesorhizobium_sp._M7A.F.Ca.CA.002.15.2.1	bacteria
		Blastomonas_aquatica	bacteria
		Sphingomonadales_bacterium_32-64-22	bacteria
		Achromobacter_xylosoxidans;Achromobacter_mucicolens;Achromobacter_sp._Root170	bacteria
		Duganella_sp._Root198D2	bacteria
		Pseudomonas_otitidis	bacteria
		Filimonas_sp.	bacteria
		Rhodospirillales_bacterium_39-66-50	bacteria
		Kribbella_jejuensis	bacteria
		Candidatus_Eremiobacteraeota_bacterium	bacteria
		Frigoribacterium_sp._CG_9.8	bacteria
		Streptomyces_sp._NRRL_WC-3774	bacteria
		Bordetella_holmesii	bacteria
		Granulicella_sp._S190	bacteria
		Nitratireductor_soli	bacteria
		Phyllobacterium_sp._YR620	bacteria
		Nitrospirillum_amazonense	bacteria
		Paenibacillus_physcomitrellae	bacteria
		Spirochaetae_bacterium_HGW-Spirochaetae-1	bacteria
		Cellulomonas_soli	bacteria
		Ralstonia_sp._UNC404CL21Col	bacteria
		Caedimonadaceae_bacterium	bacteria
		Citromicrobium_sp.	bacteria
		Luteimonas_huabeiensis	bacteria
		Pseudescherichia_vulneris	bacteria
		Casimicrobium_huifangae	bacteria
		Caballeronia_turbans	bacteria
		Sphingopyxis_sp._LC81	bacteria
		Sphingomonas_pituitosa	bacteria
		Collinsella_aerofaciens	bacteria
		Sediminibacterium_ginsengisoli	bacteria
		Phenylobacterium_hankyongense	bacteria
		Bradyrhizobium_guangzhouense	bacteria
		Nitrospirae_bacterium_GWC2_56_14	bacteria
		Achromobacter_sp._UMC71	bacteria
		Methylorubrum_populi	bacteria
		Sphingomonas_sp._Mn802worker	bacteria
		Devosia_sp._17-2-E-8	bacteria
		Paenibacillus_harenae	bacteria
		Lentzea_sp._FXJ1.1311	bacteria
		Rhodopirellula_sp._JC639	bacteria
		Novosphingobium_sp._R1F6A	bacteria
		Xanthomonas_sp._LMG_12460	bacteria
		Paenibacillus_sp._P46E	bacteria
		Rhodoferax_sp._OTU1	bacteria
		Sphingomonas_psychrolutea	bacteria
		Gallionellales_bacterium_RBG_16_56_9	bacteria
		Mesorhizobium_sp._INR15	bacteria
		Streptomyces_paucisporeus	bacteria
		Methylotetracoccus_oryzae	bacteria
		Siphoviridae_sp.	viruses
		uncultured_Pyrinomonadaceae_bacterium	bacteria
		Mesorhizobium_sp._M7A.F.Ca.US.014.04.1.1	bacteria
		Rubellimicrobium_roseum	bacteria
		Acidovorax_sp._SCN_68-22	bacteria
		Geodermatophilus_chilensis	bacteria
		Sphingomonas_sp._HMWF008	bacteria
		Pseudomonas_sp._ADP;Pseudomonas_sp._M1;Pseudomonas_sp._EGD-AKN5;Pseudomonas_sp._PI1	bacteria
		Polaromonas_sp._24-62-144	bacteria
		Streptomyces_sp._Ncost-T6T-2b	bacteria
		Elioraea_thermophila	bacteria
		Sphingomonas_gilva	bacteria
		Rhizobium_flavum	bacteria
		Devosia_elaeis	bacteria
		Rhodococcus_sp._X156	bacteria
		Rugamonas_sp._SG757	bacteria
		Burkholderia_sp._SRS-W-2-2016	bacteria
		Pseudomonas_sp._PDM18	bacteria
		Desulfovibrio_mexicanus	bacteria
		Xylophilus_sp.	bacteria
		Synechocystis_salina	bacteria
		Mycobacterium_sp._AT1	bacteria
		Arhodomonas_sp._KWT	bacteria
		Flavobacterium_ajazii	bacteria
		Neorhizobium_sp._T7_12	bacteria
		Terrilactibacillus_laevilacticus	bacteria
		Acidimicrobiaceae_bacterium	bacteria
		Lentzea_waywayandensis	bacteria
		Cupriavidus_pinatubonensis	bacteria
		Acaryochloris_sp._CCMEE_5410	bacteria
		Paraburkholderia_sp._CI2	bacteria
		Mycolicibacterium_sp._P9-22	bacteria
		Rhizobium_sp._7209-2	bacteria
		Solirubrobacterales_bacterium	bacteria
		Methylosinus_sp._H3A	bacteria
		Betaproteobacteria_bacterium_RIFCSPLOWO2_02_FULL_65_20	bacteria
		Mesorhizobium_albiziae	bacteria
		Acidovorax_sp._FJL06	bacteria
		Cupriavidus_sp._SK-4	bacteria
		Enterobacter_cloacae_complex_sp._CH23B	bacteria
		Cohnella_sp._6021052837	bacteria
		Martelella_radicis	bacteria
		Nocardioides_sp._Root122	bacteria
		Escherichia_coli;Klebsiella_pneumoniae	bacteria
		Sphingobium_sp._AEW001;Sphingobium_sp._AEW010;Sphingobium_sp._AEW013	bacteria
		Acidovorax_sp._SRB_14	bacteria
		Desulfosarcina_cetonica	bacteria
		Pantoea_sp._AS-PWVM4	bacteria
		Podila_verticillata	fungi
		Candidatus_Sulfopaludibacter_sp._SbA6	bacteria
		Collimonas_arenae	bacteria
		Methylobacillus_rhizosphaerae	bacteria
		Rhizobium_sp._Y9	bacteria
		Ferruginibacter_sp._BO-59	bacteria
		Aeromonas_sp._ASNIH7	bacteria
		uncultured_Solirubrobacteraceae_bacterium	bacteria
		Enterobacter_sp._MF024	bacteria
		Xanthobacter_sp._29k	bacteria
		Actinospica_robiniae	bacteria
		Dechloromonas_aromatica	bacteria
		Bacteroides_ihuae	bacteria
		Piscinibacter_aquaticus	bacteria
		Bradyrhizobium_erythrophlei	bacteria
		Ochrobactrum_sp._MYb71	bacteria
		'Candidatus_Kapabacteria'_thiocyanatum	bacteria
		Derxia_lacustris	bacteria
		Gorillibacterium_timonense	bacteria
		Luteibacter_sp.	bacteria
		Rhizobium_sp._S9	bacteria
		Enterocloster_clostridioformis	bacteria
		Actinomycetospora_chiangmaiensis	bacteria
		Vibrio_nigripulchritudo	bacteria
		Nocardioides_sediminis	bacteria
		Microbacterium_sp._AG238	bacteria
		Arthrobacter_sp._UNCCL28	bacteria
		Oculatella_sp._LEGE_06141	bacteria
		Betaproteobacteria_bacterium_RIFCSPLOWO2_12_FULL_68_20	bacteria
		Microbacterium_sp._MAH-37	bacteria
		Candidatus_Kentron_sp._G	bacteria
		Rhodospirillaceae_bacterium	bacteria
		Cellvibrio_japonicus	bacteria
		Rhizobium_sp._Leaf155	bacteria
		Streptomyces_mutabilis	bacteria
		Nitrospirae_bacterium_13_2_20CM_2_61_4	bacteria
		Mesorhizobium_muleiense	bacteria
		Pantoea_sp._GL120224-02	bacteria
		Nocardioides_sp._BN140041	bacteria
		Actinobacteria_bacterium_RBG_16_67_10	bacteria
		Bradyrhizobium_sp._Ghvi	bacteria
		Bacillus_sp._FJAT-28004	bacteria
		Anaerolinea_sp._'rifampicinis'	bacteria
		Paenibacillus_sp._P1XP2	bacteria
		Aeromonas_sp._ASNIH2	bacteria
		Mesorhizobium_sediminum	bacteria
		Rhodanobacter_sp._ANJX3	bacteria
		Tepidiphilus_margaritifer	bacteria
		Larkinella_soli	bacteria
		Arthrobacter_sp._Leaf69	bacteria
		Pectobacterium_carotovorum	bacteria
		Pyxidicoccus_fallax	bacteria
		Micromonospora_inaquosa	bacteria
		Sphingobium_sp._15-1	bacteria
		Escherichia_fergusonii	bacteria
		Alicycliphilus_denitrificans;Alicycliphilus_sp._69-12	bacteria
		Betaproteobacteria_bacterium_HGW-Betaproteobacteria-7	bacteria
		bacterium_ADurb.BinA028	bacteria
		Brevundimonas_sp._KM4	bacteria
		Novosphingobium_sp._B3058_49	bacteria
		Lysobacter_brunescens	bacteria
		Nocardioides_soli	bacteria
		Acidovorax_sp._NO-1	bacteria
		Leptonema_illini	bacteria
		Asticcacaulis_biprosthecium	bacteria
		Burkholderiales_bacterium_70-64	bacteria
		Paralcaligenes_ureilyticus	bacteria
		Dokdonella_fugitiva	bacteria
		Deinococcus-Thermus_bacterium;Meiothermus_luteus	bacteria
		Leptothrix_mobilis	bacteria
		Massilia_violacea	bacteria
		Sphingomonas_sp._PP-F2F-G114-C0414	bacteria
		Thiobacillus_sp._63-78	bacteria
		Spirosoma_terrae	bacteria
		Lusitaniella_coriacea	bacteria
		Janthinobacterium_sp._17J80-10	bacteria
		Persicimonas_caeni	bacteria
		Pseudomonas_daroniae	bacteria
		Rhodopseudomonas_palustris	bacteria
		Thioalkalivibrio_sp._XN8	bacteria
		Acidovorax_sp._Root402	bacteria
		Variovorax_sp._OK212;Variovorax_sp._OK202	bacteria
		Legionella_sp._40-6	bacteria
		Croceicoccus_mobilis	bacteria
		Hydrogenophilales_bacterium_CG17_big_fil_post_rev_8_21_14_2_50_63_12	bacteria
		Methylobacterium_soli	bacteria
		Chitinophaga_sp._OK723	bacteria
		Achromobacter_denitrificans;Achromobacter_xylosoxidans	bacteria
		Pseudomonas_sp._ALS1131	bacteria
		Acidiphilium_sp._21-66-27	bacteria
		Duganella_sp._LX47W	bacteria
		Dechloromonas_sp._H13	bacteria
		Xanthomonas_sp._GPE_39	bacteria
		Variovorax_guangxiensis	bacteria
		Flavobacterium_phragmitis	bacteria
		Streptomyces_sp._TLI_105	bacteria
		Phycisphaerae_bacterium_RAS1	bacteria
		Rhizobiaceae_bacterium_LC148	bacteria
		Caballeronia_sp._SBC1	bacteria
		Spirosoma_montaniterrae	bacteria
		Sphingomonas_sp._Root1294;Sphingomonas_sp._Root50	bacteria
		Burkholderiales_bacterium_RIFCSPHIGHO2_02_FULL_64_19;Burkholderiales_bacterium_RIFCSPHIGHO2_12_FULL_65_48;Burkholderiales_bacterium_RIFCSPLOWO2_12_FULL_64_33;Acidovorax_sp._94	bacteria
		Pseudorhodobacter_sp._E13	bacteria
		Streptomyces_sp._yr375	bacteria
		Fulvimarina_manganoxydans	bacteria
		Pedobacter_soli	bacteria
		Variovorax_sp._PAMC26660	bacteria
		Actinokineospora_auranticolor	bacteria
		Alphaproteobacteria_bacterium_64-11	bacteria
		Undibacterium_sp._CY18W	bacteria
		Pedobacter_steynii	bacteria
		Pedobacter_jeongneungensis	bacteria
		Denitromonas_halophilus	bacteria
		Paracraurococcus_sp._NE82	bacteria
		Gluconacetobacter_takamatsuzukensis	bacteria
		Burkholderia_sp._BE17	bacteria
		Pseudomonas_alcaliphila	bacteria
		Bordetella_petrii	bacteria
		Bradyrhizobium_oligotrophicum	bacteria
		Candidatus_Saccharibacteria_bacterium_49-20	bacteria
		Rhizobium_sp._Leaf262	bacteria
		Aquisphaera_giovannonii	bacteria
		Parvibaculum_sedimenti	bacteria
		Burkholderia_sp._Bp9143	bacteria
		Pseudomaricurvus_alkylphenolicus	bacteria
		Anaerophaga_thermohalophila	bacteria
		Pseudonocardia_hydrocarbonoxydans	bacteria
		Lachnospiraceae_bacterium	bacteria
		Oryzisolibacter_propanilivorax	bacteria
		Paraburkholderia_sp._BL6665CI2N2	bacteria
		Shinella_sp._HZN7	bacteria
		Granulicella_mallensis	bacteria
		Chloroflexi_bacterium_HGW-Chloroflexi-6	bacteria
		Achromobacter_deleyi	bacteria
		Neisseria_gonorrhoeae	bacteria
		Rhodobacterales_bacterium_65-51	bacteria
		Sagittula_sp._P11	bacteria
		Rhodocyclaceae_bacterium_UTPRO2	bacteria
		Acidovorax_sp._JS42	bacteria
		Methylocapsa_palsarum	bacteria
		Luteimonas_arsenica	bacteria
		Mesorhizobium_sp._WSM4306	bacteria
		Altererythrobacter_epoxidivorans	bacteria
		Enterobacter_sp._UCD-UG_FMILLET	bacteria
		Methylobacter_sp._BBA5.1	bacteria
		Duganella_callida	bacteria
		Streptomyces_sp._URHA0041	bacteria
		Rhizobiales_bacterium_GAS113	bacteria
		Arthrobacter_sp._E918	bacteria
		Paraburkholderia_sp._BL9I2N2	bacteria
		Rhodothermaceae_bacterium_RA	bacteria
		Roseibium_aquae	bacteria
		Sphingopyxis_sp._LK2115	bacteria
		Ponticoccus_sp._LZ-14	bacteria
		Bradyrhizobium_sp._MOS003	bacteria
		Sphingobium_faniae	bacteria
		Novosphingobium_taihuense	bacteria
		Pectobacterium_aroidearum	bacteria
		Actinotalea_sp._HO-Ch2	bacteria
		Bryocella_elongata	bacteria
		Pseudomonas_sp._CM25	bacteria
		Paraglaciecola_sp._MB-3u-78	bacteria
		Agrobacterium_sp._13-2099-1-2	bacteria
		Sphingomonas_sp._LM7	bacteria
		Rubripirellula_amarantea	bacteria
		Streptomyces_sp._NRRL_F-2664	bacteria
		Burkholderiales_bacterium_GWA2_64_37	bacteria
		Nitrospira_sp._SG-bin1	bacteria
		Pseudomonas_sp._HMSC75E02	bacteria
		Caballeronia_hypogeia	bacteria
		Demequina_flava	bacteria
		Blastococcus_endophyticus	bacteria
		Rhodobacter_sp._SW2	bacteria
		Enterobacter_roggenkampii	bacteria
		Nocardioides_sp._GY_10113	bacteria
		Methyloceanibacter_stevinii	bacteria
		Arthrobacter_sp._UNC362MFTsu5.1	bacteria
		uncultured_marine_virus	viruses
		Flavobacterium_crocinum	bacteria
		Roseicitreum_antarcticum	bacteria
		Gimesia_fumaroli	bacteria
		Rhizobium_sp._18065	bacteria
		Rhizobium_sp._Leaf386	bacteria
		Enterobacter_cloacae	bacteria
		Belnapia_moabensis	bacteria
		Paraburkholderia_youngii	bacteria
		Brevundimonas_sp._P7753	bacteria
		Roseomonas_sp._Z24	bacteria
		candidate_division_NC10_bacterium_RIFCSPLOWO2_02_FULL_66_22	bacteria
		Komagataeibacter_maltaceti	bacteria
		Empedobacter_brevis	bacteria
		Pedobacter_sp._AK013	bacteria
		Planctomycetes_bacterium_TBK1r	bacteria
		Bosea_sp._124	bacteria
		Undibacterium_jejuense	bacteria
		Acidobacteria_bacterium_RBG_16_70_10	bacteria
		Nitratireductor_sp._SY7	bacteria
		Rhodospirillales_bacterium_RIFCSPLOWO2_01_FULL_65_14	bacteria
		Betaproteobacteria_bacterium_HGW-Betaproteobacteria-21	bacteria
		Pseudomonas_sp._AOB-7	bacteria
		Sphingomonas_sp._Leaf231	bacteria
		Micromonospora_sp._Rc5	bacteria
		Sphingobacteriales_bacterium_50-39	bacteria
		Croceicoccus_pelagius	bacteria
		Methylobacter_luteus	bacteria
		Rhizobium_sp._M1	bacteria
		Methylovorus_sp._MM2	bacteria
		Amycolatopsis_suaedae	bacteria
		Microbacterium_sp._MYb72	bacteria
		Superficieibacter_sp._1612_C1	bacteria
		Devosia_sp._MC1541	bacteria
		Mycoplana_dimorpha	bacteria
		Nocardia_nova	bacteria
		Anabaena_sp._PCC_7108	bacteria
		Sphingomonas_sp._SKA58	bacteria
		Variovorax_sp._SCN_67-85	bacteria
		Pirellula_sp._SH-Sr6A	bacteria
		Pyrinomonas_methylaliphatogenes	bacteria
		Halomonas_huangheensis	bacteria
		Enterobacter_cloacae_complex_sp._GF14B	bacteria
		Mesorhizobium_sp._M5C.F.Ca.IN.020.29.1.1	bacteria
		Solirubrobacterales_bacterium_67-14	bacteria
		Uliginosibacterium_sp._TH139	bacteria
		Verminephrobacter_eiseniae	bacteria
		Bacteroidetes_bacterium_B1(2017)	bacteria
		Rudaea_cellulosilytica	bacteria
		Dyella_caseinilytica	bacteria
		Alienimonas_chondri	bacteria
		Belnapia_rosea	bacteria
		Acidovorax_sp._65-7	bacteria
		Proteobacteria_bacterium_SG_bin8	bacteria
		Nonomuraea_sp._PA05	bacteria
		Bradyrhizobium_sp._Rc2d	bacteria
		Rhizobium_sp._Kim5	bacteria
		Paenibacillus_sp._LMG_31457	bacteria
		Pseudoxanthomonas_jiangsuensis	bacteria
		Acidovorax_konjaci	bacteria
		Bradyrhizobium_sp._LTSP885	bacteria
		Desulfoluna_spongiiphila	bacteria
		Mycolicibacterium_aurum	bacteria
		Fictibacillus_arsenicus	bacteria
		Enterobacter_sp._EGD-HP1	bacteria
		Fimbriimonas_ginsengisoli	bacteria
		Ilumatobacter_fluminis	bacteria
		Rhizobium_sp._Leaf391	bacteria
		Acidiphilium_sp._21-60-14	bacteria
		Paraburkholderia_megapolitana	bacteria
		bacterium_HR33	bacteria
		Acidobacteria_bacterium_13_1_40CM_56_16	bacteria
		Rhizobium_sp._S-93;Rhizobium_sp._S-62	bacteria
		Micromonospora_sp._MP36	bacteria
		Alienimonas_californiensis	bacteria
		Herbaspirillum_chlorophenolicum	bacteria
		Paracoccus_aestuariivivens	bacteria
		Achromobacter_xylosoxidans;Achromobacter_mucicolens;Achromobacter_animicus;Achromobacter_sp._Root170;Achromobacter_sp._SLBN-14	bacteria
		Aquincola_tertiaricarbonis	bacteria
		Desulfatibacillum_aliphaticivorans	bacteria
		Elusimicrobia_bacterium_GWA2_66_18	bacteria
		Burkholderia_sp._MSHR3999	bacteria
		Pseudomonas_sp._EGD-AKN5	bacteria
		Acidovorax_sp._17-64-282	bacteria
		Myceligenerans_sp._TRM_65318	bacteria
		Caulobacter_sp._FWC26;Caulobacter_vibrioides	bacteria
		Rhodobacter_aestuarii	bacteria
		Deinococcus_malanensis	bacteria
		Acidovorax_sp._93;Acidovorax_sp._94	bacteria
		Spirosoma_fluviale	bacteria
		Novosphingobium_sp._SG718	bacteria
		Pseudomonas_sp._8BK	bacteria
		Pseudolabrys_taiwanensis	bacteria
		Novosphingobium_pentaromativorans;Novosphingobium_sp._TCA1	bacteria
		Devosia_sp._919	bacteria
		Rhizobium_sp._B3	bacteria
		Agrobacterium_sp._LAD9	bacteria
		Achromobacter_veterisilvae	bacteria
		Rhizobium_sp._Td3	bacteria
		Sphingomonas_sp._Leaf25	bacteria
		Rubrivivax_albus	bacteria
		Anaeromyxobacter_sp._K	bacteria
		Sphingobium_sp._66-54	bacteria
		Paraburkholderia_ribeironis	bacteria
		Novosphingobium_sp._B11G3A	bacteria
		Devosia_pacifica	bacteria
		Mucilaginibacter_sp._PPCGB_2223	bacteria
		Novosphingobium_piscinae	bacteria
		Bosea_sp._AK1	bacteria
		Streptomyces_sp._42	bacteria
		Acidobacteria_bacterium_13_1_40CM_2_68_5	bacteria
		Ktedonobacter_sp._13_1_20CM_3_54_15	bacteria
		Nocardioides_speluncae	bacteria
		Rhodocyclales_bacterium_CG_4_9_14_3_um_filter_68_10	bacteria
		Duganella_sp._AF9R3	bacteria
		uncultured_Clostridium_sp.	bacteria
		Bordetella_genomosp._8	bacteria
		Sphingomonadales_bacterium_17-56-6	bacteria
		Herbaspirillum_rubrisubalbicans	bacteria
		Micromonospora_noduli	bacteria
		Kineococcus_siccus	bacteria
		Mesorhizobium_sp._NZP2077	bacteria
		Rhodovulum_sulfidophilum	bacteria
		Kaistia_sp._SCN_65-12;Nitrobacter_sp._62-23	bacteria
		Microcoleus_sp._FACHB-61	bacteria
		Mycolicibacterium_moriokaense	bacteria
		Methylococcus_sp.	bacteria
		Betaproteobacteria_bacterium_GR16-43	bacteria
		Streptomyces_sp._MA5143a	bacteria
		Streptomyces_sp._V2	bacteria
		Pseudomonas_sp._1-7	bacteria
		Neochlamydia_sp._AcF84	bacteria
		Caulobacter_sp._602-2	bacteria
		Dyella_thiooxydans	bacteria
		Nocardia_sp._BMG51109	bacteria
		Pigmentiphaga_litoralis	bacteria
		Aminobacter_sp._MSH1	bacteria
		Chitinophaga_sp._GDMCC_1.1288	bacteria
		Vallicoccus_soli	bacteria
		Novosphingobium_chloroacetimidivorans	bacteria
		Rivibacter_subsaxonicus	bacteria
		Shinella_sp._MEC087	bacteria
		Pseudomonas_linyingensis	bacteria
		Sinorhizobium_medicae	bacteria
		Luteimonas_lumbrici	bacteria
		Krasilnikovia_cinnamomea	bacteria
		Bradyrhizobium_shewense	bacteria
		Agrobacterium_sp._DSM_25558;Agrobacterium_rosae	bacteria
		Delftia_sp._GW456-R20	bacteria
		Bacillus_halotolerans	bacteria
		Leptospira_borgpetersenii	bacteria
		Sphingomonas_sp._HDW15A	bacteria
		Herbaspirillum_huttiense;Acinetobacter_sp._DUT-2	bacteria
		Novosphingobium_pentaromativorans	bacteria
		Paracoccus_saliphilus	bacteria
		Sphingomonas_carotinifaciens	bacteria
		Pseudomonas_protegens	bacteria
		Parafilimonas_terrae	bacteria
		Aquabacterium_parvum	bacteria
		Azospirillum_brasilense	bacteria
		Pseudogulbenkiania_sp._MAI-1	bacteria
		Acidovorax_cavernicola	bacteria
		Corallococcus_interemptor	bacteria
		Pandoraea_cepalis	bacteria
		Desulfobacteraceae_bacterium_4572_35.2	bacteria
		Runella_sp._CRIBMP	bacteria
		Planomonospora_sp._ID67723	bacteria
		Altererythrobacter_sp._ZODW24	bacteria
		Caulobacterales_bacterium_32-69-10	bacteria
		Acidovorax_facilis	bacteria
		Dyella_sp._AD56	bacteria
		Legionella_londiniensis	bacteria
		Brevundimonas_sp._'scallop'	bacteria
		Betaproteobacteria_bacterium_RIFCSPLOWO2_02_FULL_65_24	bacteria
		Massilia_guangdongensis	bacteria
		Pseudovibrio_sp._JE062	bacteria
		Arthrobacter_ulcerisalmonis	bacteria
		Filimonas_sp._YR581	bacteria
		Cyanobacteria_bacterium_J069	bacteria
		Phyllobacterium_phragmitis	bacteria
		Pseudooceanicola_sp._HF7	bacteria
		Methylobacterium_sp._WL103	bacteria
		Paraburkholderia_fynbosensis	bacteria
		Actinocorallia_herbida	bacteria
		Pandoraea_soli	bacteria
		Undibacterium_sp._CY21W	bacteria
		Sphingomonas_sp._NBWT7	bacteria
		Rhizobium_endolithicum	bacteria
		Beijerinckia_sp._28-YEA-48	bacteria
		Desulfovibrio_sp._X2	bacteria
		Aeromicrobium_sp._A1-2	bacteria
		Pseudomonas_nosocomialis	bacteria
		Rhodanobacter_sp._B05	bacteria
		Novosphingobium_sp._FGD1	bacteria
		Pseudomonas_sp._FW305-130	bacteria
		Sphingomonas_sp._CFBP_8760	bacteria
		Burkholderia_sp._BDU6	bacteria
		Enterobacter_cloacae_complex_sp._P12RS	bacteria
		Hazenella_coriacea	bacteria
		Sphingomonas_sp._YJ09	bacteria
		Jannaschia_seohaensis	bacteria
		Arthrobacter_sp._UKPF54-2	bacteria
		Bdellovibrionales_bacterium_GWA2_49_15	bacteria
		Gammaproteobacteria_bacterium_SG8_47	bacteria
		Ereboglobus_luteus	bacteria
		Aminobacter_niigataensis	bacteria
		Acidobacteria_bacterium_13_1_20CM_2_65_9;Acidobacteria_bacterium_13_1_40CM_65_14	bacteria
		Aquimarina_amphilecti	bacteria
		Actinobacteria_bacterium_13_1_20CM_4_69_9	bacteria
		Kribbella_sp._VKM_Ac-2572	bacteria
		Actinomadura_verrucosospora	bacteria
		Enterobacter_cloacae_complex_sp._3DZ3S2B	bacteria
		Acidobacteria_bacterium_RIFCSPLOWO2_12_FULL_65_11	bacteria
		Comamonas_sp._lk	bacteria
		Rhizobium_sp._BK251	bacteria
		Luteimonas_aestuarii	bacteria
		Methylorubrum_extorquens	bacteria
		Bosea_sp._117	bacteria
		Albimonas_pacifica	bacteria
		Rhodococcus_sp._KBS0724	bacteria
		Malikia_granosa	bacteria
		Armatimonadetes_bacterium_OLB18	bacteria
		Agrobacterium_sp._NCPPB_925	bacteria
		Chloroflexi_bacterium_13_1_20CM_54_36	bacteria
		uncultured_Pirellula_sp.	bacteria
		Camelimonas_fluminis	bacteria
		Actinopolymorpha_singaporensis	bacteria
		Massilia_albidiflava	bacteria
		Comamonas_sp._B9U6D	bacteria
		Variovorax_sp._SRS16	bacteria
		Actinomadura_kijaniata	bacteria
		Pseudoxanthomonas_sp._3HH-4	bacteria
		Geobacteraceae_bacterium	bacteria
		Kribbella_italica	bacteria
		Nitrosospira_sp._Nsp13	bacteria
		Rhizobium_sp._MHM7A	bacteria
		Sphingobium_sp._EM0848	bacteria
		Xanthomonadales_bacterium_13-68-4	bacteria
		Raoultella_planticola	bacteria
		Lachnotalea_sp._AF33-28	bacteria
		Acidobacteria_bacterium_RIFCSPLOWO2_02_FULL_67_36	bacteria
		Flavobacterium_sp._ZT4R6	bacteria
		Flavobacterium_sp._Leaf359;Flavobacteriaceae_bacterium	bacteria
		bacterium_HR29	bacteria
		Chloroflexi_bacterium_RBG_13_54_8	bacteria
		Betaproteobacteria_bacterium_HGW-Betaproteobacteria-13	bacteria
		Sphingomonas_sp._PP-CE-1G-424	bacteria
		Elioraea_sp._Yellowstone	bacteria
		Polaromonas_vacuolata	bacteria
		Bacteroides_caccae	bacteria
		Bradyrhizobium_sp.	bacteria
		Ruegeria_arenilitoris	bacteria
		Herbaspirillum_huttiense	bacteria
		Acidobacteria_bacterium_RIFCSPLOWO2_12_FULL_66_10	bacteria
		Enterovirga_rhinocerotis	bacteria
		Acidovorax_delafieldii	bacteria
		Burkholderia_sp._SJ98;Caballeronia_zhejiangensis	bacteria
		Lichenibacterium_ramalinae	bacteria
		Limnobaculum_parvum	bacteria
		Mucilaginibacter_galii	bacteria
		Sphingobacteriales_bacterium_44-61	bacteria
		Azospirillum_lipoferum	bacteria
		Sphingosinicella_sp._YJ22	bacteria
		Frondihabitans_sp._PhB188	bacteria
		Allorhizocola_rhizosphaerae	bacteria
		Novosphingobium_sp._Leaf2	bacteria
		Pseudomonas_inefficax;Pseudomonas_sp._JV551A1	bacteria
		Stappia_sp._BW2	bacteria
		Sphingomonas_spermidinifaciens	bacteria
		Labrenzia_sp._011	bacteria
		Acidobacteria_bacterium_RIFCSPLOWO2_02_FULL_59_13	bacteria
		Pseudomonas_sp._PI1	bacteria
		Devosia_limi	bacteria
		Micromonospora_eburnea	bacteria
		Burkholderia_sp._MSMB1072	bacteria
		Kouleothrix_aurantiaca	bacteria
		Leifsonia_sp._C5G2	bacteria
		Achromobacter_denitrificans;Achromobacter_spanius	bacteria
		Actinomadura_oligospora	bacteria
		Variovorax_beijingensis	bacteria
		Rhizobacter_sp._Root1238;Rhizobacter_sp._Root16D2;Rhizobacter_sp._Root29	bacteria
[truncated: 16,486 more rows]
