# Supplementary material for: Metapangenomics of wild and cultivated banana microbiome reveals a plethora of host-associated protective functions
Source: Environ Microbiome. 2023 Apr 21;18:36. doi: 10.1186/s40793-023-00493-x (PMC10120106; doi:10.1186/s40793-023-00493-x)
Supplement: Supplementary file 5 — Additional file 5. Enriched GO category results of shared and unshared root and leaf metapangenomes and core (shared) metapangenomes of root and leaf endophytic microbiomes from 6 Musa genotypes used in Venn diagrams. [file 40793_2023_493_MOESM5_ESM.xlsx]

## Sheet: LeafPanvsRootPan
tGO.ID	Term	Annotated	Significant	Expected	P_value			tGO.ID	Term	Annotated	Significant	Expected	P_value
1	GO:0006313	transposition, DNA-mediated	588	37	9.23	3.2e-14		1	GO:0006313	transposition, DNA-mediated	588	344	151.57	< 1e-30
2	GO:0015074	DNA integration	515	33	8.08	7.4e-13		2	GO:0015074	DNA integration	515	276	132.75	< 1e-30
3	GO:0019441	tryptophan catabolic process to kynurenine	10	2	0.16	0.01		3	GO:0030435	sporulation resulting in formation of a cellular spore	124	73	31.96	2.1e-16
4	GO:0032196	transposition	609	39	9.56	0.023		4	GO:0006352	DNA-templated transcription, initiation	349	137	89.96	6.7e-09
12	GO:0006310	DNA recombination	662	40	10.39	0.049		5	GO:0022904	respiratory electron transport chain	158	61	40.73	1.2e-05
n-- cc_bananaJustLeaf_diff.txt --								6	GO:0043709	cell adhesion involved in single-species biofilm formation	28	18	7.22	2e-05
tGO.ID	Term	Annotated	Significant	Expected	P_value			7	GO:0009847	spore germination	9	8	2.32	0.00013
1	GO:0016021	integral component of membrane	2319	37	27.38	0.0064		8	GO:0016051	carbohydrate biosynthetic process	234	39	60.32	0.00032
n-- mf_bananaJustLeaf_diff.txt --								9	GO:0030153	bacteriocin immunity	11	8	2.84	0.00147
tGO.ID	Term	Annotated	Significant	Expected	P_value			10	GO:0008152	metabolic process	5290	1402	1363.62	0.00157
1	GO:0004803	transposase activity	587	37	9.13	6e-14		11	GO:0032196	transposition	609	355	156.98	0.0028
2	GO:0003677	DNA binding	1681	49	26.14	2.4e-06		12	GO:0030420	establishment of competence for transformation	25	12	6.44	0.00391
3	GO:0004322	ferroxidase activity	5	2	0.08	0.0023		13	GO:0030436	asexual sporulation	10	7	2.58	0.00421
4	GO:0004061	arylformamidase activity	7	2	0.11	0.0048		14	GO:0031222	arabinan catabolic process	8	6	2.06	0.00497
8	GO:0008199	ferric iron binding	15	2	0.23	0.0221		15	GO:0046336	ethanolamine catabolic process	6	5	1.55	0.00534
9	GO:0003676	nucleic acid binding	2161	60	33.61	0.0299		16	GO:0045493	xylan catabolic process	18	10	4.64	0.00679
15	GO:0016746	acyltransferase activity	259	5	4.03	0.0333		17	GO:0006032	chitin catabolic process	9	6	2.32	0.01166
								18	GO:0006707	cholesterol catabolic process	7	5	1.8	0.01472
								19	GO:0044571	[2Fe-2S] cluster assembly	7	5	1.8	0.01472
								20	GO:0006591	ornithine metabolic process	14	6	3.61	0.0175
								21	GO:0071704	organic substance metabolic process	4651	1221	1198.9	0.03657
								22	GO:0042742	defense response to bacterium	29	12	7.48	0.04808
								n-- cc_bananaJustRoot_diff.txt --
								tGO.ID	Term	Annotated	Significant	Expected	P_value
								1	GO:0016021	integral component of membrane	2319	633	555.6	1.2e-11
								2	GO:0005576	extracellular region	274	105	65.65	1.9e-08
								3	GO:0009289	pilus	44	27	10.54	1.2e-07
								4	GO:0031160	spore wall	11	9	2.64	0.00078
								5	GO:0042601	endospore-forming forespore	5	4	1.2	0.01327
								6	GO:0030076	light-harvesting complex	11	7	2.64	0.02257
								n-- mf_bananaJustRoot_diff.txt --
								tGO.ID	Term	Annotated	Significant	Expected	P_value
								1	GO:0004803	transposase activity	587	344	147.67	< 1e-30
								2	GO:0003677	DNA binding	1681	625	422.89	< 1e-30
								3	GO:0003676	nucleic acid binding	2161	788	543.65	1.4e-24
								4	GO:0016987	sigma factor activity	336	135	84.53	4.8e-10
								5	GO:0009055	electron transfer activity	340	109	85.53	0.00046
								6	GO:0008061	chitin binding	10	7	2.52	0.00362
								7	GO:0046558	arabinan endo-1,5-alpha-L-arabinosidase activity	8	6	2.01	0.00436
								8	GO:0031176	endo-1,4-beta-xylanase activity	9	6	2.26	0.01029
								9	GO:0005509	calcium ion binding	44	18	11.07	0.01559
								15	GO:0005355	glucose transmembrane transporter activity	6	5	1.51	0.01595
								16	GO:0004534	5'-3' exoribonuclease activity	5	4	1.26	0.01597
								17	GO:0016491	oxidoreductase activity	1634	385	411.07	0.02562
								18	GO:0008810	cellulase activity	16	8	4.03	0.02801
								19	GO:0004252	serine-type endopeptidase activity	53	20	13.33	0.02866
JustLeaf	JustRoot		VENN	total	elements
acyltransferase_activity	[2Fe-2S]_cluster_assembly		JustLeaf JustRoot	8
arylformamidase_activity	5'-3'_exoribonuclease_activity				nucleic_acid_binding
DNA_binding	arabinan_catabolic_process				transposition,_DNA-mediated
DNA_integration	arabinan_endo-1,5-alpha-L-arabinosidase_activity				DNA_binding
DNA_recombination	asexual_sporulation				DNA_integration
ferric_iron_binding	bacteriocin_immunity				transposase_activity
ferroxidase_activity	calcium_ion_binding				integral_component_of_membrane
integral_component_of_membrane	carbohydrate_biosynthetic_process				transposition
nucleic_acid_binding	cell_adhesion_involved_in_single-species_biofilm_formation		JustLeaf	6	arylformamidase_activity	hydrolase acting on carbon-nitrogen bonds (tryptophan/glyoxylate metabolism)		Conclusion: functions uniquely enriched included ferroxidase activity and ferric iron binding, and tryptophan catabolism and arylformamidase activity (associated with tryptophan metabolism)
transposase_activity	cellulase_activity				acyltransferase_activity	? Not sure
transposition	chitin_binding				ferroxidase_activity
transposition,_DNA-mediated	chitin_catabolic_process				ferric_iron_binding
tryptophan_catabolic_process_to_kynurenine	cholesterol_catabolic_process				tryptophan_catabolic_process_to_kynurenine
	defense_response_to_bacterium				DNA_recombination
	DNA_binding		JustRoot	35	chitin_catabolic_process	chitin (suggests anti-fungal)		see https://www.ncbi.nlm.nih.gov/pmc/articles/PMC8161118/		ME: find the genes, do the phylogeny:
	DNA_integration				organic_substance_metabolic_process
	DNA-templated_transcription,_initiation				arabinan_endo-1,5-alpha-L-arabinosidase_activity	pectin degradation (plant colonization)
	electron_transfer_activity				bacteriocin_immunity	antimicrobial peptides
	endo-1,4-beta-xylanase_activity				[2Fe-2S]_cluster_assembly
	endospore-forming_forespore				ethanolamine_catabolic_process	ethanolamine is an important metabolite for plant membranes, and acts as a hormone, and ethanolamine derivatives impact plant-bacteria interactions		IMPORTANT paper: https://www.pnas.org/doi/10.1073/pnas.1809611115
	establishment_of_competence_for_transformation				extracellular_region
	ethanolamine_catabolic_process				cholesterol_catabolic_process	plants have cholesterol (and phytosterols) in membranes
	extracellular_region				pilus	pilus is important in plant root colonization		https://www.ncbi.nlm.nih.gov/pmc/articles/PMC6515357/
	glucose_transmembrane_transporter_activity				chitin_binding	chitin (suggests anti-fungal)		https://www.ncbi.nlm.nih.gov/pmc/articles/PMC8161118/
	integral_component_of_membrane				calcium_ion_binding
	light-harvesting_complex				asexual_sporulation	spore
	metabolic_process				establishment_of_competence_for_transformation
	nucleic_acid_binding				5'-3'_exoribonuclease_activity
	organic_substance_metabolic_process				cell_adhesion_involved_in_single-species_biofilm_formation	biofilm
	ornithine_metabolic_process				cellulase_activity	cellulase
	oxidoreductase_activity				spore_germination	spore
	pilus				serine-type_endopeptidase_activity	some serine endopeptidases are anti-nematicidal	diverse serine proteases (secreted) that impact fungal lifestyles with plants		https://www.nature.com/articles/srep25012	https://www.nature.com/articles/s41598-017-09644-w
	respiratory_electron_transport_chain				sigma_factor_activity
	serine-type_endopeptidase_activity				ornithine_metabolic_process
	sigma_factor_activity				endospore-forming_forespore	spore
	spore_germination				respiratory_electron_transport_chain
	spore_wall				arabinan_catabolic_process	pectin degradation (plant colonization)
	sporulation_resulting_in_formation_of_a_cellular_spore				xylan_catabolic_process	xylan (a hemicellulose) degradation
	transposase_activity				endo-1,4-beta-xylanase_activity
	transposition				DNA-templated_transcription,_initiation
	transposition,_DNA-mediated				defense_response_to_bacterium
	xylan_catabolic_process				light-harvesting_complex
					electron_transfer_activity
					glucose_transmembrane_transporter_activity	carb
					sporulation_resulting_in_formation_of_a_cellular_spore	spore
					carbohydrate_biosynthetic_process	carb
					metabolic_process
					spore_wall	spore
					oxidoreductase_activity
							and see all the cool details that line up with these here https://www.ncbi.nlm.nih.gov/pmc/articles/PMC6515357/

## Sheet: CORE
	LEAF_CORE	Term	Annotated	Significant	Expected	P_value			ROOT_CORE	Term	Annotated	Significant	Expected	P_value
1	GO:0006412	translation	146	35	16.35	2.5e-06		1	GO:0006412	translation	159	124	79.77	3.1e-09
2	GO:0000028	ribosomal small subunit assembly	6	5	0.67	9.5e-05		2	GO:0055085	transmembrane transport	340	226	170.59	2.1e-08
3	GO:0055085	transmembrane transport	285	50	31.92	0.00036		3	GO:0008643	carbohydrate transport	131	80	65.73	7.4e-06
4	GO:0042773	ATP synthesis coupled electron transport	9	5	1.01	0.00149		4	GO:0044780	bacterial-type flagellum assembly	22	20	11.04	3.1e-05
5	GO:0006310	DNA recombination	296	20	33.16	0.00178		5	GO:0009432	SOS response	22	20	11.04	6.3e-05
6	GO:0000105	histidine biosynthetic process	15	6	1.68	0.00396		6	GO:0008033	tRNA processing	52	45	26.09	0.00011
7	GO:0006605	protein targeting	12	7	1.34	0.00406		7	GO:0006099	tricarboxylic acid cycle	42	33	21.07	0.00014
8	GO:0006164	purine nucleotide biosynthetic process	42	14	4.7	0.00495		8	GO:0043093	FtsZ-dependent cytokinesis	28	24	14.05	0.00028
10	GO:0009252	peptidoglycan biosynthetic process	53	13	5.94	0.00541		9	GO:0006541	glutamine metabolic process	41	31	20.57	0.00028
11	GO:0008360	regulation of cell shape	61	14	6.83	0.00634		10	GO:0008652	cellular amino acid biosynthetic process	211	157	105.86	0.00036
12	GO:0071978	bacterial-type flagellum-dependent swarming motility	12	5	1.34	0.00701		11	GO:0009245	lipid A biosynthetic process	18	16	9.03	0.00068
13	GO:0071973	bacterial-type flagellum-dependent cell motility	40	12	4.48	0.00781		12	GO:0015833	peptide transport	45	35	22.58	0.00078
14	GO:0051301	cell division	98	23	10.98	0.00837		13	GO:0000160	phosphorelay signal transduction system	113	75	56.69	0.00093
15	GO:0010125	mycothiol biosynthetic process	5	3	0.56	0.01175		14	GO:0019380	3-phenylpropionate catabolic process	10	10	5.02	0.001
16	GO:0043953	protein transport by the Tat complex	5	3	0.56	0.01175		15	GO:0007049	cell cycle	105	79	52.68	0.00125
17	GO:0019285	glycine betaine biosynthetic process from choline	9	4	1.01	0.01238		16	GO:0045892	negative regulation of transcription, DNA-templated	94	63	47.16	0.0016
18	GO:0019877	diaminopimelate biosynthetic process	9	4	1.01	0.01238		17	GO:0009082	branched-chain amino acid biosynthetic process	28	23	14.05	0.00198
19	GO:0043952	protein transport by the Sec complex	9	4	1.01	0.01238		18	GO:0001522	pseudouridine synthesis	12	12	6.02	0.002
22	GO:0006189	'de novo' IMP biosynthetic process	14	5	1.57	0.01465		19	GO:0043165	Gram-negative-bacterium-type cell outer membrane assembly	9	9	4.52	0.002
23	GO:0007049	cell cycle	95	23	10.64	0.01594		20	GO:0009086	methionine biosynthetic process	31	24	15.55	0.00214
24	GO:0009116	nucleoside metabolic process	41	9	4.59	0.01686		21	GO:0006189	'de novo' IMP biosynthetic process	16	14	8.03	0.00216
25	GO:0046855	inositol phosphate dephosphorylation	7	4	0.78	0.02147		22	GO:0051301	cell division	109	81	54.69	0.00251
26	GO:0046718	viral entry into host cell	6	3	0.67	0.02157		23	GO:0006749	glutathione metabolic process	33	27	16.56	0.00303
27	GO:0075713	establishment of integrated proviral latency	6	3	0.67	0.02157		24	GO:0006096	glycolytic process	25	20	12.54	0.00342
28	GO:0044826	viral genome integration into host DNA	6	3	0.67	0.02157		25	GO:0006865	amino acid transport	105	72	52.68	0.00375
29	GO:0043093	FtsZ-dependent cytokinesis	27	7	3.02	0.02563		26	GO:0017004	cytochrome complex assembly	16	14	8.03	0.0038
30	GO:0019646	aerobic electron transport chain	11	4	1.23	0.02702		27	GO:0009061	anaerobic respiration	21	16	10.54	0.0039
31	GO:0006099	tricarboxylic acid cycle	40	9	4.48	0.02964		28	GO:0009435	NAD biosynthetic process	16	14	8.03	0.00398
32	GO:0044780	bacterial-type flagellum assembly	22	6	2.46	0.02992		29	GO:0032297	negative regulation of DNA-dependent DNA replication initiation	8	8	4.01	0.004
33	GO:0045892	negative regulation of transcription, DNA-templated	81	15	9.07	0.03325		30	GO:0045893	positive regulation of transcription, DNA-templated	71	49	35.62	0.00418
34	GO:0065002	intracellular protein transmembrane transport	9	4	1.01	0.03452		31	GO:0006260	DNA replication	95	68	47.66	0.0051
35	GO:0019740	nitrogen utilization	10	4	1.12	0.03453		32	GO:0009246	enterobacterial common antigen biosynthetic process	11	10	5.52	0.00601
36	GO:0006779	porphyrin-containing compound biosynthetic process	39	7	4.37	0.03457		33	GO:0009228	thiamine biosynthetic process	14	12	7.02	0.00666
37	GO:0009088	threonine biosynthetic process	7	3	0.78	0.03464		34	GO:0009229	thiamine diphosphate biosynthetic process	14	12	7.02	0.00666
38	GO:0006268	DNA unwinding involved in DNA replication	7	3	0.78	0.03464		35	GO:0006355	regulation of transcription, DNA-templated	394	241	197.68	0.00689
39	GO:0006614	SRP-dependent cotranslational protein targeting to membrane	5	3	0.56	0.03469		36	GO:0009116	nucleoside metabolic process	43	34	21.57	0.00967
45	GO:0009432	SOS response	23	6	2.58	0.03678		37	GO:0000917	division septum assembly	22	18	11.04	0.00986
46	GO:0006351	transcription, DNA-templated	558	62	62.51	0.04979		38	GO:0010124	phenylacetate catabolic process	19	15	9.53	0.00991
n-- cc_bananaGenoLeafCORE_diff.txt --								39	GO:0000105	histidine biosynthetic process	16	13	8.03	0.01095
tGO.ID	Term	Annotated	Significant	Expected	P_value			40	GO:0031564	transcription antitermination	10	9	5.02	0.011
1	GO:0009425	bacterial-type flagellum basal body	19	10	2.38	0.00016		41	GO:0071973	bacterial-type flagellum-dependent cell motility	47	34	23.58	0.01349
2	GO:0022625	cytosolic large ribosomal subunit	23	9	2.89	0.00115		42	GO:0046777	protein autophosphorylation	24	18	12.04	0.0137
3	GO:0005887	integral component of plasma membrane	224	44	28.11	0.00278		43	GO:0042128	nitrate assimilation	27	20	13.55	0.01495
4	GO:0005840	ribosome	68	25	8.53	0.00315		44	GO:0009236	cobalamin biosynthetic process	48	32	24.08	0.01526
5	GO:0005737	cytoplasm	1193	191	149.71	0.00412		45	GO:0000270	peptidoglycan metabolic process	96	61	48.17	0.01563
6	GO:0045261	proton-transporting ATP synthase complex, catalytic core F(1)	7	4	0.88	0.00627		46	GO:0006261	DNA-dependent DNA replication	37	29	18.56	0.0157
7	GO:0022627	cytosolic small ribosomal subunit	16	6	2.01	0.01		47	GO:0006744	ubiquinone biosynthetic process	19	15	9.53	0.01588
9	GO:0033281	TAT protein transport complex	5	3	0.63	0.01615		48	GO:0000028	ribosomal small subunit assembly	6	6	3.01	0.01592
10	GO:0032993	protein-DNA complex	46	14	5.77	0.02389		49	GO:0015920	lipopolysaccharide transport	6	6	3.01	0.01592
11	GO:0009376	HslUV protease complex	6	3	0.75	0.02932		50	GO:0000162	tryptophan biosynthetic process	6	6	3.01	0.01592
12	GO:0005618	cell wall	89	17	11.17	0.03716		51	GO:0045454	cell redox homeostasis	23	17	11.54	0.01791
13	GO:0005829	cytosol	394	73	49.44	0.03775		52	GO:0009306	protein secretion	75	41	37.63	0.01804
16	GO:1990077	primosome complex	7	3	0.88	0.04661		53	GO:0009447	putrescine catabolic process	9	8	4.52	0.01996
n-- mf_bananaGenoLeafCORE_diff.txt --								54	GO:0008360	regulation of cell shape	77	48	38.63	0.02067
tGO.ID	Term	Annotated	Significant	Expected	P_value			55	GO:0009058	biosynthetic process	2226	1279	1116.84	0.02553
1	GO:0003735	structural constituent of ribosome	64	24	6.59	6.3e-09		56	GO:0006974	cellular response to DNA damage stimulus	185	124	92.82	0.0267
2	GO:0019843	rRNA binding	53	23	5.46	4.1e-08		57	GO:0006520	cellular amino acid metabolic process	427	287	214.24	0.02833
3	GO:0005524	ATP binding	692	106	71.29	8.1e-06		58	GO:0006351	transcription, DNA-templated	750	358	376.29	0.03132
4	GO:0046933	proton-transporting ATP synthase activity, rotational mechanism	10	7	1.03	1.1e-05		59	GO:0006119	oxidative phosphorylation	27	21	13.55	0.03151
5	GO:0003924	GTPase activity	35	13	3.61	2.3e-05		60	GO:0015846	polyamine transport	10	10	5.02	0.03163
6	GO:0005525	GTP binding	73	20	7.52	3e-05		61	GO:0008616	queuosine biosynthetic process	8	8	4.01	0.03167
7	GO:0003774	cytoskeletal motor activity	9	6	0.93	7.5e-05		62	GO:0006072	glycerol-3-phosphate metabolic process	10	9	5.02	0.03167
8	GO:0003899	DNA-directed 5'-3' RNA polymerase activity	11	7	1.13	0.00017		63	GO:0019634	organic phosphonate metabolic process	12	9	6.02	0.03172
10	GO:0000049	tRNA binding	41	11	4.22	0.00224		64	GO:0035999	tetrahydrofolate interconversion	5	5	2.51	0.03175
11	GO:0031419	cobalamin binding	16	6	1.65	0.00378		65	GO:2000144	positive regulation of DNA-templated transcription, initiation	5	5	2.51	0.03175
12	GO:0001217	DNA-binding transcription repressor activity	12	5	1.24	0.00488		66	GO:0018104	peptidoglycan-protein cross-linking	5	5	2.51	0.03175
13	GO:0043022	ribosome binding	13	5	1.34	0.00727		67	GO:0006101	citrate metabolic process	5	5	2.51	0.03175
14	GO:0008137	NADH dehydrogenase (ubiquinone) activity	24	7	2.47	0.00862		68	GO:0070301	cellular response to hydrogen peroxide	5	5	2.51	0.03175
15	GO:0071916	dipeptide transmembrane transporter activity	9	4	0.93	0.00921		69	GO:0036460	cellular response to cell envelope stress	5	5	2.51	0.03175
16	GO:0004129	cytochrome-c oxidase activity	14	5	1.44	0.01037		70	GO:0019301	rhamnose catabolic process	5	5	2.51	0.03175
23	GO:0001216	DNA-binding transcription activator activity	32	8	3.3	0.01362		71	GO:0090071	negative regulation of ribosome biogenesis	5	5	2.51	0.03175
24	GO:0008955	peptidoglycan glycosyltransferase activity	11	4	1.13	0.0204		72	GO:0006979	response to oxidative stress	70	50	35.12	0.03259
25	GO:0003700	DNA-binding transcription factor activity	430	48	44.3	0.02568		73	GO:0009097	isoleucine biosynthetic process	19	14	9.53	0.03268
26	GO:0003681	bent DNA binding	7	3	0.72	0.02774		74	GO:0016226	iron-sulfur cluster assembly	27	17	13.55	0.03278
33	GO:0000976	transcription cis-regulatory region binding	75	14	7.73	0.03478		75	GO:0010212	response to ionizing radiation	17	14	8.53	0.0333
34	GO:0003746	translation elongation factor activity	13	4	1.34	0.03745		76	GO:0006526	arginine biosynthetic process	17	13	8.53	0.03337
35	GO:0042626	ATPase-coupled transmembrane transporter activity	162	31	16.69	0.04388		77	GO:0005978	glycogen biosynthetic process	12	10	6.02	0.03341
36	GO:0047834	D-threo-aldose 1-dehydrogenase activity	14	4	1.44	0.04828		78	GO:0006826	iron ion transport	34	21	17.06	0.03577
37	GO:0003684	damaged DNA binding	14	4	1.44	0.04828		79	GO:0006298	mismatch repair	8	7	4.01	0.03583
								80	GO:0006212	uracil catabolic process	8	7	4.01	0.03583
								81	GO:0009088	threonine biosynthetic process	8	7	4.01	0.03583
								82	GO:0009252	peptidoglycan biosynthetic process	66	43	33.11	0.03712
								83	GO:0055072	iron ion homeostasis	75	41	37.63	0.03812
								84	GO:0031460	glycine betaine transport	16	12	8.03	0.03939
								85	GO:1990961	xenobiotic detoxification by transmembrane export across the plasma membrane	21	15	10.54	0.0403
								86	GO:0006935	chemotaxis	50	33	25.09	0.04147
								87	GO:0009314	response to radiation	44	29	22.08	0.04683
								n-- cc_bananaGenoRootCORE_diff.txt --
								tGO.ID	Term	Annotated	Significant	Expected	P_value
								1	GO:0005829	cytosol	442	343	239.48	6.3e-21
								2	GO:0005737	cytoplasm	1413	948	765.58	5.2e-15
								3	GO:0005887	integral component of plasma membrane	266	182	144.12	2.5e-06
								4	GO:0043190	ATP-binding cassette (ABC) transporter complex	71	57	38.47	3.5e-06
								5	GO:0022625	cytosolic large ribosomal subunit	23	22	12.46	1.5e-05
								6	GO:0032153	cell division site	22	20	11.92	0.00042
								7	GO:0009425	bacterial-type flagellum basal body	20	18	10.84	0.00236
								8	GO:0032993	protein-DNA complex	51	41	27.63	0.00388
								9	GO:0045261	proton-transporting ATP synthase complex, catalytic core F(1)	7	7	3.79	0.01365
								10	GO:0005840	ribosome	71	61	38.47	0.01389
								11	GO:0022627	cytosolic small ribosomal subunit	17	14	9.21	0.01551
								12	GO:0009326	formate dehydrogenase complex	6	6	3.25	0.02523
								13	GO:0005886	plasma membrane	1759	1023	953.05	0.03553
								14	GO:0030288	outer membrane-bounded periplasmic space	122	76	66.1	0.04109
								n-- mf_bananaGenoRootCORE_diff.txt --
								tGO.ID	Term	Annotated	Significant	Expected	P_value
								1	GO:0005524	ATP binding	801	508	399.01	2.6e-16
								2	GO:0003735	structural constituent of ribosome	68	58	33.87	8.6e-10
								3	GO:0019843	rRNA binding	58	51	28.89	2e-09
								4	GO:0003700	DNA-binding transcription factor activity	602	289	299.88	2.2e-09
								5	GO:0000049	tRNA binding	43	39	21.42	1.3e-08
								6	GO:0042626	ATPase-coupled transmembrane transporter activity	181	129	90.16	4.7e-07
								7	GO:0042802	identical protein binding	235	158	117.06	8.7e-07
								8	GO:0022857	transmembrane transporter activity	908	586	452.31	9.7e-07
								9	GO:0000287	magnesium ion binding	228	149	113.58	1.2e-06
								10	GO:0000976	transcription cis-regulatory region binding	87	66	43.34	5.7e-06
								11	GO:0008270	zinc ion binding	186	121	92.65	1.6e-05
								12	GO:0003723	RNA binding	230	173	114.57	3.5e-05
								13	GO:0015293	symporter activity	73	52	36.36	4.9e-05
								14	GO:0008408	3'-5' exonuclease activity	22	19	10.96	0.00011
								15	GO:0001216	DNA-binding transcription activator activity	37	29	18.43	0.00034
								16	GO:0005525	GTP binding	79	54	39.35	0.00062
								17	GO:0046872	metal ion binding	1762	977	877.72	0.00062
								18	GO:0003924	GTPase activity	37	28	18.43	0.00116
								19	GO:0050660	flavin adenine dinucleotide binding	201	113	100.13	0.00125
								20	GO:0000166	nucleotide binding	1360	856	677.47	0.00154
								21	GO:0015344	siderophore uptake transmembrane transporter activity	13	12	6.48	0.00163
								22	GO:0038023	signaling receptor activity	50	25	24.91	0.00165
								23	GO:0051287	NAD binding	100	65	49.81	0.00339
								24	GO:0002161	aminoacyl-tRNA editing activity	12	11	5.98	0.00377
								25	GO:0050661	NADP binding	76	51	37.86	0.00434
								26	GO:0000156	phosphorelay response regulator activity	31	23	15.44	0.00496
								27	GO:0043023	ribosomal large subunit binding	11	10	5.48	0.00564
								28	GO:0030145	manganese ion binding	53	36	26.4	0.00573
								29	GO:0043022	ribosome binding	14	12	6.97	0.00619
								30	GO:0003681	bent DNA binding	7	7	3.49	0.00759
								31	GO:0052591	sn-glycerol-3-phosphate:ubiquinone-8 oxidoreductase activity	7	7	3.49	0.00759
								32	GO:0042803	protein homodimerization activity	42	29	20.92	0.00901
								33	GO:0046933	proton-transporting ATP synthase activity, rotational mechanism	10	9	4.98	0.01038
								34	GO:0003774	cytoskeletal motor activity	10	9	4.98	0.01038
								35	GO:1904680	peptide transmembrane transporter activity	25	20	12.45	0.01072
								36	GO:0009982	pseudouridine synthase activity	11	11	5.48	0.0152
								37	GO:0004362	glutathione-disulfide reductase (NADPH) activity	6	6	2.99	0.01525
								38	GO:0015220	choline transmembrane transporter activity	6	6	2.99	0.01525
								39	GO:0008753	NADPH dehydrogenase (quinone) activity	6	6	2.99	0.01525
								40	GO:0008137	NADH dehydrogenase (ubiquinone) activity	28	20	13.95	0.01686
								41	GO:0001217	DNA-binding transcription repressor activity	12	10	5.98	0.01863
								42	GO:0030955	potassium ion binding	9	8	4.48	0.01896
								43	GO:0008863	formate dehydrogenase (NAD+) activity	9	8	4.48	0.01896
								44	GO:0047834	D-threo-aldose 1-dehydrogenase activity	17	13	8.47	0.02354
								45	GO:0003887	DNA-directed DNA polymerase activity	27	19	13.45	0.02479
								46	GO:0003678	DNA helicase activity	24	20	11.96	0.02746
								47	GO:0003684	damaged DNA binding	16	12	7.97	0.02769
								48	GO:0043546	molybdopterin cofactor binding	29	20	14.45	0.02913
								49	GO:0042910	xenobiotic transmembrane transporter activity	33	25	16.44	0.0302
								50	GO:0008198	ferrous iron binding	24	17	11.96	0.03049
								51	GO:0019808	polyamine binding	6	6	2.99	0.03062
								52	GO:0008695	3-phenylpropionate dioxygenase activity	5	5	2.49	0.03063
								53	GO:0003857	3-hydroxyacyl-CoA dehydrogenase activity	5	5	2.49	0.03063
								54	GO:0019003	GDP binding	5	5	2.49	0.03063
								55	GO:0043565	sequence-specific DNA binding	160	111	79.7	0.03147
								56	GO:0015276	ligand-gated ion channel activity	11	9	5.48	0.03174
								57	GO:0050136	NADH dehydrogenase (quinone) activity	36	27	17.93	0.03397
								58	GO:0043531	ADP binding	8	7	3.99	0.03428
								59	GO:0003697	single-stranded DNA binding	16	12	7.97	0.03704
								60	GO:0016787	hydrolase activity	1513	790	753.68	0.04062
LeafCORE	RootCORE		CORE Venn	total	elements
aerobic_electron_transport_chain	3-hydroxyacyl-CoA_dehydrogenase_activity		LeafCORE RootCORE	46
ATP_binding	3-phenylpropionate_catabolic_process				transcription,_DNA-templated
ATP_synthesis_coupled_electron_transport	3-phenylpropionate_dioxygenase_activity				cell_cycle
ATPase-coupled_transmembrane_transporter_activity	3'-5'_exonuclease_activity				proton-transporting_ATP_synthase_activity,_rotational_mechanism
bacterial-type_flagellum_assembly	ADP_binding				GTPase_activity
bacterial-type_flagellum_basal_body	amino_acid_transport				nucleoside_metabolic_process
bacterial-type_flagellum-dependent_cell_motility	aminoacyl-tRNA_editing_activity				cytosolic_large_ribosomal_subunit
bacterial-type_flagellum-dependent_swarming_motility	anaerobic_respiration				bacterial-type_flagellum_basal_body
bent_DNA_binding	arginine_biosynthetic_process				D-threo-aldose_1-dehydrogenase_activity
cell_cycle	ATP_binding				ATP_binding
cell_division	ATP-binding_cassette_(ABC)_transporter_complex				FtsZ-dependent_cytokinesis
cell_wall	ATPase-coupled_transmembrane_transporter_activity				cytoplasm
cobalamin_binding	bacterial-type_flagellum_assembly				peptidoglycan_biosynthetic_process
cytochrome-c_oxidase_activity	bacterial-type_flagellum_basal_body				DNA-binding_transcription_repressor_activity
cytoplasm	bacterial-type_flagellum-dependent_cell_motility				histidine_biosynthetic_process
cytoskeletal_motor_activity	bent_DNA_binding				translation
cytosol	biosynthetic_process				tRNA_binding
cytosolic_large_ribosomal_subunit	branched-chain_amino_acid_biosynthetic_process				negative_regulation_of_transcription,_DNA-templated
cytosolic_small_ribosomal_subunit	carbohydrate_transport				ribosome_binding
D-threo-aldose_1-dehydrogenase_activity	cell_cycle				threonine_biosynthetic_process
damaged_DNA_binding	cell_division				transcription_cis-regulatory_region_binding
de_novo'_IMP_biosynthetic_process	cell_division_site				protein-DNA_complex
diaminopimelate_biosynthetic_process	cell_redox_homeostasis				cytoskeletal_motor_activity
dipeptide_transmembrane_transporter_activity	cellular_amino_acid_biosynthetic_process				ribosome
DNA_recombination	cellular_amino_acid_metabolic_process				cytosolic_small_ribosomal_subunit
DNA_unwinding_involved_in_DNA_replication	cellular_response_to_cell_envelope_stress				bacterial-type_flagellum_assembly
DNA-binding_transcription_activator_activity	cellular_response_to_DNA_damage_stimulus				tricarboxylic_acid_cycle
DNA-binding_transcription_factor_activity	cellular_response_to_hydrogen_peroxide				cytosol
DNA-binding_transcription_repressor_activity	chemotaxis				regulation_of_cell_shape
DNA-directed_5'-3'_RNA_polymerase_activity	choline_transmembrane_transporter_activity				rRNA_binding
establishment_of_integrated_proviral_latency	citrate_metabolic_process				proton-transporting_ATP_synthase_complex,_catalytic_core_F(1)
FtsZ-dependent_cytokinesis	cobalamin_biosynthetic_process				cell_division
glycine_betaine_biosynthetic_process_from_choline	cytochrome_complex_assembly				bacterial-type_flagellum-dependent_cell_motility
GTP_binding	cytoplasm				bent_DNA_binding
GTPase_activity	cytoskeletal_motor_activity				GTP_binding
histidine_biosynthetic_process	cytosol				damaged_DNA_binding
HslUV_protease_complex	cytosolic_large_ribosomal_subunit				structural_constituent_of_ribosome
inositol_phosphate_dephosphorylation	cytosolic_small_ribosomal_subunit				ribosomal_small_subunit_assembly
integral_component_of_plasma_membrane	D-threo-aldose_1-dehydrogenase_activity				DNA-binding_transcription_activator_activity
intracellular_protein_transmembrane_transport	damaged_DNA_binding				ATPase-coupled_transmembrane_transporter_activity
mycothiol_biosynthetic_process	de_novo'_IMP_biosynthetic_process				integral_component_of_plasma_membrane
NADH_dehydrogenase_(ubiquinone)_activity	division_septum_assembly				NADH_dehydrogenase_(ubiquinone)_activity
negative_regulation_of_transcription,_DNA-templated	DNA_helicase_activity				DNA-binding_transcription_factor_activity
nitrogen_utilization	DNA_replication				de_novo'_IMP_biosynthetic_process
nucleoside_metabolic_process	DNA-binding_transcription_activator_activity				transmembrane_transport
peptidoglycan_biosynthetic_process	DNA-binding_transcription_factor_activity				SOS_response			Conclusion: most enriched functions unique to leafCORE metagenome
peptidoglycan_glycosyltransferase_activity	DNA-binding_transcription_repressor_activity	Conclusions:	LeafCORE	30	cobalamin_binding	Cobalt may be needed for plants. Cobalamin is needed for N2 fixation.		Kosakonia: "Kosakonia phytophyla group, nitrogen fixation, cobalamin biosynthesis, ethanolamine, and phosphonate metabolism" https://apsjournals.apsnet.org/doi/full/10.1094/MPMI-09-19-0256-R
porphyrin-containing_compound_biosynthetic_process	DNA-dependent_DNA_replication	seem to be several common, housekeeping functions,			DNA_unwinding_involved_in_DNA_replication
primosome_complex	DNA-directed_DNA_polymerase_activity	but some of these functions			establishment_of_integrated_proviral_latency	virus: integrated provirus latency
protein_targeting	enterobacterial_common_antigen_biosynthetic_process	(seems like a higher proportion than in roots)			cytochrome-c_oxidase_activity
protein_transport_by_the_Sec_complex	ferrous_iron_binding	seems to be specific to plant-microbe or microbe-microbe interactions			SRP-dependent_cotranslational_protein_targeting_to_membrane
protein_transport_by_the_Tat_complex	flavin_adenine_dinucleotide_binding				viral_entry_into_host_cell	virus
protein-DNA_complex	formate_dehydrogenase_(NAD+)_activity				aerobic_electron_transport_chain
proton-transporting_ATP_synthase_activity,_rotational_mechanism	formate_dehydrogenase_complex				HslUV_protease_complex	(heat shock, not interesting)
proton-transporting_ATP_synthase_complex,_catalytic_core_F(1)	FtsZ-dependent_cytokinesis				peptidoglycan_glycosyltransferase_activity	(boring)
purine_nucleotide_biosynthetic_process	GDP_binding				protein_targeting
regulation_of_cell_shape	glutamine_metabolic_process				dipeptide_transmembrane_transporter_activity
ribosomal_small_subunit_assembly	glutathione_metabolic_process				intracellular_protein_transmembrane_transport
ribosome	glutathione-disulfide_reductase_(NADPH)_activity				DNA_recombination
ribosome_binding	glycerol-3-phosphate_metabolic_process				nitrogen_utilization	nitrogen utilization?
rRNA_binding	glycine_betaine_transport				primosome_complex
SOS_response	glycogen_biosynthetic_process				viral_genome_integration_into_host_DNA	virus
SRP-dependent_cotranslational_protein_targeting_to_membrane	glycolytic_process				translation_elongation_factor_activity
structural_constituent_of_ribosome	Gram-negative-bacterium-type_cell_outer_membrane_assembly				glycine_betaine_biosynthetic_process_from_choline	osmoprotection
TAT_protein_transport_complex	GTP_binding				cell_wall
threonine_biosynthetic_process	GTPase_activity				inositol_phosphate_dephosphorylation	plant stress tolerance/growth/adaptation via inositol signaling		https://www.mdpi.com/1422-0067/20/16/3999/htm
transcription_cis-regulatory_region_binding	histidine_biosynthetic_process				protein_transport_by_the_Sec_complex
transcription,_DNA-templated	hydrolase_activity				purine_nucleotide_biosynthetic_process
translation	identical_protein_binding				porphyrin-containing_compound_biosynthetic_process	heme synthesis (heme is low in plants)
translation_elongation_factor_activity	integral_component_of_plasma_membrane				DNA-directed_5'-3'_RNA_polymerase_activity
transmembrane_transport	iron_ion_homeostasis				diaminopimelate_biosynthetic_process	lysine synthesis (lysine is low in plants)
tricarboxylic_acid_cycle	iron_ion_transport				ATP_synthesis_coupled_electron_transport
tRNA_binding	iron-sulfur_cluster_assembly				bacterial-type_flagellum-dependent_swarming_motility
viral_entry_into_host_cell	isoleucine_biosynthetic_process				protein_transport_by_the_Tat_complex
viral_genome_integration_into_host_DNA	ligand-gated_ion_channel_activity				TAT_protein_transport_complex
	lipid_A_biosynthetic_process				mycothiol_biosynthetic_process	antioxidant and antibacterial thiol in actinomycetes
	lipopolysaccharide_transport	Conclusions:	RootCORE	116	pseudouridine_synthesis
	magnesium_ion_binding	a large number of common, housekeeping functions,	plan: look up the		outer_membrane-bounded_periplasmic_space
	manganese_ion_binding	biosynthesis functions	interesting ones		molybdopterin_cofactor_binding
	metal_ion_binding	with only a few potentially important	e.g. white font.		amino_acid_transport
	methionine_biosynthetic_process	host-microbe			glutathione-disulfide_reductase_(NADPH)_activity
	mismatch_repair	or microbe-microbe specific functions			peptidoglycan_metabolic_process
	molybdopterin_cofactor_binding				branched-chain_amino_acid_biosynthetic_process
	NAD_binding	good paper for introduction: old paper on function and changes due to management,			DNA_replication
	NAD_biosynthetic_process	but they used inferences from 16S https://www.ncbi.nlm.nih.gov/pmc/articles/PMC5244420/pdf/srep40914.pdf			xenobiotic_transmembrane_transporter_activity	xenobiotic transporter		CITE HARDOIM paper, specifically Table 3: these genes are increased in endophytes
	NADH_dehydrogenase_(quinone)_activity	we are doing better with shotgun metagenomics			ferrous_iron_binding	could help plant with iron homeostasis.
	NADH_dehydrogenase_(ubiquinone)_activity				signaling_receptor_activity
	NADP_binding				positive_regulation_of_DNA-templated_transcription,_initiation
	NADPH_dehydrogenase_(quinone)_activity				tRNA_processing
	negative_regulation_of_DNA-dependent_DNA_replication_initiation				plasma_membrane
	negative_regulation_of_ribosome_biogenesis				choline_transmembrane_transporter_activity	not sure
	negative_regulation_of_transcription,_DNA-templated				sn-glycerol-3-phosphate:ubiquinone-8_oxidoreductase_activity	(just respiration)
	nitrate_assimilation				potassium_ion_binding	not sure
	nucleoside_metabolic_process				NADH_dehydrogenase_(quinone)_activity
	nucleotide_binding				chemotaxis	likely part of finding/colonizing
	organic_phosphonate_metabolic_process				iron_ion_homeostasis	could help plant with iron homeostasis.
	outer_membrane-bounded_periplasmic_space				NADP_binding
	oxidative_phosphorylation				glutamine_metabolic_process
	peptide_transmembrane_transporter_activity				sequence-specific_DNA_binding
	peptide_transport				response_to_oxidative_stress	possibly helps plants; but more likely protects endophytes from plant host defenses
	peptidoglycan_biosynthetic_process				queuosine_biosynthetic_process	just housekeeping, part of tRNAs
	peptidoglycan_metabolic_process				tryptophan_biosynthetic_process
	peptidoglycan-protein_cross-linking				pseudouridine_synthase_activity	just housekeeping
	phenylacetate_catabolic_process				protein_autophosphorylation
	phosphorelay_response_regulator_activity				carbohydrate_transport
	phosphorelay_signal_transduction_system				manganese_ion_binding	not sure
	plasma_membrane				transmembrane_transporter_activity
	polyamine_binding				cell_redox_homeostasis
	polyamine_transport				zinc_ion_binding	not sure
	positive_regulation_of_DNA-templated_transcription,_initiation				phosphorelay_response_regulator_activity
	positive_regulation_of_transcription,_DNA-templated				negative_regulation_of_ribosome_biogenesis
	potassium_ion_binding				NAD_binding
	protein_autophosphorylation				transcription_antitermination
	protein_homodimerization_activity				symporter_activity
	protein_secretion				cellular_amino_acid_biosynthetic_process
	protein-DNA_complex				iron-sulfur_cluster_assembly
	proton-transporting_ATP_synthase_activity,_rotational_mechanism				iron_ion_transport	could help plant with iron homeostasis.
	proton-transporting_ATP_synthase_complex,_catalytic_core_F(1)				3'-5'_exonuclease_activity
	pseudouridine_synthase_activity				citrate_metabolic_process	not sure
	pseudouridine_synthesis				cellular_response_to_hydrogen_peroxide	H2O2 is a signaling molecule in plant-microbe interactions		https://www.frontiersin.org/articles/10.3389/fpls.2020.00889/full
	putrescine_catabolic_process				Gram-negative-bacterium-type_cell_outer_membrane_assembly
	queuosine_biosynthetic_process				isoleucine_biosynthetic_process
	regulation_of_cell_shape				glycine_betaine_transport	osmoprotection
	regulation_of_transcription,_DNA-templated				putrescine_catabolic_process	important in endophytes that mediate plant stress		https://www.mdpi.com/2076-2607/9/3/479
	response_to_ionizing_radiation				ribosomal_large_subunit_binding
	response_to_oxidative_stress				siderophore_uptake_transmembrane_transporter_activity
	response_to_radiation				cytochrome_complex_assembly
	rhamnose_catabolic_process				cell_division_site
	ribosomal_large_subunit_binding				lipid_A_biosynthetic_process	not sure if this is ever beneficial
	ribosomal_small_subunit_assembly				formate_dehydrogenase_(NAD+)_activity
	ribosome				tetrahydrofolate_interconversion	not sure - related to cofactor in amino acid synthesis
	ribosome_binding				polyamine_transport	Modify host defense! (one polyamine is putrescine - see above) This is important.		https://www.sciencedirect.com/science/article/pii/S1360138521001400?casa_token=Q96nNjrkHYUAAAAA:bXStbmj-yrx7U59Ox4cvfrzE_D621LXZaIIg7wgVuKz3hnFjpIbRSeoXFc4o13HXEiGpxHTN and see Preprint: https://assets.researchsquare.com/files/rs-1181782/v1/415eda7a-b82f-4a3c-84e9-12c71818088d.pdf?c=1643278460
	RNA_binding				cellular_response_to_cell_envelope_stress	respoonding to host defense	"The bacterial cell envelope is the initial site of contact with the host and constitutes the first line of resistance against host defense mechanisms"	https://link.springer.com/article/10.1007/s00203-015-1109-0
	rRNA_binding				3-phenylpropionate_catabolic_process
	sequence-specific_DNA_binding				rhamnose_catabolic_process	rhamnose, part of LPS, is essential for plant phytopathogen colinization		https://academic.oup.com/femsle/article/231/2/267/647128?view=extract AND A GREAT GENERAL REVIEW https://www.ncbi.nlm.nih.gov/pmc/articles/PMC6515357/
	siderophore_uptake_transmembrane_transporter_activity				response_to_ionizing_radiation	this seems to be always present		https://www.frontiersin.org/articles/10.3389/fmicb.2017.00177/full
	signaling_receptor_activity				NADPH_dehydrogenase_(quinone)_activity
	single-stranded_DNA_binding				glycogen_biosynthetic_process
	sn-glycerol-3-phosphate:ubiquinone-8_oxidoreductase_activity				methionine_biosynthetic_process
	SOS_response				cobalamin_biosynthetic_process	Cobalt may be needed for plants. Cobalamin is needed for N2 fixation.		Kosakonia: "Kosakonia phytophyla group, nitrogen fixation, cobalamin biosynthesis, ethanolamine, and phosphonate metabolism" https://apsjournals.apsnet.org/doi/full/10.1094/MPMI-09-19-0256-R
	structural_constituent_of_ribosome				negative_regulation_of_DNA-dependent_DNA_replication_initiation
	symporter_activity				metal_ion_binding	could help plant with iron homeostasis.
	tetrahydrofolate_interconversion				oxidative_phosphorylation
	thiamine_biosynthetic_process				nucleotide_binding
	thiamine_diphosphate_biosynthetic_process				xenobiotic_detoxification_by_transmembrane_export_across_the_plasma_membrane	xenobiotic transporter		CITE HARDOIM paper, specifically Table 3: these genes are increased in endophytes
	threonine_biosynthetic_process				positive_regulation_of_transcription,_DNA-templated
	transcription_antitermination				glutathione_metabolic_process
	transcription_cis-regulatory_region_binding				polyamine_binding	Modify host defense! (one polyamine is putrescine - see above) This is important.		https://www.sciencedirect.com/science/article/pii/S1360138521001400?casa_token=Q96nNjrkHYUAAAAA:bXStbmj-yrx7U59Ox4cvfrzE_D621LXZaIIg7wgVuKz3hnFjpIbRSeoXFc4o13HXEiGpxHTN and see Preprint: https://assets.researchsquare.com/files/rs-1181782/v1/415eda7a-b82f-4a3c-84e9-12c71818088d.pdf?c=1643278460
	transcription,_DNA-templated				RNA_binding
	translation				anaerobic_respiration	not sure
	transmembrane_transport				lipopolysaccharide_transport
	transmembrane_transporter_activity				GDP_binding
	tricarboxylic_acid_cycle				ATP-binding_cassette_(ABC)_transporter_complex
	tRNA_binding				DNA-directed_DNA_polymerase_activity
	tRNA_processing				ADP_binding
	tryptophan_biosynthetic_process				nitrate_assimilation	plant-beneficial		https://sfamjournals.onlinelibrary.wiley.com/doi/10.1111/jam.15111	See this: very good study of nitrate assimilation and others https://sfamjournals.onlinelibrary.wiley.com/doi/full/10.1111/jam.13744
	ubiquinone_biosynthetic_process				arginine_biosynthetic_process
	uracil_catabolic_process				identical_protein_binding
	xenobiotic_detoxification_by_transmembrane_export_across_the_plasma_membrane				flavin_adenine_dinucleotide_binding
	xenobiotic_transmembrane_transporter_activity				glycolytic_process
	zinc_ion_binding				peptide_transport
					phosphorelay_signal_transduction_system
					single-stranded_DNA_binding
					3-hydroxyacyl-CoA_dehydrogenase_activity
					uracil_catabolic_process
					NAD_biosynthetic_process
					DNA-dependent_DNA_replication
					formate_dehydrogenase_complex	not sure
					organic_phosphonate_metabolic_process	making phosphate available to plants?	Phosphonate = C-P bonds	also some phosphonates are antibiotics themselves; and this function would imply breakdown of these.
					ubiquinone_biosynthetic_process
					thiamine_diphosphate_biosynthetic_process
					aminoacyl-tRNA_editing_activity
					peptide_transmembrane_transporter_activity
					glycerol-3-phosphate_metabolic_process
					hydrolase_activity
					mismatch_repair
					magnesium_ion_binding
					3-phenylpropionate_dioxygenase_activity	seems basic
					ligand-gated_ion_channel_activity
					cellular_amino_acid_metabolic_process
					biosynthetic_process
					cellular_response_to_DNA_damage_stimulus
					DNA_helicase_activity
					phenylacetate_catabolic_process	phenylacetate catabolism products are involved in virulence/toxicity/biofilm formation		https://www.nature.com/articles/s41598-019-41778-x
					division_septum_assembly
					peptidoglycan-protein_cross-linking
					thiamine_biosynthetic_process
					enterobacterial_common_antigen_biosynthetic_process	(part of the outer membrane of Enterobacteriales that interacts with environments and hosts; absent in many mutualists - see citation)		https://journals.asm.org/doi/10.1128/mBio.01914-20
					protein_secretion
					regulation_of_transcription,_DNA-templated
					response_to_radiation	this seems to be always present		https://www.frontiersin.org/articles/10.3389/fmicb.2017.00177/full
					protein_homodimerization_activity

## Sheet: GenoLeafNotRoot
tGO.ID	Term	Annotated	Significant	Expected	P_value			tGO.ID	Term	Annotated	Significant	Expected	P_value			tGO.ID	Term	Annotated	Significant	Expected	P_value			tGO.ID	Term	Annotated	Significant	Expected	P_value			tGO.ID	Term	Annotated	Significant	Expected	P_value			tGO.ID	Term	Annotated	Significant	Expected	P_value
1	GO:0015074	DNA integration	239	22	6.81	7.6e-07		1	GO:0006313	transposition, DNA-mediated	244	26	8.8	4.3e-07		3	GO:0070814	hydrogen sulfide biosynthetic process	5	1	0.01	0.006		1	GO:0006313	transposition, DNA-mediated	244	33	6.22	4.1e-16		1	GO:0015979	photosynthesis	28	9	0.81	1.2e-06		1	GO:0006313	transposition, DNA-mediated	244	26	7.1	4.6e-09
2	GO:0006313	transposition, DNA-mediated	244	22	6.95	1.1e-06		2	GO:0030254	protein secretion by the type III secretion system	8	5	0.29	3e-06		4	GO:0006048	UDP-N-acetylglucosamine biosynthetic process	5	1	0.01	0.006		2	GO:0015074	DNA integration	239	30	6.09	9e-14		2	GO:0015074	DNA integration	239	18	6.95	0.00017		2	GO:0015074	DNA integration	239	24	6.95	6.3e-08
3	GO:0043709	cell adhesion involved in single-species biofilm formation	10	3	0.28	0.0023		3	GO:0015074	DNA integration	239	21	8.62	0.00012		5	GO:0000103	sulfate assimilation	8	1	0.01	0.0095		10	GO:0030163	protein catabolic process	24	3	0.61	0.0357		3	GO:0036070	light-independent bacteriochlorophyll biosynthetic process	5	3	0.15	0.00023		4	GO:0051692	cellular oligosaccharide catabolic process	6	2	0.17	0.0117
6	GO:0006065	UDP-glucuronate biosynthetic process	7	2	0.2	0.0154		4	GO:0015675	nickel cation transport	12	4	0.43	0.00064		6	GO:0042773	ATP synthesis coupled electron transport	9	1	0.01	0.0107		n-- cc_bananaGenoLeafFHL_diff.txt --								4	GO:0015977	carbon fixation	14	4	0.41	0.00044		5	GO:0030980	alpha-glucan catabolic process	7	2	0.2	0.016
7	GO:0042026	protein refolding	7	2	0.2	0.0154		5	GO:0015628	protein secretion by the type II secretion system	15	4	0.54	0.00163		n-- cc_bananaGenoLeafDCL_diff.txt --								tGO.ID	Term	Annotated	Significant	Expected	P_value			5	GO:0015995	chlorophyll biosynthetic process	13	7	0.38	0.00232		6	GO:0044179	hemolysis in other organism	8	2	0.23	0.021
14	GO:0006542	glutamine biosynthetic process	10	2	0.28	0.0312		7	GO:0017000	antibiotic biosynthetic process	48	6	1.73	0.00704		tGO.ID	Term	Annotated	Significant	Expected	P_value			1	GO:0016021	integral component of membrane	1690	38	28.09	0.0027		6	GO:0019439	aromatic compound catabolic process	275	22	8	0.00316		15	GO:0017000	antibiotic biosynthetic process	48	5	1.4	0.0297
15	GO:0019605	butyrate metabolic process	12	2	0.34	0.0441		9	GO:0045227	capsule polysaccharide biosynthetic process	7	2	0.25	0.02408		n-- mf_bananaGenoLeafDCL_diff.txt --								2	GO:0005615	extracellular space	16	2	0.27	0.0281		7	GO:0018298	protein-chromophore linkage	14	3	0.41	0.00693		16	GO:0008654	phospholipid biosynthetic process	70	6	2.04	0.041
n-- cc_bananaGenoLeafBBL_diff.txt --								10	GO:0006829	zinc ion transport	8	2	0.29	0.03136		tGO.ID	Term	Annotated	Significant	Expected	P_value			n-- mf_bananaGenoLeafFHL_diff.txt --								8	GO:0030494	bacteriochlorophyll biosynthetic process	10	5	0.29	0.00763		n-- cc_bananaGenoLeafMTL_diff.txt --
tGO.ID	Term	Annotated	Significant	Expected	P_value			11	GO:0022904	respiratory electron transport chain	97	8	3.5	0.03402		5	GO:0031177	phosphopantetheine binding	19	1	0.03	0.0326		tGO.ID	Term	Annotated	Significant	Expected	P_value			9	GO:0006558	L-phenylalanine metabolic process	14	3	0.41	0.00785		tGO.ID	Term	Annotated	Significant	Expected	P_value
1	GO:0009289	pilus	17	3	0.41	0.0071		26	GO:0006824	cobalt ion transport	10	2	0.36	0.04808		6	GO:0008137	NADH dehydrogenase (ubiquinone) activity	24	1	0.04	0.0411		1	GO:0004803	transposase activity	243	33	5.73	6.3e-17		10	GO:0000917	division septum assembly	22	3	0.64	0.02474		1	GO:0009507	chloroplast	6	2	0.14	0.0078
2	GO:0016021	integral component of membrane	1690	49	40.46	0.0189		n-- cc_bananaGenoLeafMBL_diff.txt --																2	GO:0003677	DNA binding	1057	48	24.94	2.5e-07		11	GO:0042203	toluene catabolic process	9	2	0.26	0.02644		n-- mf_bananaGenoLeafMTL_diff.txt --
n-- mf_bananaGenoLeafBBL_diff.txt --								tGO.ID	Term	Annotated	Significant	Expected	P_value											3	GO:0003676	nucleic acid binding	1374	60	32.42	5.9e-05		27	GO:0030245	cellulose catabolic process	10	2	0.29	0.03243		tGO.ID	Term	Annotated	Significant	Expected	P_value
tGO.ID	Term	Annotated	Significant	Expected	P_value			1	GO:0005576	extracellular region	169	21	6.66	4.9e-06										5	GO:0052874	FMN reductase (NADH) activity	5	2	0.12	0.0053		28	GO:0019509	L-methionine salvage from methylthioadenosine	12	2	0.35	0.04579		1	GO:0004803	transposase activity	243	26	7.2	8.4e-09
1	GO:0004803	transposase activity	243	22	6.66	6.2e-07		2	GO:0015627	type II protein secretion system complex	13	5	0.51	8.9e-05										6	GO:0008239	dipeptidyl-peptidase activity	6	2	0.14	0.0078		n-- cc_bananaGenoLeafMSL_diff.txt --								2	GO:0003676	nucleic acid binding	1374	59	40.69	0.00031
2	GO:0003677	DNA binding	1057	46	28.96	0.00037		3	GO:0016021	integral component of membrane	1690	83	66.65	0.0012										35	GO:0008199	ferric iron binding	15	2	0.35	0.0475		tGO.ID	Term	Annotated	Significant	Expected	P_value			3	GO:0004556	alpha-amylase activity	13	4	0.39	0.00043
4	GO:0004494	methylmalonyl-CoA mutase activity	6	2	0.16	0.01041		4	GO:0030430	host cell cytoplasm	11	4	0.43	0.0139																		n-- mf_bananaGenoLeafMSL_diff.txt --								4	GO:0003677	DNA binding	1057	46	31.3	0.00043
5	GO:0008745	N-acetylmuramoyl-L-alanine amidase activity	7	2	0.19	0.01432		5	GO:0030257	type III protein secretion system complex	5	2	0.2	0.0143																		tGO.ID	Term	Annotated	Significant	Expected	P_value			5	GO:0103025	alpha-amylase activity (releasing maltohexaose)	8	3	0.24	0.00128
6	GO:0030246	carbohydrate binding	78	6	2.14	0.01665		6	GO:0043657	host cell	21	7	0.83	0.038																		1	GO:0051537	2 iron, 2 sulfur cluster binding	100	13	3.15	1.3e-05		27	GO:0009881	photoreceptor activity	11	2	0.33	0.04025
7	GO:0042803	protein homodimerization activity	38	4	1.04	0.01945		n-- mf_bananaGenoLeafMBL_diff.txt --																								2	GO:0016984	ribulose-bisphosphate carboxylase activity	8	4	0.25	6.1e-05		28	GO:0005509	calcium ion binding	26	3	0.77	0.04031
8	GO:0051082	unfolded protein binding	23	3	0.63	0.02393		tGO.ID	Term	Annotated	Significant	Expected	P_value																			5	GO:0031419	cobalamin binding	16	4	0.5	0.00129		29	GO:0004497	monooxygenase activity	116	7	3.44	0.04226
25	GO:0004497	monooxygenase activity	116	8	3.18	0.0454		1	GO:0004803	transposase activity	243	26	8.58	3.2e-07																		10	GO:0004497	monooxygenase activity	116	13	3.66	0.00588
26	GO:0106310	protein serine kinase activity	13	2	0.36	0.04776		2	GO:0003677	DNA binding	1057	54	37.33	0.00069																		11	GO:0047125	delta1-piperideine-2-carboxylate reductase activity	5	2	0.16	0.00928
								3	GO:0008775	acetate CoA-transferase activity	8	3	0.28	0.00213																		12	GO:0052595	aliphatic-amine oxidase activity	5	2	0.16	0.00928
								4	GO:0030570	pectate lyase activity	6	2	0.21	0.01696																		13	GO:0008131	primary amine oxidase activity	5	2	0.16	0.00928
								5	GO:0008564	protein-exporting ATPase activity	6	2	0.21	0.01696																		14	GO:0004494	methylmalonyl-CoA mutase activity	6	2	0.19	0.01364
								6	GO:0004252	serine-type endopeptidase activity	33	4	1.17	0.02778																		15	GO:0003676	nucleic acid binding	1374	39	43.3	0.01455
								7	GO:0016298	lipase activity	23	4	0.81	0.02984																		16	GO:0004300	enoyl-CoA hydratase activity	9	2	0.28	0.03075
								8	GO:0008800	beta-lactamase activity	8	2	0.28	0.03021																		43	GO:0016705	oxidoreductase activity, acting on paired donors, with incorporation or reduction of molecular oxygen	126	13	3.97	0.0426
																																44	GO:0016730	oxidoreductase activity, acting on iron-sulfur proteins as donors	28	3	0.88	0.04489
																																45	GO:0009881	photoreceptor activity	11	2	0.35	0.04508
																																46	GO:0046872	metal ion binding	1417	56	44.66	0.04699
BBL	DCL	FHL	MBL	MSL	MTL		VENN	total	elements
butyrate_metabolic_process	ATP_synthesis_coupled_electron_transport	dipeptidyl-peptidase_activity	acetate_CoA-transferase_activity	2_iron,_2_sulfur_cluster_binding	alpha-amylase_activity		BBL FHL MBL MSL MTL	2
carbohydrate_binding	hydrogen_sulfide_biosynthetic_process	DNA_binding	antibiotic_biosynthetic_process	aliphatic-amine_oxidase_activity	alpha-amylase_activity_(releasing_maltohexaose)				DNA_integration
cell_adhesion_involved_in_single-species_biofilm_formation	NADH_dehydrogenase_(ubiquinone)_activity	DNA_integration	beta-lactamase_activity	aromatic_compound_catabolic_process	alpha-glucan_catabolic_process		BBL FHL MBL MTL	3	transposition,_DNA-mediated
DNA_binding	phosphopantetheine_binding	extracellular_space	capsule_polysaccharide_biosynthetic_process	bacteriochlorophyll_biosynthetic_process	antibiotic_biosynthetic_process				DNA_binding
DNA_integration	sulfate_assimilation	ferric_iron_binding	cobalt_ion_transport	carbon_fixation	calcium_ion_binding				transposase_activity
glutamine_biosynthetic_process	UDP-N-acetylglucosamine_biosynthetic_process	FMN_reductase_(NADH)_activity	DNA_binding	cellulose_catabolic_process	cellular_oligosaccharide_catabolic_process		BBL FHL MBL	1	integral_component_of_membrane
integral_component_of_membrane		integral_component_of_membrane	DNA_integration	chlorophyll_biosynthetic_process	chloroplast		BBL MSL MTL	1	monooxygenase_activity
methylmalonyl-CoA_mutase_activity		nucleic_acid_binding	extracellular_region	cobalamin_binding	DNA_binding		FHL MSL MTL	1	nucleic_acid_binding
monooxygenase_activity		protein_catabolic_process	host_cell	delta1-piperideine-2-carboxylate_reductase_activity	DNA_integration		BBL MSL	1	methylmalonyl-CoA_mutase_activity
N-acetylmuramoyl-L-alanine_amidase_activity		transposase_activity	host_cell_cytoplasm	division_septum_assembly	hemolysis_in_other_organism		MBL MTL	1	antibiotic_biosynthetic_process
pilus		transposition,_DNA-mediated	integral_component_of_membrane	DNA_integration	monooxygenase_activity		MSL MTL	1	photoreceptor_activity
protein_homodimerization_activity			lipase_activity	enoyl-CoA_hydratase_activity	nucleic_acid_binding		BBL	11	butyrate_metabolic_process
protein_refolding			nickel_cation_transport	L-methionine_salvage_from_methylthioadenosine	phospholipid_biosynthetic_process				glutamine_biosynthetic_process
protein_serine_kinase_activity			pectate_lyase_activity	L-phenylalanine_metabolic_process	photoreceptor_activity				unfolded_protein_binding
transposase_activity			protein_secretion_by_the_type_II_secretion_system	light-independent_bacteriochlorophyll_biosynthetic_process	transposase_activity				protein_refolding
transposition,_DNA-mediated			protein_secretion_by_the_type_III_secretion_system	metal_ion_binding	transposition,_DNA-mediated				pilus
UDP-glucuronate_biosynthetic_process			protein-exporting_ATPase_activity	methylmalonyl-CoA_mutase_activity					protein_serine_kinase_activity
unfolded_protein_binding			respiratory_electron_transport_chain	monooxygenase_activity					cell_adhesion_involved_in_single-species_biofilm_formation
			serine-type_endopeptidase_activity	nucleic_acid_binding					N-acetylmuramoyl-L-alanine_amidase_activity
			transposase_activity	oxidoreductase_activity,_acting_on_iron-sulfur_proteins_as_donors					UDP-glucuronate_biosynthetic_process
			transposition,_DNA-mediated	oxidoreductase_activity,_acting_on_paired_donors,_with_incorporation_or_reduction_of_molecular_oxygen					protein_homodimerization_activity
			type_II_protein_secretion_system_complex	photoreceptor_activity					carbohydrate_binding
			type_III_protein_secretion_system_complex	photosynthesis			DCL	6	sulfate_assimilation
			zinc_ion_transport	primary_amine_oxidase_activity					NADH_dehydrogenase_(ubiquinone)_activity
				protein-chromophore_linkage					UDP-N-acetylglucosamine_biosynthetic_process
				ribulose-bisphosphate_carboxylase_activity					ATP_synthesis_coupled_electron_transport
				toluene_catabolic_process					phosphopantetheine_binding
									hydrogen_sulfide_biosynthetic_process
							FHL	5	protein_catabolic_process
									ferric_iron_binding
									dipeptidyl-peptidase_activity
									extracellular_space
									FMN_reductase_(NADH)_activity
							MBL	18	nickel_cation_transport
									host_cell
									lipase_activity
									protein_secretion_by_the_type_II_secretion_system
									protein_secretion_by_the_type_III_secretion_system
									respiratory_electron_transport_chain
									capsule_polysaccharide_biosynthetic_process
									pectate_lyase_activity
									protein-exporting_ATPase_activity
									type_II_protein_secretion_system_complex
									cobalt_ion_transport
									extracellular_region
									type_III_protein_secretion_system_complex
									beta-lactamase_activity
									serine-type_endopeptidase_activity
									zinc_ion_transport
									host_cell_cytoplasm
									acetate_CoA-transferase_activity
							MSL	22	metal_ion_binding
									protein-chromophore_linkage
									cobalamin_binding
									L-phenylalanine_metabolic_process
									primary_amine_oxidase_activity
									oxidoreductase_activity,_acting_on_paired_donors,_with_incorporation_or_reduction_of_molecular_oxygen
									photosynthesis
									enoyl-CoA_hydratase_activity
									2_iron,_2_sulfur_cluster_binding
									ribulose-bisphosphate_carboxylase_activity
									chlorophyll_biosynthetic_process
									delta1-piperideine-2-carboxylate_reductase_activity
									division_septum_assembly
									aliphatic-amine_oxidase_activity
									aromatic_compound_catabolic_process
									bacteriochlorophyll_biosynthetic_process
										error "annotated" got counted.
									cellulose_catabolic_process
									L-methionine_salvage_from_methylthioadenosine
									carbon_fixation
									light-independent_bacteriochlorophyll_biosynthetic_process
									toluene_catabolic_process
									oxidoreductase_activity,_acting_on_iron-sulfur_proteins_as_donors
							MTL	8	alpha-amylase_activity
									hemolysis_in_other_organism
									calcium_ion_binding
									cellular_oligosaccharide_catabolic_process
									chloroplast
									alpha-glucan_catabolic_process
									alpha-amylase_activity_(releasing_maltohexaose)
									phospholipid_biosynthetic_process

## Sheet: GenoRootNotLeaf
tGO.ID	Term	Annotated	Significant	Expected	P_value			tGO.ID	Term	Annotated	Significant	Expected	P_value			tGO.ID	Term	Annotated	Significant	Expected	P_value			tGO.ID	Term	Annotated	Significant	Expected	P_value			tGO.ID	Term	Annotated	Significant	Expected	P_value			tGO.ID	Term	Annotated	Significant	Expected	P_value
1	GO:0030435	sporulation resulting in formation of a cellular spore	122	35	7.54	5.6e-16		1	GO:0006313	transposition, DNA-mediated	551	69	16.86	3.6e-26		1	GO:0006313	transposition, DNA-mediated	551	61	19.18	5.1e-17		1	GO:0015074	DNA integration	482	18	3.91	1.8e-08		1	GO:0006313	transposition, DNA-mediated	551	21	7.44	9.4e-06		1	GO:0006313	transposition, DNA-mediated	551	32	4.22	1.1e-22
2	GO:0022904	respiratory electron transport chain	158	33	9.77	1.9e-10		2	GO:0015074	DNA integration	482	56	14.75	2.5e-19		2	GO:0015074	DNA integration	482	47	16.78	4.3e-11		2	GO:0006313	transposition, DNA-mediated	551	17	4.46	8e-07		2	GO:0019684	photosynthesis, light reaction	5	3	0.07	2.3e-05		2	GO:0015074	DNA integration	482	23	3.69	1e-13
3	GO:0006313	transposition, DNA-mediated	551	64	34.06	3.5e-07		4	GO:0032196	transposition	570	72	17.45	0.0079		3	GO:0009399	nitrogen fixation	37	5	1.29	0.0086		3	GO:0032259	methylation	117	4	0.95	0.015		3	GO:0015979	photosynthesis	38	11	0.51	2.8e-05		6	GO:0019383	(+)-camphor catabolic process	5	1	0.04	0.038
4	GO:0030420	establishment of competence for transformation	25	9	1.55	2.9e-06		5	GO:0008152	metabolic process	5211	189	159.5	0.0252		4	GO:0042203	toluene catabolic process	13	3	0.45	0.0092		7	GO:0046168	glycerol-3-phosphate catabolic process	5	1	0.04	0.04		4	GO:0018298	protein-chromophore linkage	15	3	0.2	0.00096		n-- cc_bananaGenoRootMTC_diff.txt --
5	GO:0015074	DNA integration	482	53	29.8	2e-05		n-- cc_bananaGenoRootMBR_diff.txt --								5	GO:0017000	antibiotic biosynthetic process	72	7	2.51	0.0122		8	GO:0051085	chaperone cofactor-dependent protein refolding	5	1	0.04	0.04		5	GO:0015995	chlorophyll biosynthetic process	16	6	0.22	0.00097		tGO.ID	Term	Annotated	Significant	Expected	P_value
6	GO:0009847	spore germination	9	5	0.56	9e-05		tGO.ID	Term	Annotated	Significant	Expected	P_value			6	GO:0006265	DNA topological change	7	2	0.24	0.0226		n-- cc_bananaGenoRootFHC_diff.txt --								6	GO:0030494	bacteriochlorophyll biosynthetic process	12	4	0.16	0.00168		1	GO:0016021	integral component of membrane	2287	18	9.92	0.00012
7	GO:0030436	asexual sporulation	10	4	0.62	0.0022		3	GO:0030430	host cell cytoplasm	15	2	0.3	0.035		7	GO:0044571	[2Fe-2S] cluster assembly	7	2	0.24	0.0226		tGO.ID	Term	Annotated	Significant	Expected	P_value			7	GO:0019685	photosynthesis, dark reaction	18	4	0.24	0.00169		n-- mf_bananaGenoRootMTC_diff.txt --
8	GO:0019941	modification-dependent protein catabolic process	7	3	0.43	0.0068		n-- mf_bananaGenoRootMBR_diff.txt --								18	GO:0030153	bacteriocin immunity	10	2	0.35	0.0452		2	GO:0009289	pilus	44	2	0.29	0.033		8	GO:0036070	light-independent bacteriochlorophyll biosynthetic process	7	2	0.09	0.00362		tGO.ID	Term	Annotated	Significant	Expected	P_value
9	GO:0006352	DNA-templated transcription, initiation	345	33	21.33	0.0076		tGO.ID	Term	Annotated	Significant	Expected	P_value			n-- cc_bananaGenoRootDCR_diff.txt --								3	GO:0009331	glycerol-3-phosphate dehydrogenase complex	6	1	0.04	0.038		9	GO:0019441	tryptophan catabolic process to kynurenine	8	2	0.11	0.00479		1	GO:0004803	transposase activity	550	32	3.9	6.9e-23
11	GO:0010498	proteasomal protein catabolic process	9	3	0.56	0.0149		1	GO:0004803	transposase activity	550	69	16.67	1.1e-25		tGO.ID	Term	Annotated	Significant	Expected	P_value			n-- mf_bananaGenoRootFHC_diff.txt --								10	GO:0015074	DNA integration	482	14	6.51	0.00488		2	GO:0003677	DNA binding	1635	33	11.6	6.8e-10
13	GO:0042742	defense response to bacterium	28	5	1.73	0.0266		2	GO:0003677	DNA binding	1635	96	49.56	1e-12		1	GO:0005576	extracellular region	272	24	7.08	2.2e-07		tGO.ID	Term	Annotated	Significant	Expected	P_value			11	GO:0019253	reductive pentose-phosphate cycle	13	2	0.18	0.01277		3	GO:0003676	nucleic acid binding	2104	39	14.93	0.0028
14	GO:0006741	NADP biosynthetic process	5	2	0.31	0.0336		3	GO:0003676	nucleic acid binding	2104	125	63.78	5.4e-11		3	GO:0033644	host cell membrane	13	2	0.34	0.043		3	GO:0004803	transposase activity	550	17	4.76	3.1e-06		n-- cc_bananaGenoRootMSR_diff.txt --								10	GO:0004333	fumarate hydratase activity	5	1	0.04	0.035
15	GO:0070395	lipoteichoic acid biosynthetic process	5	2	0.31	0.0336		4	GO:0016798	hydrolase activity, acting on glycosyl bonds	256	12	7.76	0.0022		n-- mf_bananaGenoRootDCR_diff.txt --								4	GO:0003676	nucleic acid binding	2104	31	18.22	0.00014		tGO.ID	Term	Annotated	Significant	Expected	P_value			11	GO:0015643	toxic substance binding	5	1	0.04	0.035
16	GO:0006769	nicotinamide metabolic process	5	2	0.31	0.0336		5	GO:2001070	starch binding	6	2	0.18	0.0127		tGO.ID	Term	Annotated	Significant	Expected	P_value			15	GO:0003677	DNA binding	1635	21	14.16	0.02396		1	GO:0030076	light-harvesting complex	11	9	0.12	2.9e-11		12	GO:0102483	scopolin beta-glucosidase activity	5	1	0.04	0.035
17	GO:0019835	cytolysis	31	5	1.92	0.0396		26	GO:0005509	calcium ion binding	44	4	1.33	0.0434		1	GO:0004803	transposase activity	550	61	18.86	5.9e-17										3	GO:0019866	organelle inner membrane	7	3	0.08	4.6e-05
n-- cc_bananaGenoRootBBC_diff.txt --																2	GO:0003677	DNA binding	1635	93	56.05	8.4e-09										n-- mf_bananaGenoRootMSR_diff.txt --
tGO.ID	Term	Annotated	Significant	Expected	P_value											3	GO:0003676	nucleic acid binding	2104	121	72.13	0.00016										tGO.ID	Term	Annotated	Significant	Expected	P_value
1	GO:0016021	integral component of membrane	2287	181	140.8	5.4e-09										4	GO:0051538	3 iron, 4 sulfur cluster binding	15	3	0.51	0.01336										3	GO:0004803	transposase activity	550	21	7.41	1.1e-05
2	GO:0005886	plasma membrane	1756	124	108.11	0.0017										5	GO:0031177	phosphopantetheine binding	29	4	0.99	0.01635										4	GO:0004568	chitinase activity	5	2	0.07	0.0018
3	GO:0005576	extracellular region	272	28	16.75	0.0048										6	GO:0051536	iron-sulfur cluster binding	340	16	11.66	0.01962										5	GO:0004061	arylformamidase activity	5	2	0.07	0.0018
5	GO:0031160	spore wall	11	4	0.68	0.033										7	GO:0003690	double-stranded DNA binding	109	4	3.74	0.0342										6	GO:0046872	metal ion binding	1762	37	23.74	0.0019
n-- mf_bananaGenoRootBBC_diff.txt --																29	GO:0031071	cysteine desulfurase activity	10	2	0.34	0.04395										7	GO:0016636	oxidoreductase activity, acting on the CH-CH group of donors, iron-sulfur protein as acceptor	9	3	0.12	0.0036
tGO.ID	Term	Annotated	Significant	Expected	P_value																											8	GO:0016984	ribulose-bisphosphate carboxylase activity	9	2	0.12	0.0061
1	GO:0003677	DNA binding	1635	139	91.85	2e-10																										9	GO:0016730	oxidoreductase activity, acting on iron-sulfur proteins as donors	32	3	0.43	0.0089
2	GO:0009055	electron transfer activity	336	44	18.88	1.1e-08																										24	GO:0051539	4 iron, 4 sulfur cluster binding	179	6	2.41	0.0336
3	GO:0004803	transposase activity	550	64	30.9	1.1e-08																										25	GO:0030145	manganese ion binding	53	3	0.71	0.0343
4	GO:0003676	nucleic acid binding	2104	175	118.2	0.00017																										34	GO:0003677	DNA binding	1635	30	22.03	0.0405
5	GO:0016987	sigma factor activity	332	33	18.65	0.00094
9	GO:0004252	serine-type endopeptidase activity	53	7	2.98	0.02772
10	GO:0008976	polyphosphate kinase activity	5	2	0.28	0.02812
11	GO:0017108	5'-flap endonuclease activity	5	2	0.28	0.02812
BBC	DCR	FHC	MBR	MSR	MTC		VENN	total	elements
5'-flap_endonuclease_activity	[2Fe-2S]_cluster_assembly	chaperone_cofactor-dependent_protein_refolding	calcium_ion_binding	4_iron,_4_sulfur_cluster_binding	(+)-camphor_catabolic_process		BBC DCR FHC MBR MSR MTC	4	transposition,_DNA-mediated
asexual_sporulation	3_iron,_4_sulfur_cluster_binding	DNA_binding	DNA_binding	arylformamidase_activity	DNA_binding				DNA_binding
cytolysis	antibiotic_biosynthetic_process	DNA_integration	DNA_integration	bacteriochlorophyll_biosynthetic_process	DNA_integration				transposase_activity
defense_response_to_bacterium	bacteriocin_immunity	glycerol-3-phosphate_catabolic_process	host_cell_cytoplasm	chitinase_activity	fumarate_hydratase_activity				DNA_integration
DNA_binding	cysteine_desulfurase_activity	glycerol-3-phosphate_dehydrogenase_complex	hydrolase_activity,_acting_on_glycosyl_bonds	chlorophyll_biosynthetic_process	integral_component_of_membrane		BBC DCR FHC MBR MTC	1	nucleic_acid_binding
DNA_integration	DNA_binding	methylation	metabolic_process	DNA_binding	nucleic_acid_binding		BBC DCR	1	extracellular_region
DNA-templated_transcription,_initiation	DNA_integration	nucleic_acid_binding	nucleic_acid_binding	DNA_integration	scopolin_beta-glucosidase_activity		BBC MTC	1	integral_component_of_membrane
electron_transfer_activity	DNA_topological_change	pilus	starch_binding	light-harvesting_complex	toxic_substance_binding		BBC	20	polyphosphate_kinase_activity
establishment_of_competence_for_transformation	double-stranded_DNA_binding	transposase_activity	transposase_activity	light-independent_bacteriochlorophyll_biosynthetic_process	transposase_activity				NADP_biosynthetic_process
extracellular_region	extracellular_region	transposition,_DNA-mediated	transposition	manganese_ion_binding	transposition,_DNA-mediated				5'-flap_endonuclease_activity
integral_component_of_membrane	host_cell_membrane		transposition,_DNA-mediated	metal_ion_binding					establishment_of_competence_for_transformation
lipoteichoic_acid_biosynthetic_process	iron-sulfur_cluster_binding			organelle_inner_membrane					lipoteichoic_acid_biosynthetic_process
modification-dependent_protein_catabolic_process	nitrogen_fixation			oxidoreductase_activity,_acting_on_iron-sulfur_proteins_as_donors					plasma_membrane
NADP_biosynthetic_process	nucleic_acid_binding			oxidoreductase_activity,_acting_on_the_CH-CH_group_of_donors,_iron-sulfur_protein_as_acceptor					respiratory_electron_transport_chain
nicotinamide_metabolic_process	phosphopantetheine_binding			photosynthesis					modification-dependent_protein_catabolic_process
nucleic_acid_binding	toluene_catabolic_process			photosynthesis,_dark_reaction					DNA-templated_transcription,_initiation
plasma_membrane	transposase_activity			photosynthesis,_light_reaction					defense_response_to_bacterium
polyphosphate_kinase_activity	transposition,_DNA-mediated			protein-chromophore_linkage					electron_transfer_activity
proteasomal_protein_catabolic_process				reductive_pentose-phosphate_cycle					cytolysis
respiratory_electron_transport_chain				ribulose-bisphosphate_carboxylase_activity					asexual_sporulation
serine-type_endopeptidase_activity				transposase_activity					spore_germination
sigma_factor_activity				transposition,_DNA-mediated					serine-type_endopeptidase_activity
spore_germination				tryptophan_catabolic_process_to_kynurenine					sigma_factor_activity
spore_wall									proteasomal_protein_catabolic_process
sporulation_resulting_in_formation_of_a_cellular_spore									nicotinamide_metabolic_process
transposase_activity									sporulation_resulting_in_formation_of_a_cellular_spore
transposition,_DNA-mediated									spore_wall
							DCR	12	bacteriocin_immunity
									antibiotic_biosynthetic_process
									cysteine_desulfurase_activity
									3_iron,_4_sulfur_cluster_binding
									[2Fe-2S]_cluster_assembly
									host_cell_membrane
									DNA_topological_change
									nitrogen_fixation
									phosphopantetheine_binding
									double-stranded_DNA_binding
									iron-sulfur_cluster_binding
									toluene_catabolic_process
							FHC	5	chaperone_cofactor-dependent_protein_refolding
									pilus
									glycerol-3-phosphate_dehydrogenase_complex
									glycerol-3-phosphate_catabolic_process
									methylation
							MBR	6	hydrolase_activity,_acting_on_glycosyl_bonds
									calcium_ion_binding
									starch_binding
									metabolic_process
									host_cell_cytoplasm
									transposition
							MSR	19	metal_ion_binding
									arylformamidase_activity
									protein-chromophore_linkage
									reductive_pentose-phosphate_cycle
									photosynthesis,_light_reaction
									manganese_ion_binding
									photosynthesis
									ribulose-bisphosphate_carboxylase_activity
									chlorophyll_biosynthetic_process
									organelle_inner_membrane
									photosynthesis,_dark_reaction
									chitinase_activity
									bacteriochlorophyll_biosynthetic_process
									tryptophan_catabolic_process_to_kynurenine
									light-harvesting_complex
									light-independent_bacteriochlorophyll_biosynthetic_process
									oxidoreductase_activity,_acting_on_the_CH-CH_group_of_donors,_iron-sulfur_protein_as_acceptor
									oxidoreductase_activity,_acting_on_iron-sulfur_proteins_as_donors
									4_iron,_4_sulfur_cluster_binding
							MTC	4	scopolin_beta-glucosidase_activity
									fumarate_hydratase_activity
									toxic_substance_binding
									(+)-camphor_catabolic_process

## Sheet: AAAvsBB
		LeafAAA								LeafBB								RootAAA								RootBB
tGO.ID	Term	Annotated	Significant	Expected	P_value			tGO.ID	Term	Annotated	Significant	Expected	P_value			tGO.ID	Term	Annotated	Significant	Expected	P_value			tGO.ID	Term	Annotated	Significant	Expected	P_value
11	GO:0070814	hydrogen sulfide biosynthetic process	5	1	0.02	0.0237		1	GO:0022904	respiratory electron transport chain	87	78	73.31	1.2e-05		1	GO:0042203	toluene catabolic process	13	5	0.43	3.8e-05		1	GO:0022904	respiratory electron transport chain	152	52	23.55	3.5e-10
12	GO:0035435	phosphate ion transmembrane transport	6	1	0.03	0.0284		2	GO:0019439	aromatic compound catabolic process	221	201	186.22	0.013		2	GO:0009399	nitrogen fixation	34	6	1.12	0.00072		2	GO:0030435	sporulation resulting in formation of a cellular spore	119	41	18.44	5e-08
13	GO:0001666	response to hypoxia	6	1	0.03	0.0284		3	GO:0009636	response to toxic substance	62	56	52.24	0.016		3	GO:0045926	negative regulation of growth	16	4	0.53	0.00151		3	GO:0043709	cell adhesion involved in single-species biofilm formation	26	15	4.03	9.1e-07
14	GO:0010039	response to iron ion	8	1	0.04	0.0377		4	GO:0045454	cell redox homeostasis	20	20	16.85	0.032		4	GO:0030245	cellulose catabolic process	17	4	0.56	0.00192		4	GO:0006352	DNA-templated transcription, initiation	253	67	39.2	2.8e-06
15	GO:0006276	plasmid maintenance	8	1	0.04	0.0377		5	GO:0017000	antibiotic biosynthetic process	36	35	30.33	0.038		7	GO:0045927	positive regulation of growth	12	3	0.39	0.00617		5	GO:0009401	phosphoenolpyruvate-dependent sugar phosphotransferase system	64	21	9.91	0.00041
16	GO:0000103	sulfate assimilation	8	1	0.04	0.0377		n-- cc_bananaGenoLeafBBLMBLDCL_BBLMBL_diff.txt --								9	GO:0006352	DNA-templated transcription, initiation	253	16	8.32	0.00856		6	GO:0030420	establishment of competence for transformation	25	10	3.87	0.0021
17	GO:0030091	protein repair	9	1	0.04	0.0424		tGO.ID	Term	Annotated	Significant	Expected	P_value			10	GO:0016075	rRNA catabolic process	6	2	0.2	0.01477		7	GO:0006032	chitin catabolic process	8	5	1.24	0.00328
18	GO:0042773	ATP synthesis coupled electron transport	9	1	0.04	0.0424		1	GO:0016021	integral component of membrane	1354	1153	1127.5	0.00013		11	GO:0017000	antibiotic biosynthetic process	62	6	2.04	0.01551		8	GO:0019835	cytolysis	28	10	4.34	0.00328
19	GO:0006414	translational elongation	14	2	0.07	0.0446		2	GO:0005576	extracellular region	128	116	106.59	0.00742		12	GO:0006265	DNA topological change	7	2	0.23	0.02024		9	GO:0030254	protein secretion by the type III secretion system	12	6	1.86	0.00542
n-- cc_bananaGenoLeafBBLMBLDCL_DCL_diff.txt --								n-- mf_bananaGenoLeafBBLMBLDCL_BBLMBL_diff.txt --								n-- cc_bananaGenoRootBBCMBRDCR_DCR_diff.txt --								10	GO:0009847	spore germination	9	5	1.39	0.00645
tGO.ID	Term	Annotated	Significant	Expected	P_value			tGO.ID	Term	Annotated	Significant	Expected	P_value			tGO.ID	Term	Annotated	Significant	Expected	P_value			11	GO:0034220	ion transmembrane transport	91	14	14.1	0.00658
4	GO:0005618	cell wall	76	2	0.33	0.0415		1	GO:0009055	electron transfer activity	186	164	158.01	0.00071		1	GO:0005576	extracellular region	224	20	6.84	0.00011		12	GO:0046336	ethanolamine catabolic process	6	4	0.93	0.0066
n-- mf_bananaGenoLeafBBLMBLDCL_DCL_diff.txt --								2	GO:0051537	2 iron, 2 sulfur cluster binding	75	71	63.71	0.0078		2	GO:0005615	extracellular space	17	3	0.52	0.01381		13	GO:0042742	defense response to bacterium	24	9	3.72	0.00716
tGO.ID	Term	Annotated	Significant	Expected	P_value			3	GO:0046872	metal ion binding	1151	999	977.77	0.02046		4	GO:0033644	host cell membrane	12	2	0.37	0.04996		14	GO:0030436	asexual sporulation	10	5	1.55	0.01126
9	GO:0042802	identical protein binding	185	4	0.98	0.0154		4	GO:0003824	catalytic activity	3380	2901	2871.31	0.02234		n-- mf_bananaGenoRootBBCMBRDCR_DCR_diff.txt --								18	GO:0019941	modification-dependent protein catabolic process	7	4	1.08	0.01353
14	GO:0070402	NADPH binding	8	1	0.04	0.0417		5	GO:0004519	endonuclease activity	82	75	69.66	0.03079		tGO.ID	Term	Annotated	Significant	Expected	P_value			22	GO:0008219	cell death	15	3	2.32	0.02404
15	GO:0070404	NADH binding	8	1	0.04	0.0417		6	GO:0016491	oxidoreductase activity	971	845	824.86	0.04479		1	GO:0051537	2 iron, 2 sulfur cluster binding	107	11	3.59	0.00086		23	GO:0030153	bacteriocin immunity	5	3	0.77	0.02901
								7	GO:0051536	iron-sulfur cluster binding	218	192	185.19	0.04592		3	GO:0008810	cellulase activity	15	4	0.5	0.00126		24	GO:0071555	cell wall organization	145	31	22.46	0.03459
																8	GO:0016987	sigma factor activity	242	16	8.12	0.00714		25	GO:0010498	proteasomal protein catabolic process	9	4	1.39	0.03764
																9	GO:0051538	3 iron, 4 sulfur cluster binding	14	3	0.47	0.01033		n-- cc_bananaGenoRootBBCMBRDCR_BBCMBR_diff.txt --
																10	GO:0003690	double-stranded DNA binding	108	6	3.63	0.02788		tGO.ID	Term	Annotated	Significant	Expected	P_value
																11	GO:0004521	endoribonuclease activity	35	4	1.17	0.02865		1	GO:0009289	pilus	37	21	6.21	3.5e-08
																36	GO:0004144	diacylglycerol O-acyltransferase activity	10	2	0.34	0.04226		2	GO:0005576	extracellular region	224	68	37.58	7.2e-08
																37	GO:0004315	3-oxoacyl-[acyl-carrier-protein] synthase activity	24	3	0.81	0.04494		3	GO:0016021	integral component of membrane	1897	362	318.29	2.9e-06
																								4	GO:0009986	cell surface	31	12	5.2	0.0029
																								5	GO:0030430	host cell cytoplasm	14	7	2.35	0.0047
																								n-- mf_bananaGenoRootBBCMBRDCR_BBCMBR_diff.txt --
																								tGO.ID	Term	Annotated	Significant	Expected	P_value
																								1	GO:0009055	electron transfer activity	299	82	44.94	1.8e-08
																								2	GO:0016987	sigma factor activity	242	66	36.37	4e-07
																								3	GO:0003677	DNA binding	942	170	141.57	2.5e-05
																								4	GO:0004252	serine-type endopeptidase activity	46	16	6.91	0.00069
																								6	GO:0008233	peptidase activity	239	56	35.92	0.00539
																								7	GO:0008982	protein-N(PI)-phosphohistidine-sugar phosphotransferase activity	32	11	4.81	0.01755
																								8	GO:0090563	protein-phosphocysteine-sugar phosphotransferase activity	11	5	1.65	0.02138
																								9	GO:0008061	chitin binding	8	4	1.2	0.02142
																								10	GO:0003951	NAD+ kinase activity	8	4	1.2	0.02142
																								18	GO:0008236	serine-type peptidase activity	88	26	13.23	0.0226
																								19	GO:0016757	glycosyltransferase activity	154	30	23.14	0.02532
																								20	GO:0005355	glucose transmembrane transporter activity	6	4	0.9	0.02664
																								21	GO:0004298	threonine-type endopeptidase activity	5	3	0.75	0.0267
																								22	GO:2001070	starch binding	5	3	0.75	0.0267
																								23	GO:0052593	tryptamine:oxygen oxidoreductase (deaminating) activity	5	3	0.75	0.0267
																								24	GO:0052594	aminoacetone:oxygen oxidoreductase(deaminating) activity	5	3	0.75	0.0267
																								25	GO:0052595	aliphatic-amine oxidase activity	5	3	0.75	0.0267
																								26	GO:0052596	phenethylamine:oxygen oxidoreductase (deaminating) activity	5	3	0.75	0.0267
																								27	GO:0008131	primary amine oxidase activity	5	3	0.75	0.0267
																								28	GO:0008658	penicillin binding	14	5	2.1	0.0469
						hypoth: root and leaf will differ in function significantly, but if host plays no role, then RootAAA=RootBB (or high sharing) and same for Leaf
LeafAAA	LeafBB	RootAAA	RootBB
ATP_synthesis_coupled_electron_transport	2_iron,_2_sulfur_cluster_binding	2_iron,_2_sulfur_cluster_binding	aliphatic-amine_oxidase_activity		VENN	total	elements
cell_wall	antibiotic_biosynthetic_process	3_iron,_4_sulfur_cluster_binding	aminoacetone:oxygen_oxidoreductase(deaminating)_activity		LeafBB RootAAA RootBB	1	extracellular_region
hydrogen_sulfide_biosynthetic_process	aromatic_compound_catabolic_process	3-oxoacyl-[acyl-carrier-protein]_synthase_activity	asexual_sporulation		LeafBB RootAAA	2	antibiotic_biosynthetic_process
identical_protein_binding	catalytic_activity	antibiotic_biosynthetic_process	bacteriocin_immunity				2_iron,_2_sulfur_cluster_binding
NADH_binding	cell_redox_homeostasis	cellulase_activity	cell_adhesion_involved_in_single-species_biofilm_formation		LeafBB RootBB	3	respiratory_electron_transport_chain	BB-specifc, across tissues
NADPH_binding	electron_transfer_activity	cellulose_catabolic_process	cell_death				integral_component_of_membrane
phosphate_ion_transmembrane_transport	endonuclease_activity	diacylglycerol_O-acyltransferase_activity	cell_surface				electron_transfer_activity
plasmid_maintenance	extracellular_region	DNA_topological_change	cell_wall_organization		RootAAA RootBB	2	DNA-templated_transcription,_initiation
protein_repair	integral_component_of_membrane	DNA-templated_transcription,_initiation	chitin_binding				sigma_factor_activity
response_to_hypoxia	iron-sulfur_cluster_binding	double-stranded_DNA_binding	chitin_catabolic_process		LeafAAA	13	sulfate_assimilation	unknown
response_to_iron_ion	metal_ion_binding	endoribonuclease_activity	cytolysis				translational_elongation
sulfate_assimilation	oxidoreductase_activity	extracellular_region	defense_response_to_bacterium				phosphate_ion_transmembrane_transport	unkonwn
translational_elongation	respiratory_electron_transport_chain	extracellular_space	DNA_binding				plasmid_maintenance
	response_to_toxic_substance	host_cell_membrane	DNA-templated_transcription,_initiation				identical_protein_binding
		negative_regulation_of_growth	electron_transfer_activity				NADPH_binding
		nitrogen_fixation	establishment_of_competence_for_transformation				protein_repair
		positive_regulation_of_growth	ethanolamine_catabolic_process				cell_wall
		rRNA_catabolic_process	extracellular_region				ATP_synthesis_coupled_electron_transport
		sigma_factor_activity	glucose_transmembrane_transporter_activity				response_to_iron_ion
		toluene_catabolic_process	glycosyltransferase_activity				response_to_hypoxia
			host_cell_cytoplasm				NADH_binding
			integral_component_of_membrane				hydrogen_sulfide_biosynthetic_process
			ion_transmembrane_transport		LeafBB	8	metal_ion_binding
			modification-dependent_protein_catabolic_process				catalytic_activity
			NAD+_kinase_activity				oxidoreductase_activity
			penicillin_binding				cell_redox_homeostasis
			peptidase_activity				aromatic_compound_catabolic_process
			phenethylamine:oxygen_oxidoreductase_(deaminating)_activity				response_to_toxic_substance
			phosphoenolpyruvate-dependent_sugar_phosphotransferase_system				endonuclease_activity
			pilus				iron-sulfur_cluster_binding
			primary_amine_oxidase_activity		RootAAA	15	negative_regulation_of_growth
			proteasomal_protein_catabolic_process				cellulase_activity
			protein_secretion_by_the_type_III_secretion_system				3-oxoacyl-[acyl-carrier-protein]_synthase_activity
			protein-N(PI)-phosphohistidine-sugar_phosphotransferase_activity				positive_regulation_of_growth
			protein-phosphocysteine-sugar_phosphotransferase_activity				3_iron,_4_sulfur_cluster_binding
			respiratory_electron_transport_chain				rRNA_catabolic_process
			serine-type_endopeptidase_activity				host_cell_membrane
			serine-type_peptidase_activity				DNA_topological_change
			sigma_factor_activity				nitrogen_fixation
			spore_germination				extracellular_space
			sporulation_resulting_in_formation_of_a_cellular_spore				diacylglycerol_O-acyltransferase_activity
			starch_binding				cellulose_catabolic_process
			threonine-type_endopeptidase_activity				endoribonuclease_activity
			tryptamine:oxygen_oxidoreductase_(deaminating)_activity				double-stranded_DNA_binding
							toluene_catabolic_process
					RootBB	38	penicillin_binding
							bacteriocin_immunity
							phosphoenolpyruvate-dependent_sugar_phosphotransferase_system
							ethanolamine_catabolic_process
							glycosyltransferase_activity
							DNA_binding
							phenethylamine:oxygen_oxidoreductase_(deaminating)_activity
							protein_secretion_by_the_type_III_secretion_system
							protein-phosphocysteine-sugar_phosphotransferase_activity
							chitin_binding
							establishment_of_competence_for_transformation
							primary_amine_oxidase_activity
							tryptamine:oxygen_oxidoreductase_(deaminating)_activity
							modification-dependent_protein_catabolic_process
							defense_response_to_bacterium
							starch_binding
							chitin_catabolic_process
							peptidase_activity
							NAD+_kinase_activity
							serine-type_peptidase_activity
							cell_wall_organization
							pilus
							cytolysis
							protein-N(PI)-phosphohistidine-sugar_phosphotransferase_activity
							aminoacetone:oxygen_oxidoreductase(deaminating)_activity
							asexual_sporulation
							ion_transmembrane_transport
							threonine-type_endopeptidase_activity
							cell_adhesion_involved_in_single-species_biofilm_formation
							spore_germination
							cell_death
							serine-type_endopeptidase_activity
							host_cell_cytoplasm
							proteasomal_protein_catabolic_process
							aliphatic-amine_oxidase_activity
							glucose_transmembrane_transporter_activity
							sporulation_resulting_in_formation_of_a_cellular_spore
							cell_surface
