# Supplementary material for: Metapangenomics of wild and cultivated banana microbiome reveals a plethora of host-associated protective functions
Source: Environ Microbiome. 2023 Apr 21;18:36. doi: 10.1186/s40793-023-00493-x (PMC10120106; doi:10.1186/s40793-023-00493-x)
Supplement: Supplementary file 6 — Additional file 6. List of taxon matches and gene matches for which there was a signature of phylosymbiosis from for endophytic microbiomes of Musa samples, showing gene and taxon lists, counts, and complete DIAMOND blastx output. [file 40793_2023_493_MOESM6_ESM.xlsx]

## Sheet: PhylosymbiosisGenesTaxa
SampleGenes	Taxa (species or strain)	Gene (cluster from roary)		Taxa (species or strain)	Gene (non-redundant)	Count		Phylosymbiotic Genes	Gene (non-redundant)	Count
DCR_146011	Abditibacterium utsteinense	fbp_20		Serratia marcescens	trg	36			mopR	435
BBC_60161	Acetobacter fallax	fbp_20		Agrobacterium tumefaciens	hypothprot	29			ompR	343
MSR_85222	Acetobacter pasteurianus NBRC 3278	edd_9		Variovorax guangxiensis	ompR	22			group	316
BBC_185474	Acetobacter pomorum	purH_15		Dickeya paradisiaca	trg	16			trg	313
MBR_142372	Achromobacter deleyi	ctpF_2		Pseudomonas citronellolis	mopR	16			butA	249
MBR_124007	Achromobacter denitrificans	etfA_11		Kosakonia radicincitans	trg	15			cspA	248
MSR_67333	Achromobacter insolitus	ddlB_7		Variovorax guangxiensis	mopR	15			betA	241
MSR_74966	Achromobacter insolitus	uctC_10		Agrobacterium tumefaciens	qseC	14			ctpF	229
MBR_101851	Achromobacter insuavis	tufA_11		Filimonas sp. YR581	mopR	13			ttgB	220
MSR_34063	Achromobacter mucicolens	ychF_5		Sphingobium sp. OAE613	butA	13			clpB	219
MSR_93078	Achromobacter mucicolens	ohrA_2		Kosakonia radicincitans	mdtB	11			rbsA	215
MSR_97521	Achromobacter mucicolens	gtaB_9		Pseudomonas boreopolis	mdtB	10			mdtB	210
MBR_130477	Achromobacter mucicolens	yahK_5		Pseudomonas sp. SWRI10	mopR	10			oppD	160
DCR_159234	Achromobacter mucicolens	fbp_19		Pseudomonas sp. 8Z	trg	9			accA1	152
DCR_173142	Achromobacter mucicolens	ychF_5		Rhodopseudomonas palustris	mopR	9			bauC	148
MBR_117057	Achromobacter mucicolens	fusA_25		Serratia marcescens	ttgB	9			fusA	141
MBR_124810	Achromobacter mucicolens	mopR_2		Pseudomonas putida	mopR	8			gyrB	141
MBR_125663	Achromobacter mucicolens	butA_2		Variovorax guangxiensis	paaJ	8			tolQ	137
MBR_86116	Achromobacter mucicolens	davD_6		Variovorax guangxiensis	rhsC	8			davD	135
MSR_107763	Achromobacter mucicolens	fabG_40		Variovorax guangxiensis	clpB	8			secA	121
MSR_128697	Achromobacter mucicolens	aroE_16		Acidocella aromatica	cspA	7			tufA	120
MSR_34575	Achromobacter mucicolens	yisK_16		Agrobacterium deltaense	ispG	7			xerD	119
MSR_72720	Achromobacter mucicolens	eno_16		Agrobacterium sp. LY4	gsiD	7			glnB	117
MSR_90280	Achromobacter mucicolens	bauC_13		Agrobacterium tumefaciens	betA	7			uvrA	110
MBR_133352	Achromobacter sp. B4U2B	mdtB_20		Agrobacterium tumefaciens	rbsA	7			groL	109
BBC_207169	Achromobacter sp. GG226	gltD_15		Agrobacterium tumefaciens	araE	7			fbp	107
BBC_210350	Achromobacter sp. GG226	uvrA_27		Herbaspirillum	resA	7			paaJ	107
BBC_216366	Achromobacter sp. GG226	ttgB_1		Mesorhizobium sp.	hypothprot	7			putA	106
BBC_220569	Achromobacter sp. GG226	thiC_17		Pseudomonas citronellolis	butA	7			nodM	103
BBC_222257	Achromobacter sp. GG226	purB_10		Rhodopseudomonas palustris	cspA	7			maa	103
MBR_121255	Achromobacter sp. KAs 3-5	betA_19		Serratia marcescens	ctpF	7			ftsH	101
MSR_109732	Achromobacter sp. KAs 3-5	betA_19		Stenotrophomonas maltophilia	mdtB	7			gsiD	100
MSR_66005	Achromobacter sp. KAs 3-5	uvrA_27		Variovorax guangxiensis	mdtB	7			benM	99
MSR_90982	Achromobacter sp. KAs 3-5	baiN_4		Variovorax sp. NFACC29	ompR	7			rpoC	96
DCR_113165	Achromobacter sp. MFA1 R4	mopR_2		Agrobacterium deltaense	algA	6			algA	94
DCR_137660	Achromobacter sp. MFA1 R4	lrp_94		Agrobacterium tumefaciens	maa	6			cpo	94
DCR_175682	Achromobacter sp. MFA1 R4	fabG_40		Agrobacterium tumefaciens	cntI	6			sodB	93
DCR_141544	Achromobacter sp. NFACC18-2	aroQ_27		Agrobacterium tumefaciens	thiC	6			rpoD	92
MSR_41752	Achromobacter sp. NFACC18-2	ispG_19		Bacillus xiamenensis	ompR	6			rho	91
DCR_120750	Achromobacter sp. NFACC18-2	araE_14		Bradyrhizobiaceae bacterium	oppD	6			msrB	89
MSR_111774	Achromobacter sp. Root170	cydB_7		Comamonadaceae bacterium	clpB	6			comM	89
MBR_103537	Achromobacter sp. Root170	yisK_16		Klebsiella variicola	mopR	6			katG	88
MBR_87774	Achromobacter sp. Root170	aatA_6		Kosakonia radicincitans	rmlA	6			rhsC	88
MSR_56453	Achromobacter sp. Root170	map_18		Kosakonia radicincitans	metN	6			etfA	87
MSR_80020	Achromobacter sp. Root170	mdtB_20		Mesorhizobium sp. CU3	araE	6			ychF	85
MSR_97201	Achromobacter sp. Root170	uctC_10		Pseudomonas boreopolis	cydB	6			guaA	85
DCR_154010	Achromobacter sp. Root83	ddlB_7		Pseudomonas citronellolis	betA	6			guaB	84
DCR_144367	Achromobacter sp. SLBN-14	ctpF_2		Pseudomonas mendocina	trg	6			map	82
DCR_167218	Achromobacter sp. SLBN-14	mopR_2		Rhizobium sp. ACO-34A	rbsA	6			yahK	81
MBR_155648	Achromobacter sp. SLBN-14	rph_13		Rhizobium sp. Root149	oppD	6			ptrB	81
MSR_130435	Achromobacter sp. SLBN-14	sigR_1		Serratia marcescens	ptrB	6			typA	80
MSR_52839	Achromobacter sp. SLBN-14	cspA_8		Stenotrophomonas sp. 278	cpo	6			sdaA	79
MBR_149212	Achromobacter veterisilvae	thiC_17		Symbiopectobacterium sp. 'North America'	metP	6			fliC	79
MBR_106196	Achromobacter xylosoxidans	fusA_25		Variovorax guangxiensis	ttgB	6			dctA	79
MBR_102248	Achromobacter xylosoxidans	rbsA_16		Variovorax guangxiensis	nicT	6			acn	78
MSR_39070	Achromobacter xylosoxidans	araE_14		Agrobacterium deltaense	araQ	5			rpoB	78
MSR_87684	Achromobacter xylosoxidans	clpP_27		Agrobacterium fabrum	ptrB	5			thi4	77
MSR_96247	Achromobacter xylosoxidans	rbsA_16		Agrobacterium larrymoorei	xylH	5			hemB	76
MBR_86112	Achromobacter xylosoxidans	fbp_19		Agrobacterium sp. T29	sodB	5			maeB	76
MSR_83419	Achromobacter xylosoxidans	tolQ_31		Agrobacterium sp. T29	oppD	5			eno	75
MBR_137949	Achromobacter xylosoxidans	rpoC_8		Agrobacterium sp. TS43	betA	5			trxB	75
DCR_150900	Achromobacter xylosoxidans	msrB_16		Agrobacterium tumefaciens	butA	5			araE	74
MBR_60697	Achromobacter xylosoxidans	cspA_8		Agrobacterium tumefaciens	clpB	5			nanT	73
MSR_26317	Achromobacter xylosoxidans	cspA_8		Agrobacterium tumefaciens	baiN	5			serS	72
MBR_69915	Achromobacter xylosoxidans	aroQ_27		Agrobacterium tumefaciens	recQ	5			gtaB	71
BBC_206825	Achromobacter xylosoxidans	butA_2		Agrobacterium tumefaciens	oppD	5			gcvP	71
DCR_107544	Achromobacter xylosoxidans	ccoN1_10		Agrobacterium tumefaciens	rpsU	5			sigR	70
DCR_127895	Achromobacter xylosoxidans	gltD_15		Alphaproteobacteria bacterium	rpoD	5			clpP	70
DCR_167887	Achromobacter xylosoxidans	uctC_10		Azospirillum thiophilum	mopR	5			qseC	70
MBR_104575	Achromobacter xylosoxidans	aatA_6		Comamonadaceae bacterium	mopR	5			glmU	68
MBR_125186	Achromobacter xylosoxidans	atpA_33		Dactylopiibacterium carminicum	tolQ	5			sucB	67
MBR_77846	Achromobacter xylosoxidans	uvrA_27		Enterobacter hormaechei	ctpF	5			leuB	67
MSR_107441	Achromobacter xylosoxidans	nodM_4		Herbaspirillum huttiense	trg	5			proA	67
MSR_73811	Achromobacter xylosoxidans	fusA_25		Herbaspirillum huttiense	ctpF	5			rph	65
MSR_90060	Achromobacter xylosoxidans	sucB_30		Klebsiella pneumoniae	ompR	5			pdeG	65
MSR_99263	Achromobacter xylosoxidans	ccoN1_10		Klebsiella pneumoniae	ttgB	5			purH	64
BBC_89686	Acidiphilium multivorum AIU301	benM_14		Kosakonia radicincitans	hypothprot	5			cysA	63
BBC_37706	Acidiphilium rubrum	comM_6		Magnetospirillum aberrantis	qseC	5			fsr	62
DCR_168895	Acidiphilium sp. 21-68-69	thi4_23		Mesorhizobium sp.	rpoD	5			baiN	61
BBC_59600	Acidisoma sp. L85	aatA_6		Pantoea sp. At-9b	hypothprot	5			recQ	61
BBC_67755	Acidisoma sp. L85	yahK_5		Pantoea sp. At-9b	ctpF	5			frmA	61
BBC_72459	Acidisoma sp. L85	trxB_24		Pantoea sp. MSR2	betA	5			thiC	60
BBC_115769	Acidisoma sp. S159	mdtB_20		Paraburkholderia sp. LD6	sigR	5			mraY	60
BBC_57317	Acidisoma sp. S159	gyrB_20		Paraburkholderia sp. LD6	ompR	5			tpiA	60
BBC_62906	Acidisoma sp. S159	bauC_13		Pleomorphomonas carboxyditropha	rbsA	5			ku	59
BBC_67935	Acidisoma sp. S159	rbsA_16		Pseudomonas citronellolis	benM	5			nicT	59
BBC_78121	Acidisoma sp. S159	acn_2		Pseudomonas mendocina	benM	5			glnA	58
BBC_81794	Acidisoma sp. S159	rbsA_16		Pseudomonas sp. Hp2	ttgB	5			ohrA	57
BBC_89711	Acidisoma sp. S159	algA_11		Pseudomonas sp. Hp2	putA	5			infA	57
BBC_62584	Acidisphaera rubrifaciens	betA_19		Rhizobium daejeonense	maa	5			gltD	56
BBC_112396	Acidisphaera sp. L21	tolQ_42		Rhizobium sp. ACO-34A	betA	5			aatA	56
BBC_52239	Acidisphaera sp. L21	qseC_10		Rhizobium sp. ACO-34A	ttgB	5			corA	56
BBC_61373	Acidisphaera sp. S103	glnB_11		Rhizobium sp. ACO-34A	corA	5			edd	55
DCR_50935	Acidobacteria bacterium	secA_19		Rhizobium sp. ACO-34A	oppD	5			puuB	55
MBR_124407	Acidobacteria bacterium	glnB_11		Rhizobium sp. Leaf262	oppD	5			trpB	55
MBR_139187	Acidobacteria bacterium	clpP_27		Rhodopseudomonas sp. AAP120	cspA	5			ilvC	54
MBR_141363	Acidobacteria bacterium	sodB_8		Rhodopseudomonas sp. AAP120	cysA	5			grxD	54
MBR_144282	Acidobacteria bacterium	acpP_19		Serratia marcescens	mopR	5			ffh	54
MBR_153533	Acidobacteria bacterium	sodB_8		Shinella sp.	maa	5			mreB	54
MBR_155402	Acidobacteria bacterium	mopR_2		Stenotrophomonas rhizophila	cspA	5			fliP	53
MBR_58600	Acidobacteria bacterium	secA_19		Variovorax guangxiensis	tolQ	5			otsA	53
MBR_73358	Acidobacteria bacterium	mraY_9		Variovorax guangxiensis	ctpF	5			phaB	52
MBR_90769	Acidobacteria bacterium	tufA_11		Variovorax guangxiensis	accA1	5			ravA	52
MBR_130258	Acidobacteria bacterium 13_1_40CM_3_65_5	fusA_25		Variovorax guangxiensis	trg	5			artM	52
MBR_105512	Acidobacteria bacterium SCN 69-37	mopR_2		Variovorax sp. YR752	rhsC	5			rpsU	52
MSR_09230	Acidocella aminolytica	clpB_18		Acidovorax soli	betA	4			ispG	51
MSR_20000	Acidocella aminolytica	ttgB_1		Acidovorax soli	oppD	4			metK	51
MSR_11849	Acidocella aminolytica	ctpF_2		Acidovorax wautersii	hypothprot	4			ribD	50
MBR_71617	Acidocella aminolytica 101 = DSM 11237	ompR_24		Agrobacterium larrymoorei	mopR	4			prfA	49
MSR_50741	Acidocella aminolytica 101 = DSM 11237	ribD_16		Agrobacterium larrymoorei	rbsA	4			fabH	49
BBC_67132	Acidocella aromatica	infA_12		Agrobacterium larrymoorei	ttgB	4			gltB	49
DCR_108477	Acidocella aromatica	nodM_4		Agrobacterium rhizogenes	ttgB	4			rimO	49
DCR_142092	Acidocella aromatica	gyrB_20		Agrobacterium sp. AGB01	algA	4			xylH	48
DCR_146078	Acidocella aromatica	cspA_8		Agrobacterium sp. AGB01	cspA	4			uctC	47
DCR_170586	Acidocella aromatica	sucB_30		Agrobacterium sp. LAD9	vapB	4			ppa	47
MBR_103745	Acidocella aromatica	fliP_25		Agrobacterium tumefaciens	ompR	4			aroQ	46
MBR_111320	Acidocella aromatica	hemB_9		Agrobacterium tumefaciens	paaJ	4			ccoN1	46
MBR_125417	Acidocella aromatica	leuB_18		Agrobacterium tumefaciens	puuB	4			tauB	46
MBR_132776	Acidocella aromatica	puuB_4		Agrobacterium tumefaciens	ugpC	4			purF	45
MBR_135923	Acidocella aromatica	cspA_8		Agrobacterium tumefaciens	davD	4			yisK	44
MBR_137799	Acidocella aromatica	cspA_8		Agrobacterium tumefaciens	artM	4			acpP	44
MBR_48873	Acidocella aromatica	trpB_15		Agrobacterium tumefaciens	nodM	4			metN	44
MBR_56913	Acidocella aromatica	algA_11		Agrobacterium vitis	trg	4			rmlA	44
MBR_76550	Acidocella aromatica	sdaA_5		Agrobacterium vitis	oppD	4			parE	43
MBR_80326	Acidocella aromatica	eno_16		Bacillus xiamenensis	trg	4			rpsL	43
MBR_90085	Acidocella aromatica	purH_15		Beta vulgaris subsp. vulgaris	rho	4			mrdB	42
MBR_93955	Acidocella aromatica	hemB_9		Bradyrhizobiaceae bacterium	betA	4			acnB	42
MSR_102506	Acidocella aromatica	secA_19		Bradyrhizobiaceae bacterium	ompR	4			fabG	41
MSR_113508	Acidocella aromatica	aroQ_27		Bradyrhizobiaceae bacterium	mopR	4			rpmA	41
MSR_11903	Acidocella aromatica	puuB_4		Bradyrhizobium japonicum	cspA	4			atsK	41
MSR_128345	Acidocella aromatica	infA_12		Bradyrhizobium lupini HPC(L)	ku	4			infB	41
MSR_14286	Acidocella aromatica	map_18		Comamonadaceae bacterium	paaJ	4			ftsK	41
MSR_16191	Acidocella aromatica	gcvP_16		Enterobacter cloacae	rbsA	4			hisF	40
MSR_16524	Acidocella aromatica	cspA_8		Enterobacter soli	trg	4			cysC	40
MSR_16693	Acidocella aromatica	hemB_9		Enterobacter sp. A11	pdeG	4			ddlB	38
MSR_18164	Acidocella aromatica	purH_15		Enterobacterales	rpsL	4			purB	38
MSR_18502	Acidocella aromatica	aatA_6		Escherichia coli	ompR	4			dxr	38
MSR_18538	Acidocella aromatica	fliP_25		Herbaspirillum	clpP	4			radA	38
MSR_20134	Acidocella aromatica	trpB_15		Herbaspirillum huttiense	fabH	4			moaE	38
MSR_21681	Acidocella aromatica	sodB_8		Herbaspirillum rubrisubalbicans	mdtB	4			ftsY	37
MSR_22293	Acidocella aromatica	bauC_13		Herbaspirillum seropedicae	fusA	4			miaB	37
MSR_24188	Acidocella aromatica	cspA_8		Herbaspirillum sp. B39	guaB	4			ccmE	37
MSR_24666	Acidocella aromatica	bauC_13		Herbaspirillum sp. B501	guaA	4			ybaL	37
MSR_27778	Acidocella aromatica	clpB_18		Homoserinibacter sp. GY 40078	butA	4			aroE	36
MSR_28982	Acidocella aromatica	algA_11		Klebsiella pneumoniae	rho	4			mazG	36
MSR_29114	Acidocella aromatica	gyrB_20		Klebsiella pneumoniae	rbsA	4			fliI	34
MSR_29835	Acidocella aromatica	cspA_8		Klebsiella pneumoniae	ctpF	4			ndhM	34
MSR_30604	Acidocella aromatica	gtaB_9		Klebsiella pneumoniae	hemB	4			mtnD	34
MSR_31741	Acidocella aromatica	ftsY_20		Kosakonia oryzendophytica	trg	4			metP	33
MSR_39672	Acidocella aromatica	mrdB_6		Magnetospirillum aberrantis	mopR	4			vapB	33
MSR_41776	Acidocella aromatica	cspA_8		Magnetospirillum aberrantis	trg	4			cydB	32
MSR_50107	Acidocella aromatica	sdaA_5		Oxalicibacterium faecigallinarum	algA	4			leuA	32
MSR_69911	Acidocella aromatica	araE_14		Oxalicibacterium faecigallinarum	clpB	4			yedI	32
MSR_78650	Acidocella aromatica	corA_12		Oxalicibacterium faecigallinarum	resA	4			atpA	31
MSR_80582	Acidocella aromatica	ftsH_32		Oxalicibacterium flavum	etfA	4			cheY	31
MBR_73591	Acidocella facilis	prfA_7		Oxalicibacterium flavum	mopR	4			alaS	31
MSR_43064	Acidocella facilis	maeB_11		Pantoea sp. At-9b	cspA	4			potH	30
MBR_94534	Acidocella sp. 20-57-95	ppa_25		Pantoea sp. At-9b	betA	4			rplB	27
MSR_106879	Acidocella sp. 20-57-95	thi4_23		Pantoea sp. At-9b	oppD	4			pdeB	25
MSR_19643	Acidocella sp. 20-57-95	ompR_24		Paraburkholderia sp. LD6	betA	4			cmpA	24
MSR_34235	Acidocella sp. 20-57-95	ppa_25		Pleomorphomonas diazotrophica	ptrB	4			yadG	24
MBR_116095	Acidocella sp. 20-57-95	leuA_7		Pleomorphomonas sp.	mopR	4			adeP	24
MSR_19115	Acidocella sp. 20-57-95	fusA_25		Pleomorphomonas sp. CF100	rbsA	4			dps2	23
MBR_80008	Acidocella sp. 20-58-15	clpP_27		Proteobacteria bacterium	gcvP	4			exbD	22
MSR_18500	Acidocella sp. 20-58-15	recQ_2		Pseudohizobium endolithicum	tufA	4			rpoA	22
DCR_156816	Acidocella sp. 20-61-6	accA1_9		Pseudomonas citronellolis	ompR	4			ntrC	21
MBR_54395	Acidocella sp. 20-61-6	mdtB_20		Pseudomonas citronellolis	davD	4			aspA	20
MBR_98553	Acidocella sp. 20-61-6	rpoC_8		Pseudomonas humi	mopR	4			resA	19
MSR_10755	Acidocella sp. 20-61-6	comM_6		Pseudomonas mendocina	mopR	4			ugpC	19
MSR_26072	Acidocella sp. 20-61-6	hisF_15		Pseudomonas putida	ompR	4			cntI	18
MSR_29760	Acidocella sp. 20-61-6	ctpF_2		Pseudomonas sp. ADP	cspA	4			bioN	15
MSR_79749	Acidocella sp. 20-61-6	accA1_9		Pseudomonas sp. KB-10	trg	4			lrp	14
MSR_89431	Acidocella sp. 20-61-6	eno_16		Pseudomonas sp. SWRI10	trg	4			rpsE	14
MBR_112427	Acidocella sp. 20-63-7	comM_6		Rhizobium borbori	betA	4			hfq	14
MBR_74983	Acidocella sp. 20-63-7	serS_10		Rhizobium leguminosarum	hypothprot	4			cheA	13
MBR_93691	Acidocella sp. 20-63-7	ilvC_12		Rhizobium leguminosarum	butA	4			ihfA	12
MSR_55230	Acidocella sp. 20-63-7	ompR_24		Rhizobium miluonense	oppD	4			carD	10
MSR_68930	Acidocella sp. 20-63-7	ilvC_12		Rhizobium naphthalenivorans	vapB	4			rpoH	8
MBR_82142	Acidocella sp. 21-58-7	group_8944		Rhizobium sp.	cspA	4			nqo2	7
MSR_32926	Acidocella sp. 21-58-7	group_8944		Rhizobium sp. ACO-34A	qseC	4			yadH	7
MBR_129597	Acidocella sp. 35-58-6	guaB_16		Rhizobium sp. ACO-34A	cpo	4			araQ	7
DCR_118832	Acidocella sp. MX-AZ02	phaB_10		Rhizobium sp. ACO-34A	accA1	4			btuD	7
DCR_144520	Acidocella sp. MX-AZ02	rpmA_12		Rhizobium sp. ACO-34A	araE	4			rplN	7
MSR_11398	Acidocella sp. MX-AZ02	phaB_10		Rhizobium sp. AU243	sigR	4			sdhB	6
MSR_39224	Acidocella sp. MX-AZ02	glnA_12		Rhizobium taibaishanense	trg	4
MBR_119513	Acidocella sp. MX-AZ02	leuA_7		Rhizobium yanglingense	rpoB	4
MSR_17360	Acidocella sp. MX-AZ02	mopR_2		Rhodopseudomonas palustris	ku	4
MSR_20156	Acidocella sp. MX-AZ02	mdtB_20		Rhodopseudomonas palustris	trg	4
MSR_28536	Acidocella sp. MX-AZ02	ttgB_1		Rhodopseudomonas sp. AAP120	mopR	4
DCR_148809	Acidovorax	ddlB_7		Shinella sp.	mopR	4
MBR_69489	Acidovorax	ompR_24		Sphingomonadaceae	glnB	4
BBC_112175	Acidovorax anthurii	nanT_10		Sphingomonas histidinilytica	mopR	4
BBC_148254	Acidovorax anthurii	rph_13		Stenotrophomonas maltophilia	nodM	4
BBC_217506	Acidovorax anthurii	davD_6		Stenotrophomonas sp. 278	mdtB	4
BBC_45567	Acidovorax anthurii	acnB_7		Trinickia sp. 4D114	tolQ	4
BBC_171247	Acidovorax avenae	katG_9		Uliginosibacterium sp. TH139	mopR	4
BBC_177299	Acidovorax avenae	grxD_9		Variovorax guangxiensis	uvrA	4
BBC_18239	Acidovorax avenae	trg_19		Variovorax guangxiensis	dxr	4
BBC_185320	Acidovorax avenae	butA_2		Variovorax guangxiensis	yisK	4
BBC_194614	Acidovorax avenae	fabG_40		Variovorax guangxiensis	ispG	4
MSR_36763	Acidovorax avenae	metK_12		Variovorax guangxiensis	araE	4
MTL_45440	Acidovorax avenae	grxD_9		Variovorax guangxiensis	butA	4
BBC_102576	Acidovorax avenae	metN_20		Variovorax guangxiensis	katG	4
BBC_107480	Acidovorax avenae	butA_2		Variovorax guangxiensis	betA	4
BBC_158645	Acidovorax avenae	ribD_16		Variovorax guangxiensis	davD	4
BBC_167244	Acidovorax avenae	uvrA_27		Variovorax guangxiensis	putA	4
BBC_221544	Acidovorax avenae subsp. avenae	eno_16		Variovorax sp. 1180	rhsC	4
MSL_52073	Acidovorax avenae subsp. avenae	cspA_8		Variovorax sp. 369	fbp	4
BBC_214321	Acidovorax avenae subsp. avenae	mopR_2		Variovorax sp. BK151	ftsH	4
DCR_112165	Acidovorax caeni	tufA_11		Xanthomonas campestris pv. campestris str. ATCC 33913	ihfA	4
BBC_146605	Acidovorax cattleyae	purB_10		Acidocella aromatica	hemB	3
BBC_69748	Acidovorax cattleyae	metK_12		Acidovorax soli	ompR	3
MBL_50929	Acidovorax cattleyae	ctpF_2		Acidovorax soli	cysA	3
BBC_35967	Acidovorax cavernicola	ctpF_2		Acidovorax sp.	maa	3
DCR_39661	Acidovorax cavernicola	ychF_5		Acidovorax sp. CF316	ftsY	3
MTC_111569	Acidovorax cavernicola	ompR_24		Acidovorax wautersii	recQ	3
MTC_94843	Acidovorax cavernicola	ychF_5		Acidovorax wautersii	oppD	3
BBC_170333	Acidovorax citrulli	hemB_9		Acidovorax wautersii	fbp	3
BBC_174900	Acidovorax citrulli	bauC_13		Acidovorax wautersii	mopR	3
BBC_174190	Acidovorax citrulli	purH_15		Acidovorax wautersii	uvrA	3
MBR_34677	Acidovorax delafieldii	ribD_16		Agrobacterium	clpB	3
MSL_25599	Acidovorax delafieldii	rpsE_4		Agrobacterium deltaense	davD	3
MSR_23774	Acidovorax delafieldii	rpsE_4		Agrobacterium deltaense	butA	3
MSR_52537	Acidovorax delafieldii	ctpF_2		Agrobacterium fabrum	gsiD	3
MSR_60025	Acidovorax delafieldii	fbp_20		Agrobacterium larrymoorei	gsiD	3
DCR_53008	Acidovorax ebreus TPSY	thi4_23		Agrobacterium larrymoorei	ychF	3
MBR_118039	Acidovorax kalamii	fliC_15		Agrobacterium larrymoorei	hypothprot	3
MBR_96844	Acidovorax kalamii	etfA_11		Agrobacterium sp. AGB01	ompR	3
MSR_112987	Acidovorax kalamii	cysC_9		Agrobacterium sp. AGB01	butA	3
MSR_25456	Acidovorax kalamii	paaJ_3		Agrobacterium sp. AGB01	trg	3
MSR_31942	Acidovorax kalamii	hemB_9		Agrobacterium sp. C13	rpsU	3
MSR_32016	Acidovorax kalamii	map_18		Agrobacterium tumefaciens	mopR	3
MSR_44047	Acidovorax kalamii	ddlB_7		Agrobacterium tumefaciens	accA1	3
MSR_55803	Acidovorax kalamii	nqo2_9		Agrobacterium tumefaciens	grxD	3
MSR_83654	Acidovorax kalamii	fliP_25		Agrobacterium tumefaciens	yahK	3
BBC_137920	Acidovorax konjaci	glnB_11		Agrobacterium tumefaciens	edd	3
MTL_38104	Acidovorax konjaci	nqo2_9		Agrobacterium tumefaciens	gtaB	3
BBC_102575	Acidovorax monticola	metP_1		Agrobacterium tumefaciens	hemB	3
DCR_47020	Acidovorax monticola	paaJ_3		Agrobacterium tumefaciens	cpo	3
DCR_69034	Acidovorax monticola	ffh_7		Agrobacterium tumefaciens	groL	3
DCR_84052	Acidovorax monticola	fbp_19		Agrobacterium tumefaciens	pdeG	3
BBC_143711	Acidovorax oryzae	mopR_2		Agrobacterium tumefaciens	ku	3
DCR_148915	Acidovorax radicis	hfq_11		Agrobacterium tumefaciens	frmA	3
MBR_61619	Acidovorax radicis	cysC_9		Agrobacterium tumefaciens	trg	3
MSR_12253	Acidovorax radicis	rmlA_1		Agrobacterium tumefaciens	vapB	3
MSR_27805	Acidovorax radicis	mrdB_6		Agrobacterium tumefaciens GW4	alaS	3
MSR_30182	Acidovorax radicis	uctC_10		Agrobacterium vitis	cspA	3
MSR_38292	Acidovorax radicis	comM_6		Alphaproteobacteria bacterium	ychF	3
MSR_70373	Acidovorax radicis	purB_10		Azospira oryzae	accA1	3
DCR_120570	Acidovorax soli	dps2_3		Bacillus xiamenensis	ctpF	3
DCR_152722	Acidovorax soli	otsA_2		Bradyrhizobiaceae bacterium	accA1	3
DCR_156088	Acidovorax soli	atpA_33		Bradyrhizobiaceae bacterium	msrB	3
DCR_161602	Acidovorax soli	grxD_9		Bradyrhizobiaceae bacterium	moaE	3
DCR_86980	Acidovorax soli	ompR_24		Bradyrhizobium	fbp	3
MBR_49904	Acidovorax soli	putA_12		Bradyrhizobium japonicum	groL	3
MBR_65915	Acidovorax soli	betA_19		Bradyrhizobium manausense	ftsH	3
MSL_38000	Acidovorax soli	cysA_45		Bradyrhizobium pachyrhizi	ompR	3
MSR_101747	Acidovorax soli	aatA_6		Bradyrhizobium sp. AT1	mdtB	3
MSR_114274	Acidovorax soli	clpP_27		Bradyrhizobium sp. DOA1	rbsA	3
MSR_125837	Acidovorax soli	ychF_5		Bradyrhizobium sp. DOA9	tolQ	3
MSR_15856	Acidovorax soli	betA_19		Brenneria sp. hezel4-2-4	yahK	3
MSR_19661	Acidovorax soli	sigR_1		Castellaniella defragrans	mdtB	3
MSR_20557	Acidovorax soli	fusA_25		Castellaniella defragrans	trg	3
MSR_20737	Acidovorax soli	fliI_21		Comamonadaceae bacterium	ctpF	3
MSR_22815	Acidovorax soli	ychF_5		Comamonadaceae bacterium	xerD	3
MSR_26007	Acidovorax soli	paaJ_3		Comamonadaceae bacterium	maeB	3
MSR_26176	Acidovorax soli	oppD_30		Comamonadaceae bacterium	ompR	3
MSR_26177	Acidovorax soli	oppD_30		Comamonadaceae bacterium	baiN	3
MSR_26687	Acidovorax soli	oppD_30		Comamonadaceae bacterium	rpoD	3
MSR_26688	Acidovorax soli	oppD_30		Comamonadaceae bacterium	hypothprot	3
MSR_27533	Acidovorax soli	dxr_22		Corallococcus exiguus	guaB	3
MSR_27603	Acidovorax soli	infA_12		Devosia riboflavina	glnB	3
MSR_29133	Acidovorax soli	edd_9		Enterobacter cloacae	gsiD	3
MSR_30703	Acidovorax soli	phaB_10		Escherichia coli	rpoB	3
MSR_31919	Acidovorax soli	fliP_25		Fimbriiglobus ruber	ravA	3
MSR_31945	Acidovorax soli	leuB_18		Halotalea alkalilenta	benM	3
MSR_33440	Acidovorax soli	edd_9		Herbaspirillum	mopR	3
MSR_34926	Acidovorax soli	ttgB_1		Herbaspirillum huttiense	metN	3
MSR_36697	Acidovorax soli	fliI_21		Herbaspirillum huttiense	betA	3
MSR_37429	Acidovorax soli	gtaB_9		Herbaspirillum huttiense	ompR	3
MSR_39433	Acidovorax soli	ppa_25		Herbaspirillum huttiense	tolQ	3
MSR_40240	Acidovorax soli	cmpA_2		Herbaspirillum huttiense	nicT	3
MSR_40643	Acidovorax soli	radA_22		Herbaspirillum seropedicae	cspA	3
MSR_42680	Acidovorax soli	gltD_15		Herbaspirillum seropedicae	rpsL	3
MSR_42940	Acidovorax soli	ompR_24		Herbaspirillum sp. B39	ttgB	3
MSR_43370	Acidovorax soli	ffh_7		Herbaspirillum sp. GW103	ttgB	3
MSR_43550	Acidovorax soli	rbsA_16		Hydrobacter penzbergensis	acpP	3
MSR_45512	Acidovorax soli	acn_2		Klebsiella michiganensis	ctpF	3
MSR_46356	Acidovorax soli	rpoC_8		Klebsiella michiganensis	sdaA	3
MSR_49811	Acidovorax soli	fusA_25		Klebsiella pneumoniae	fusA	3
MSR_50019	Acidovorax soli	rpoC_8		Klebsiella pneumoniae	betA	3
MSR_50580	Acidovorax soli	mdtB_20		Klebsiella pneumoniae	sucB	3
MSR_50859	Acidovorax soli	ctpF_2		Klebsiella pneumoniae	uvrA	3
MSR_50944	Acidovorax soli	baiN_4		Klebsiella quasipneumoniae subsp. similipneumoniae	purH	3
MSR_52787	Acidovorax soli	araE_14		Klebsiella variicola	davD	3
MSR_54972	Acidovorax soli	betA_19		Klebsiella variicola	ctpF	3
MSR_55887	Acidovorax soli	hemB_9		Klebsiella variicola	secA	3
MSR_56382	Acidovorax soli	moaE_10		Klebsiella variicola	ttgB	3
MSR_56390	Acidovorax soli	maeB_11		Kosakonia pseudosacchari	trg	3
MSR_56901	Acidovorax soli	ndhM_1		Kosakonia radicincitans UMEnt01/12	tufA	3
MSR_62059	Acidovorax soli	mrdB_6		Leifsonia sp. BK543	ompR	3
MSR_62652	Acidovorax soli	tauB_15		Lelliottia jeotgali	trg	3
MSR_63860	Acidovorax soli	mtnD_11		Lupinus albus	frmA	3
MSR_68108	Acidovorax soli	ftsH_32		Magnetospirillum aberrantis	ctpF	3
MSR_68446	Acidovorax soli	accA1_9		Magnetospirillum aberrantis	pdeG	3
MSR_69490	Acidovorax soli	yisK_16		Mangrovibacter sp. MFB070	bauC	3
MSR_69501	Acidovorax soli	butA_2		Martelella radicis	betA	3
MSR_70864	Acidovorax soli	butA_2		Mesorhizobium sp. M4B.F.Ca.ET.190.01.1.1	parE	3
MSR_70944	Acidovorax soli	map_18		Mesorhizobium sp. M8A.F.Ca.ET.161.01.1.1	gltD	3
MSR_71285	Acidovorax soli	putA_12		Mesorhizobium zhangyense	betA	3
MSR_74867	Acidovorax soli	secA_19		Mycobacterium tuberculosis	davD	3
MSR_75199	Acidovorax soli	purF_24		Oxalicibacterium faecigallinarum	ctpF	3
MSR_79703	Acidovorax soli	fabH_8		Oxalicibacterium flavum	ohrA	3
MSR_82086	Acidovorax soli	cysA_45		Pantoea	trg	3
MSR_82273	Acidovorax soli	ompR_24		Pantoea dispersa	cspA	3
MSR_86233	Acidovorax soli	map_18		Pantoea dispersa	rmlA	3
MSR_88629	Acidovorax soli	betA_19		Pantoea dispersa	ompR	3
MSR_91164	Acidovorax soli	fabG_40		Pantoea dispersa	mdtB	3
MSR_92927	Acidovorax soli	cysA_45		Pantoea dispersa EGD-AAK13	nicT	3
MSR_95939	Acidovorax soli	rph_13		Pantoea sp. AS-PWVM4	bauC	3
BBC_136839	Acidovorax sp.	sdaA_5		Pantoea sp. AS-PWVM4	oppD	3
BBC_172843	Acidovorax sp.	sodB_8		Pantoea sp. AS-PWVM4	rmlA	3
DCR_124293	Acidovorax sp.	rpoC_8		Pantoea sp. AS-PWVM4	tufA	3
DCR_155692	Acidovorax sp.	sdaA_5		Pantoea sp. At-9b	ompR	3
DCR_166765	Acidovorax sp.	pdeG_4		Pantoea sp. GL120224-02	ctpF	3
MBR_130610	Acidovorax sp.	map_18		Pantoea sp. MSR2	ctpF	3
MBR_153811	Acidovorax sp.	miaB_34		Paraburkholderia sp. LD6	tolQ	3
MBR_155488	Acidovorax sp.	uvrA_27		Paraburkholderia sp. LD6	mdtB	3
MBR_159795	Acidovorax sp.	ppa_25		Paraburkholderia sp. LD6	mopR	3
MBR_45088	Acidovorax sp.	rmlA_1		Paraburkholderia sp. LD6	benM	3
MBR_45821	Acidovorax sp.	gyrB_20		Paraburkholderia sp. LD6	dctA	3
MBR_56223	Acidovorax sp.	mdtB_20		Paraburkholderia sp. LD6	paaJ	3
MBR_56986	Acidovorax sp.	fbp_19		Paraburkholderia sp. LD6	otsA	3
MBR_58584	Acidovorax sp.	rph_13		Paraburkholderia sp. LD6	uvrA	3
MBR_61220	Acidovorax sp.	maeB_11		Paraburkholderia sp. LD6	fbp	3
MBR_64219	Acidovorax sp.	hemB_9		Pectobacterium carotovorum	metN	3
MBR_67261	Acidovorax sp.	katG_9		Pectobacterium versatile	rhsC	3
MBR_67743	Acidovorax sp.	typA_15		Piscirickettsia salmonis	clpB	3
MBR_72346	Acidovorax sp.	ompR_24		Pleomorphomonas carboxyditropha	mopR	3
MBR_76667	Acidovorax sp.	fabH_8		Pleomorphomonas diazotrophica	corA	3
MBR_79842	Acidovorax sp.	mreB_12		Pleomorphomonas oryzae	rbsA	3
MBR_89759	Acidovorax sp.	radA_22		Pleomorphomonas sp. CF100	oppD	3
MBR_93059	Acidovorax sp.	gcvP_16		Pseudomonas aeruginosa	butA	3
MBR_93060	Acidovorax sp.	xerD_33		Pseudomonas boreopolis	benM	3
MSR_100666	Acidovorax sp.	aroQ_27		Pseudomonas boreopolis	grxD	3
MSR_12008	Acidovorax sp.	maa_4		Pseudomonas boreopolis	fliI	3
MSR_126179	Acidovorax sp.	katG_9		Pseudomonas boreopolis	fabG	3
MSR_20204	Acidovorax sp.	fbp_19		Pseudomonas boreopolis	dps2	3
MSR_24411	Acidovorax sp.	gcvP_16		Pseudomonas boreopolis	fusA	3
MSR_28138	Acidovorax sp.	ttgB_1		Pseudomonas boreopolis	ychF	3
MSR_32569	Acidovorax sp.	maa_4		Pseudomonas citronellolis	fliI	3
MSR_46987	Acidovorax sp.	miaB_34		Pseudomonas citronellolis	ravA	3
MSR_67756	Acidovorax sp.	uvrA_27		Pseudomonas citronellolis	trxB	3
MSR_81845	Acidovorax sp.	araE_14		Pseudomonas citronellolis	bauC	3
MSR_86871	Acidovorax sp.	maa_4		Pseudomonas citronellolis	mdtB	3
MSR_86899	Acidovorax sp.	betA_19		Pseudomonas citronellolis	cspA	3
MSR_87848	Acidovorax sp. 100	cysC_9		Pseudomonas citronellolis	acn	3
MBR_54661	Acidovorax sp. 106	corA_12		Pseudomonas citronellolis	qseC	3
MBR_76056	Acidovorax sp. 106	fabG_40		Pseudomonas citronellolis	sdaA	3
MSR_65591	Acidovorax sp. 106	aatA_6		Pseudomonas citronellolis	paaJ	3
MSR_26533	Acidovorax sp. 107	yedI_11		Pseudomonas citronellolis	hypothprot	3
MSR_45644	Acidovorax sp. 1608163	map_18		Pseudomonas oleovorans	trg	3
MSR_12917	Acidovorax sp. 17-64-282	moaE_10		Pseudomonas putida	sdaA	3
MBR_71713	Acidovorax sp. 56	paaJ_3		Pseudomonas putida	gyrB	3
MSR_126703	Acidovorax sp. 56	rhsC_3		Pseudomonas putida	paaJ	3
MBR_128522	Acidovorax sp. 59	bauC_13		Pseudomonas putida	clpB	3
MSR_85218	Acidovorax sp. 59	tolQ_42		Pseudomonas putida	benM	3
MSR_21287	Acidovorax sp. 69	dps2_3		Pseudomonas sp. ADP	ohrA	3
MBR_24668	Acidovorax sp. 93	algA_11		Pseudomonas sp. ALS1131	trg	3
MSR_64066	Acidovorax sp. 93	mazG_17		Pseudomonas sp. PI1	ompR	3
DCR_175912	Acidovorax sp. 99	prfA_7		Pseudomonas sp. SWRI10	sdaA	3
MBR_52004	Acidovorax sp. 99	moaE_10		Pseudomonas sp. SWRI10	benM	3
MSR_17445	Acidovorax sp. 99	fliC_15		Pseudomonas stutzeri	trpB	3
MSR_21304	Acidovorax sp. 99	fliC_15		Pseudomonas stutzeri	rbsA	3
MBR_43913	Acidovorax sp. ACV01	mopR_2		Pseudoxanthomonas mexicana	sdaA	3
MBR_60685	Acidovorax sp. ACV01	rhsC_3		Rhizobium borbori	comM	3
MSR_48440	Acidovorax sp. ACV01	guaB_16		Rhizobium borbori	ctpF	3
MSR_64222	Acidovorax sp. ACV01	thi4_23		Rhizobium cellulosilyticum	ompR	3
BBC_114531	Acidovorax sp. BoFeN1	davD_6		Rhizobium daejeonense	rpsU	3
BBC_85055	Acidovorax sp. CCYZU-2555	fliC_15		Rhizobium daejeonense	butA	3
MSR_26261	Acidovorax sp. CF316	katG_9		Rhizobium pusense	tufA	3
MSR_126129	Acidovorax sp. CF316	cheY_50		Rhizobium skierniewicense	bioN	3
BBC_154119	Acidovorax sp. CF316	ftsY_20		Rhizobium sp. ACO-34A	ku	3
MBR_37538	Acidovorax sp. CF316	ftsY_20		Rhizobium sp. ACO-34A	gtaB	3
MSR_108296	Acidovorax sp. CF316	ftsY_20		Rhizobium sp. ACO-34A	yahK	3
BBC_166797	Acidovorax sp. FJL06	davD_6		Rhizobium sp. ACO-34A	katG	3
BBC_192719	Acidovorax sp. FJL06	uctC_10		Rhizobium sp. BK602	ttgB	3
MBR_52161	Acidovorax sp. FJL06	ompR_24		Rhizobium sp. CF142	cspA	3
MBR_61793	Acidovorax sp. FJL06	trxB_24		Rhizobium sp. FKL33	hypothprot	3
MSR_117217	Acidovorax sp. FJL06	ffh_7		Rhizobium sp. YR528	rbsA	3
MSR_16519	Acidovorax sp. FJL06	sdaA_5		Rhizobium taibaishanense	dctA	3
MSR_37405	Acidovorax sp. FJL06	mopR_2		Rhizopus oryzae	guaA	3
MSR_70184	Acidovorax sp. FJL06	aroE_16		Rhodocyclaceae bacterium	clpB	3
MBR_68334	Acidovorax sp. GW101-3H11	sodB_8		Rhodopseudomonas palustris	betA	3
MBR_81696	Acidovorax sp. GW101-3H11	rmlA_1		Rhodopseudomonas palustris	mdtB	3
MBR_85552	Acidovorax sp. GW101-3H11	recQ_2		Rhodopseudomonas sp. AAP120	secA	3
MSR_23702	Acidovorax sp. GW101-3H11	grxD_9		Serratia marcescens	rmlA	3
MSR_40035	Acidovorax sp. GW101-3H11	mopR_2		Serratia marcescens	gyrB	3
DCR_106409	Acidovorax sp. HDW3	infA_12		Serratia marcescens	hypothprot	3
DCR_45076	Acidovorax sp. HDW3	leuB_18		Serratia marcescens	mdtB	3
DCR_70366	Acidovorax sp. HDW3	gltB_14		Shinella sp.	trg	3
DCR_76140	Acidovorax sp. HDW3	gcvP_16		Shinella sp.	gltB	3
DCR_77573	Acidovorax sp. HDW3	ychF_5		Shinella sp.	ptrB	3
MSR_22999	Acidovorax sp. HMWF018	rpoD_16		Shinella sp.	rbsA	3
MBR_24006	Acidovorax sp. HMWF018	purB_10		Shinella sp. HZN7	cspA	3
MBR_93973	Acidovorax sp. HMWF018	accA1_9		Sphingobium sp. OAE613	maeB	3
MSR_33716	Acidovorax sp. HMWF018	ctpF_2		Sphingobium vermicomposti	butA	3
MBR_57940	Acidovorax sp. HMWF029	ffh_7		Sphingobium yanoikuyae	cspA	3
MSR_56883	Acidovorax sp. HMWF029	comM_6		Sphingomonadaceae	mopR	3
MBR_60362	Acidovorax sp. JMULE5	aroQ_27		Sphingomonas	paaJ	3
MBR_73627	Acidovorax sp. JMULE5	mopR_2		Sphingomonas	ompR	3
MSR_19397	Acidovorax sp. JMULE5	ispG_19		Stenotrophomonas maltophilia	ompR	3
MSR_45723	Acidovorax sp. JMULE5	mopR_2		Stenotrophomonas sp. 278	puuB	3
DCR_35491	Acidovorax sp. JS42	metN_20		Stenotrophomonas sp. 278	ravA	3
DCR_122638	Acidovorax sp. JS42	fliI_21		Stenotrophomonas sp. 278	ompR	3
MBR_88474	Acidovorax sp. KKS102	grxD_9		Stenotrophomonas sp. 278	mopR	3
MSR_94853	Acidovorax sp. KKS102	glnB_11		Stenotrophomonas sp. 278	tufA	3
MSR_31446	Acidovorax sp. KKS102	nanT_10		Uliginosibacterium sp. TH139	rbsA	3
MSR_76028	Acidovorax sp. KKS102	cysA_45		Variovorax gossypii	ompR	3
BBC_110089	Acidovorax sp. Leaf160	tolQ_42		Variovorax guangxiensis	hemB	3
BBC_136868	Acidovorax sp. Leaf160	maeB_11		Variovorax guangxiensis	secA	3
BBC_164302	Acidovorax sp. Leaf160	fbp_20		Variovorax guangxiensis	ccoN1	3
BBC_176829	Acidovorax sp. Leaf160	serS_10		Variovorax guangxiensis	mrdB	3
BBC_201776	Acidovorax sp. Leaf160	ppa_25		Variovorax guangxiensis	thiC	3
BBC_217646	Acidovorax sp. Leaf160	putA_12		Variovorax guangxiensis	sigR	3
BBC_66971	Acidovorax sp. Leaf160	proA_22		Variovorax guangxiensis	tauB	3
BBC_75242	Acidovorax sp. Leaf160	purF_24		Variovorax guangxiensis	baiN	3
MSR_124688	Acidovorax sp. Leaf160	rpmA_12		Variovorax guangxiensis	oppD	3
MSR_55886	Acidovorax sp. Leaf76	mraY_9		Variovorax guangxiensis	maa	3
MBR_35578	Acidovorax sp. Leaf76	map_18		Variovorax guangxiensis	atsK	3
MBR_43056	Acidovorax sp. Leaf76	dps2_3		Variovorax guangxiensis	serS	3
MBR_52788	Acidovorax sp. Leaf76	gltB_14		Variovorax guangxiensis	miaB	3
MBR_57798	Acidovorax sp. Leaf76	fbp_20		Variovorax guangxiensis	aatA	3
MBR_59818	Acidovorax sp. Leaf76	ispG_19		Variovorax guangxiensis	rbsA	3
MBR_64037	Acidovorax sp. Leaf76	gtaB_9		Variovorax guangxiensis	aroE	3
MBR_65538	Acidovorax sp. Leaf76	ttgB_1		Variovorax paradoxus	fbp	3
MBR_68193	Acidovorax sp. Leaf76	mrdB_6		Variovorax paradoxus	corA	3
MBR_68561	Acidovorax sp. Leaf76	maeB_11		Variovorax sp.	infB	3
MBR_74441	Acidovorax sp. Leaf76	gltD_15		Variovorax sp. BK151	rbsA	3
MBR_82189	Acidovorax sp. Leaf76	maa_4		Variovorax sp. NFACC29	yedI	3
MBR_89537	Acidovorax sp. Leaf76	ravA_3		Variovorax sp. NFACC29	betA	3
MSR_19644	Acidovorax sp. Leaf76	cheA_5		Variovorax sp. NFACC29	rhsC	3
MSR_28249	Acidovorax sp. Leaf76	purH_15		Variovorax sp. NFACC29	butA	3
MSR_30124	Acidovorax sp. Leaf76	sodB_8		Variovorax sp. NFACC29	glmU	3
MSR_31796	Acidovorax sp. Leaf76	accA1_9		Variovorax sp. NFACC29	ilvC	3
MSR_32922	Acidovorax sp. Leaf76	yadH_9		Variovorax sp. OV084	grxD	3
MSR_53104	Acidovorax sp. Leaf76	pdeG_4		Variovorax sp. SCN 67-20	groL	3
MSR_60107	Acidovorax sp. Leaf76	ku_2		Variovorax sp. SG517	algA	3
MSR_77570	Acidovorax sp. Leaf76	aroE_16		Variovorax sp. YR266	hypothprot	3
MSR_80945	Acidovorax sp. Leaf76	mopR_2		Variovorax sp. YR266	aroE	3
MSR_92921	Acidovorax sp. Leaf76	gltD_15		Variovorax sp. YR750	purF	3
MSR_98120	Acidovorax sp. Leaf76	pdeB_7		Xanthomonas perforans	purB	3
MBR_92523	Acidovorax sp. Leaf76	yisK_16		Xanthomonas translucens	mopR	3
MSR_48013	Acidovorax sp. Leaf76	fliP_25		Xanthomonas translucens	cysC	3
MBR_99168	Acidovorax sp. Leaf78	xerD_33		Xanthomonas translucens	ompR	3
MBR_127330	Acidovorax sp. Leaf78	uctC_10		Xanthomonas translucens	ttgB	3
MBR_28509	Acidovorax sp. Leaf78	ndhM_1		Achromobacter mucicolens	ychF	2
MBR_52420	Acidovorax sp. Leaf78	betA_19		Achromobacter sp. KAs 3-5	betA	2
MBR_54390	Acidovorax sp. Leaf78	baiN_4		Achromobacter xylosoxidans	fusA	2
MBR_54704	Acidovorax sp. Leaf78	ddlB_7		Achromobacter xylosoxidans	rbsA	2
MBR_55363	Acidovorax sp. Leaf78	mopR_2		Achromobacter xylosoxidans	cspA	2
MBR_67076	Acidovorax sp. Leaf78	yedI_11		Achromobacter xylosoxidans	ccoN1	2
MBR_82573	Acidovorax sp. Leaf78	metN_20		Acidisoma	otsA	2
MBR_83790	Acidovorax sp. Leaf78	sodB_8		Acidisoma	hypothprot	2
MBR_88828	Acidovorax sp. Leaf78	ftsH_32		Acidisoma	xerD	2
MSR_10247	Acidovorax sp. Leaf78	ctpF_2		Acidisoma sp. S159	rbsA	2
MSR_104904	Acidovorax sp. Leaf78	prfA_7		Acidobacteria bacterium	secA	2
MSR_113245	Acidovorax sp. Leaf78	yedI_11		Acidobacteria bacterium	sodB	2
MSR_130744	Acidovorax sp. Leaf78	ddlB_7		Acidocella aromatica	infA	2
MSR_24103	Acidovorax sp. Leaf78	ftsH_32		Acidocella aromatica	gyrB	2
MSR_24867	Acidovorax sp. Leaf78	ohrA_2		Acidocella aromatica	fliP	2
MSR_35240	Acidovorax sp. Leaf78	comM_6		Acidocella aromatica	puuB	2
MSR_38034	Acidovorax sp. Leaf78	davD_6		Acidocella aromatica	trpB	2
MSR_43035	Acidovorax sp. Leaf78	thiC_17		Acidocella aromatica	algA	2
MSR_50682	Acidovorax sp. Leaf78	ppa_25		Acidocella aromatica	sdaA	2
MSR_51277	Acidovorax sp. Leaf78	tauB_15		Acidocella aromatica	purH	2
MSR_74310	Acidovorax sp. Leaf78	maeB_11		Acidocella aromatica	bauC	2
MSR_81601	Acidovorax sp. Leaf78	butA_2		Acidocella sp. 20-57-95	ppa	2
MSR_82382	Acidovorax sp. Leaf78	baiN_4		Acidocella sp. 20-61-6	accA1	2
MSR_14245	Acidovorax sp. Leaf84	rhsC_3		Acidocella sp. 20-63-7	ilvC	2
BBC_136681	Acidovorax sp. MR-S7	thi4_23		Acidocella sp. 21-58-7	hypothprot	2
DCR_100378	Acidovorax sp. MR-S7	mopR_2		Acidocella sp. MX-AZ02	phaB	2
DCR_35490	Acidovorax sp. MR-S7	metP_1		Acidovorax avenae	grxD	2
DCR_45496	Acidovorax sp. MR-S7	serS_10		Acidovorax avenae	butA	2
DCR_52325	Acidovorax sp. MR-S7	maeB_11		Acidovorax cavernicola	ychF	2
DCR_76371	Acidovorax sp. MR-S7	prfA_7		Acidovorax delafieldii	rpsE	2
MSR_41523	Acidovorax sp. NB1	ctpF_2		Acidovorax soli	putA	2
DCR_157694	Acidovorax sp. NB1	tolQ_42		Acidovorax soli	ychF	2
MBR_136716	Acidovorax sp. NB1	fliC_15		Acidovorax soli	fusA	2
MBR_47355	Acidovorax sp. NB1	ychF_5		Acidovorax soli	fliI	2
MBR_73993	Acidovorax sp. NB1	araE_14		Acidovorax soli	edd	2
MSR_29905	Acidovorax sp. NB1	rhsC_3		Acidovorax soli	rpoC	2
MSR_40894	Acidovorax sp. NB1	rhsC_3		Acidovorax soli	butA	2
MSR_42428	Acidovorax sp. NB1	mopR_2		Acidovorax soli	map	2
MSR_81164	Acidovorax sp. NB1	leuB_18		Acidovorax sp.	sdaA	2
DCR_55324	Acidovorax sp. NO-1	glnA_12		Acidovorax sp.	miaB	2
MBR_58019	Acidovorax sp. NO-1	resA_9		Acidovorax sp.	uvrA	2
MSR_110098	Acidovorax sp. NO-1	cysA_45		Acidovorax sp.	fbp	2
MSR_30987	Acidovorax sp. NO-1	mraY_9		Acidovorax sp.	katG	2
MSR_40531	Acidovorax sp. NO-1	ompR_24		Acidovorax sp.	gcvP	2
MSR_43853	Acidovorax sp. NO-1	mdtB_20		Acidovorax sp. 99	fliC	2
DCR_87458	Acidovorax sp. RAC01	mrdB_6		Acidovorax sp. JMULE5	mopR	2
MBR_33201	Acidovorax sp. Root217	puuB_4		Acidovorax sp. Leaf76	gltD	2
MSR_36875	Acidovorax sp. Root217	puuB_4		Acidovorax sp. Leaf78	baiN	2
MSR_44635	Acidovorax sp. Root217	betA_19		Acidovorax sp. Leaf78	ddlB	2
MBR_56085	Acidovorax sp. Root267	secA_19		Acidovorax sp. Leaf78	yedI	2
MSR_23387	Acidovorax sp. Root267	ccoN1_10		Acidovorax sp. Leaf78	ftsH	2
MSR_14373	Acidovorax sp. Root267	pdeG_4		Acidovorax sp. NB1	rhsC	2
MBR_51002	Acidovorax sp. Root402	fliC_15		Acidovorax sp. Root217	puuB	2
DCR_143808	Acidovorax sp. Root70	acpP_19		Acidovorax sp. SCN 65-108	ompR	2
MSR_58435	Acidovorax sp. SCN 65-108	rpoD_16		Acidovorax sp. SD340	ompR	2
MSR_83342	Acidovorax sp. SCN 65-108	otsA_2		Acidovorax wautersii	ychF	2
MBR_66930	Acidovorax sp. SCN 65-108	glnB_11		Acidovorax wautersii	corA	2
MBR_45613	Acidovorax sp. SCN 65-108	ompR_24		Acidovorax wautersii	otsA	2
MSR_35534	Acidovorax sp. SCN 65-108	ompR_24		Acidovorax wautersii	acn	2
MBR_115068	Acidovorax sp. SCN 65-108	glmU_26		Acidovorax wautersii	purF	2
MSR_51790	Acidovorax sp. SCN 65-28	metK_12		Acidovorax wautersii	ompR	2
MSR_53030	Acidovorax sp. SCN 65-28	guaB_16		Acidovorax wautersii	maeB	2
BBC_89265	Acidovorax sp. SCN 68-22	infA_12		Acidovorax wautersii	serS	2
MBR_129387	Acidovorax sp. SD340	ompR_24		Acidovorax wautersii	katG	2
MSR_70479	Acidovorax sp. SD340	gltD_15		Acidovorax wautersii	gtaB	2
MSR_71642	Acidovorax sp. SD340	ompR_24		Acidovorax wautersii	miaB	2
MSR_47071	Acidovorax sp. ST3	tufA_11		Acidovorax wautersii	purB	2
BBC_180777	Acidovorax sp. T1m	nodM_4		Acidovorax wautersii	hemB	2
MBR_57278	Acidovorax sp. YL-MeA13-2016	cpo_11		Acidovorax wautersii	metK	2
MSR_41982	Acidovorax sp. YL-MeA13-2016	rmlA_1		Acidovorax wautersii	moaE	2
MSR_49260	Acidovorax sp. YL-MeA13-2016	mopR_2		Acidovorax wautersii	rpoC	2
DCR_28686	Acidovorax temperans	benM_14		Acidovorax wautersii	artM	2
DCR_97599	Acidovorax temperans	trg_37		Aeromonas caviae	gyrB	2
MSR_13322	Acidovorax temperans	secA_19		Aeromonas caviae	mopR	2
MSR_31663	Acidovorax temperans	fbp_20		Aeromonas caviae	maa	2
BBC_129226	Acidovorax valerianellae	yedI_11		Aeromonas caviae	katG	2
BBC_102468	Acidovorax wautersii	ftsH_32		Aeromonas media	cspA	2
BBC_102485	Acidovorax wautersii	mrdB_6		Agrobacterium	rbsA	2
BBC_106502	Acidovorax wautersii	davD_6		Agrobacterium	aspA	2
BBC_107438	Acidovorax wautersii	recQ_2		Agrobacterium	cpo	2
BBC_115090	Acidovorax wautersii	groL_16		Agrobacterium deltaense	gsiD	2
BBC_115696	Acidovorax wautersii	oppD_30		Agrobacterium deltaense RV3	ribD	2
BBC_115697	Acidovorax wautersii	oppD_30		Agrobacterium fabrum	davD	2
BBC_121233	Acidovorax wautersii	map_18		Agrobacterium larrymoorei	alaS	2
BBC_128332	Acidovorax wautersii	recQ_2		Agrobacterium larrymoorei	ctpF	2
BBC_134055	Acidovorax wautersii	gcvP_16		Agrobacterium larrymoorei	corA	2
BBC_139228	Acidovorax wautersii	xerD_33		Agrobacterium larrymoorei	mraY	2
BBC_149768	Acidovorax wautersii	recQ_2		Agrobacterium larrymoorei	uctC	2
BBC_159977	Acidovorax wautersii	accA1_9		Agrobacterium larrymoorei	hemB	2
BBC_162643	Acidovorax wautersii	ychF_5		Agrobacterium larrymoorei	accA1	2
BBC_165165	Acidovorax wautersii	ctpF_2		Agrobacterium larrymoorei	mdtB	2
BBC_165191	Acidovorax wautersii	typA_15		Agrobacterium rhizogenes	yahK	2
BBC_165724	Acidovorax wautersii	corA_12		Agrobacterium rhizogenes	butA	2
BBC_17010	Acidovorax wautersii	fbp_19		Agrobacterium rhizogenes	hypothprot	2
BBC_196167	Acidovorax wautersii	sucB_30		Agrobacterium rhizogenes	mdtB	2
BBC_216465	Acidovorax wautersii	ttgB_1		Agrobacterium rubi	metN	2
BBC_218463	Acidovorax wautersii	otsA_2		Agrobacterium sp. AGB01	pdeB	2
BBC_22841	Acidovorax wautersii	acn_2		Agrobacterium sp. AGB01	clpB	2
BBC_23837	Acidovorax wautersii	mopR_2		Agrobacterium sp. AGB01	ctpF	2
BBC_26635	Acidovorax wautersii	purF_24		Agrobacterium sp. AGB01	gsiD	2
BBC_28050	Acidovorax wautersii	ompR_24		Agrobacterium sp. AGB01	mopR	2
BBC_28053	Acidovorax wautersii	maeB_11		Agrobacterium sp. AGB01	ttgB	2
BBC_28071	Acidovorax wautersii	uvrA_27		Agrobacterium sp. AGB01	qseC	2
BBC_31808	Acidovorax wautersii	serS_10		Agrobacterium sp. AGB01	oppD	2
BBC_31991	Acidovorax wautersii	dctA_13		Agrobacterium sp. C13	guaA	2
BBC_33324	Acidovorax wautersii	ychF_5		Agrobacterium sp. DSM 25558	metP	2
BBC_34154	Acidovorax wautersii	glmU_26		Agrobacterium sp. DSM 25558	hypothprot	2
BBC_34540	Acidovorax wautersii	butA_2		Agrobacterium sp. JL28	aspA	2
BBC_35897	Acidovorax wautersii	katG_9		Agrobacterium sp. JL28	algA	2
BBC_35902	Acidovorax wautersii	uvrA_27		Agrobacterium sp. LAD9	etfA	2
BBC_39738	Acidovorax wautersii	ribD_16		Agrobacterium sp. LY4	btuD	2
BBC_40223	Acidovorax wautersii	thi4_23		Agrobacterium sp. LY4	xylH	2
BBC_40244	Acidovorax wautersii	uctC_10		Agrobacterium sp. T29	putA	2
BBC_40478	Acidovorax wautersii	gtaB_9		Agrobacterium sp. T29	rbsA	2
BBC_41744	Acidovorax wautersii	mdtB_12		Agrobacterium sp. T29	sdaA	2
BBC_41756	Acidovorax wautersii	paaJ_3		Agrobacterium sp. TS43	ttgB	2
BBC_43827	Acidovorax wautersii	mopR_2		Agrobacterium sp. TS43	aatA	2
BBC_43830	Acidovorax wautersii	miaB_34		Agrobacterium sp. TS43	ribD	2
BBC_45028	Acidovorax wautersii	serS_10		Agrobacterium sp. TS45	ftsH	2
BBC_47209	Acidovorax wautersii	mraY_9		Agrobacterium tumefaciens	aatA	2
BBC_47278	Acidovorax wautersii	ppa_25		Agrobacterium tumefaciens	clpP	2
BBC_47930	Acidovorax wautersii	atsK_5		Agrobacterium tumefaciens	comM	2
BBC_50920	Acidovorax wautersii	purB_10		Agrobacterium tumefaciens	sodB	2
BBC_51534	Acidovorax wautersii	hemB_9		Agrobacterium tumefaciens	potH	2
BBC_52134	Acidovorax wautersii	grxD_9		Agrobacterium tumefaciens	ccmE	2
BBC_55578	Acidovorax wautersii	metK_12		Agrobacterium tumefaciens	ribD	2
BBC_55584	Acidovorax wautersii	aatA_6		Agrobacterium tumefaciens	bioN	2
BBC_57159	Acidovorax wautersii	moaE_10		Agrobacterium tumefaciens	fsr	2
BBC_60315	Acidovorax wautersii	rpoC_8		Agrobacterium tumefaciens	fusA	2
BBC_61160	Acidovorax wautersii	ompR_24		Agrobacterium tumefaciens	parE	2
BBC_62662	Acidovorax wautersii	proA_22		Agrobacterium tumefaciens	benM	2
BBC_66795	Acidovorax wautersii	mopR_2		Agrobacterium tumefaciens	secA	2
BBC_85886	Acidovorax wautersii	acn_2		Agrobacterium tumefaciens	prfA	2
BBC_87725	Acidovorax wautersii	group_8944		Agrobacterium tumefaciens str. Cherry 2E-2-2	btuD	2
BBC_88741	Acidovorax wautersii	oppD_30		Agrobacterium vitis	hypothprot	2
BBC_90753	Acidovorax wautersii	glnA_12		Agrobacterium vitis	glnB	2
DCR_39312	Acidovorax wautersii	group_15933		Agrobacterium vitis	groL	2
FHC_39835	Acidovorax wautersii	group_15933		Agrobacterium vitis	tufA	2
FHC_91038	Acidovorax wautersii	moaE_10		Agrobacterium vitis	glmU	2
FHL_46014	Acidovorax wautersii	artM_6		Agrobacterium vitis	bioN	2
FHL_46619	Acidovorax wautersii	fbp_20		Agrobacterium vitis	thi4	2
FHL_46797	Acidovorax wautersii	infA_12		Agrobacterium vitis	algA	2
FHL_46841	Acidovorax wautersii	glnB_11		Agrobacterium vitis	accA1	2
MBR_72863	Acidovorax wautersii	group_15933		Agrobacterium vitis	sigR	2
MTC_100828	Acidovorax wautersii	hemB_9		Agrobacterium vitis	butA	2
MTC_106034	Acidovorax wautersii	rbsA_16		Alcaligenaceae bacterium	mopR	2
MTC_108556	Acidovorax wautersii	fbp_19		Alicycliphilus denitrificans	cmpA	2
MTC_113643	Acidovorax wautersii	artM_6		Alphaproteobacteria bacterium	qseC	2
MTC_115886	Acidovorax wautersii	rpoC_8		Alphaproteobacteria bacterium	sigR	2
MTC_116318	Acidovorax wautersii	metK_12		Alphaproteobacteria bacterium	butA	2
MTC_117107	Acidovorax wautersii	miaB_34		Alphaproteobacteria bacterium	alaS	2
MTC_119813	Acidovorax wautersii	cydB_7		Alphaproteobacteria bacterium	artM	2
MTC_122109	Acidovorax wautersii	otsA_2		Alphaproteobacteria bacterium	guaB	2
MTC_122328	Acidovorax wautersii	gltB_14		Alphaproteobacteria bacterium	accA1	2
MTC_71826	Acidovorax wautersii	eno_16		Aminobacter sp. DSM 24754	cmpA	2
MTC_79652	Acidovorax wautersii	gtaB_9		Aminobacter sp. J44	ftsH	2
MTC_83088	Acidovorax wautersii	purB_10		Ancylobacter defluvii	maa	2
MTC_84249	Acidovorax wautersii	maeB_11		Ancylobacter oerskovii	cspA	2
MTC_84823	Acidovorax wautersii	algA_11		Ancylobacter sp. TS-1	cspA	2
MTC_89722	Acidovorax wautersii	purF_24		Ancylobacter sp. VKM B-3255	cspA	2
MTC_96128	Acidovorax wautersii	katG_9		Arthrobacter stackebrandtii	ftsY	2
MTC_98048	Acidovorax wautersii	fusA_25		Azorhizobium oxalatiphilum	mtnD	2
MTC_99311	Acidovorax wautersii	uvrA_27		Azospira oryzae	prfA	2
MTL_42643	Acidovorax wautersii	corA_12		Azospira oryzae	fbp	2
MTL_51676	Acidovorax wautersii	tolQ_31		Azospira oryzae	clpP	2
BBC_173912	Acinetobacter baumannii	ihfA_16		Azospira sp. I09	ddlB	2
BBC_154465	Acinetobacter baumannii	mraY_9		Azospirillum lipoferum	rho	2
BBC_225764	Acinetobacter baumannii	mdtB_20		Azospirillum oryzae	hypothprot	2
BBC_81596	Actibacterium sp. MT2.3-13A	butA_2		Azospirillum sp. B506	hypothprot	2
MSR_125237	Actinomadura physcomitrii	betA_19		Azospirillum sp. TSA2s	aspA	2
FHC_32767	Acuticoccus sediminis	msrB_16		Azospirillum sp. TSO5	hypothprot	2
MTL_15529	Acuticoccus sp. 2012	ribD_16		Azospirillum thiophilum	eno	2
BBC_180009	Advenella sp. WQ 585	cspA_8		Bacillus pumilus	cspA	2
MSR_51240	Aeoliella mucimassa	clpB_18		Bacillus xiamenensis	gtaB	2
DCR_112744	Aeromicrobium phoceense	secA_19		Bacillus xiamenensis	mopR	2
DCR_162651	Aeromonas	tolQ_42		Bacillus xiamenensis	butA	2
DCR_72104	Aeromonas caviae	radA_22		Bacillus xiamenensis	clpB	2
DCR_97385	Aeromonas caviae	leuB_18		Bacillus xiamenensis	msrB	2
DCR_172375	Aeromonas caviae	atsK_5		bacterium	trg	2
DCR_74960	Aeromonas caviae	cspA_8		bacterium M00.F.Ca.ET.168.01.1.1	frmA	2
DCR_100592	Aeromonas caviae	gyrB_20		bacterium YEK0313	oppD	2
DCR_101693	Aeromonas caviae	fliP_25		Betaproteobacteria bacterium	uvrA	2
DCR_102128	Aeromonas caviae	infB_11		Betaproteobacteria bacterium	rimO	2
DCR_110871	Aeromonas caviae	mopR_2		Bordetella pertussis	proA	2
DCR_117353	Aeromonas caviae	ccoN1_10		Bradyrhizobiaceae bacterium	artM	2
DCR_126358	Aeromonas caviae	tolQ_31		Bradyrhizobiaceae bacterium	ispG	2
DCR_127309	Aeromonas caviae	maa_4		Bradyrhizobiaceae bacterium	purH	2
DCR_128175	Aeromonas caviae	maa_4		Bradyrhizobiaceae bacterium	proA	2
DCR_142599	Aeromonas caviae	aroE_16		Bradyrhizobiaceae bacterium	prfA	2
DCR_146632	Aeromonas caviae	fabG_40		Bradyrhizobiaceae bacterium	pdeG	2
DCR_164589	Aeromonas caviae	fsr_10		Bradyrhizobiaceae bacterium	trg	2
DCR_167664	Aeromonas caviae	katG_9		Bradyrhizobiaceae bacterium	xerD	2
DCR_61874	Aeromonas caviae	rhsC_3		Bradyrhizobiaceae bacterium	bauC	2
DCR_64787	Aeromonas caviae	sodB_8		Bradyrhizobiaceae bacterium	rpsU	2
DCR_65533	Aeromonas caviae	cysC_9		Bradyrhizobiaceae bacterium	ribD	2
DCR_73008	Aeromonas caviae	mopR_2		Bradyrhizobiaceae bacterium	nanT	2
DCR_81257	Aeromonas caviae	gyrB_20		Bradyrhizobiaceae bacterium	clpP	2
MSR_103028	Aeromonas caviae	ravA_3		Bradyrhizobiaceae bacterium	rbsA	2
MSR_130986	Aeromonas caviae	katG_9		Bradyrhizobiaceae bacterium	cpo	2
DCR_91342	Aeromonas enteropelogenes	acnB_7		Bradyrhizobiaceae bacterium	butA	2
DCR_124959	Aeromonas hydrophila 4AK4	rho_16		Bradyrhizobium	leuB	2
DCR_139162	Aeromonas hydrophila subsp. hydrophila ATCC 7966	acpP_19		Bradyrhizobium	glnB	2
DCR_129700	Aeromonas media	cspA_8		Bradyrhizobium diazoefficiens	glnB	2
DCR_90378	Aeromonas media	ppa_25		Bradyrhizobium diazoefficiens	mdtB	2
DCR_142892	Aeromonas media	cspA_8		Bradyrhizobium diazoefficiens	davD	2
DCR_88119	Aeromonas media	puuB_4		Bradyrhizobium diazoefficiens	ompR	2
DCR_135592	Aeromonas sp. ASNIH2	ompR_24		Bradyrhizobium diazoefficiens USDA 110	cspA	2
DCR_132249	Aeromonas sp. HMWF015	glnB_11		Bradyrhizobium elkanii	ttgB	2
DCR_95053	Aeromonas sp. HMWF015	corA_12		Bradyrhizobium frederickii	gyrB	2
DCR_60319	Aeromonas sp. PrichA-15	ttgB_1		Bradyrhizobium japonicum	bauC	2
DCR_90664	Aeromonas sp. ZOR0002	ptrB_11		Bradyrhizobium japonicum	sigR	2
DCR_145214	Aeromonas veronii	potH_8		Bradyrhizobium japonicum	rplB	2
DCR_65534	Aeromonas veronii	cysC_9		Bradyrhizobium liaoningense	ompR	2
MBR_154717	Afifella aestuarii	vapB_6		Bradyrhizobium liaoningense	hypothprot	2
BBC_211713	Agrobacterium	prfA_7		Bradyrhizobium manausense	cysA	2
BBC_39760	Agrobacterium	rbsA_16		Bradyrhizobium mercantei	butA	2
BBC_79120	Agrobacterium	ccoN1_10		Bradyrhizobium nitroreducens	ychF	2
DCR_08853	Agrobacterium	aspA_21		Bradyrhizobium septentrionale	mdtB	2
FHC_42080	Agrobacterium	map_18		Bradyrhizobium sp. AT1	pdeG	2
FHC_58475	Agrobacterium	cpo_11		Bradyrhizobium sp. AT1	benM	2
FHC_78693	Agrobacterium	cpo_11		Bradyrhizobium sp. CCBAU 15635	etfA	2
MBR_26435	Agrobacterium	aspA_21		Bradyrhizobium sp. CCBAU 53421	butA	2
MSR_09979	Agrobacterium	rbsA_16		Bradyrhizobium sp. CCBAU 53421	oppD	2
MTL_56321	Agrobacterium arsenijevicii	rbsA_16		Bradyrhizobium sp. DFCI-1	cspA	2
BBC_127396	Agrobacterium bohemicum	glnB_11		Bradyrhizobium sp. Ec3.3	nodM	2
BBC_147648	Agrobacterium bohemicum	butA_2		Bradyrhizobium sp. Leaf396	betA	2
BBC_152258	Agrobacterium bohemicum	betA_19		Bradyrhizobium sp. LVM 105	ppa	2
BBC_192813	Agrobacterium bohemicum	cpo_11		Bradyrhizobium sp. STM 3809	glnA	2
MTL_24425	Agrobacterium bohemicum	thi4_23		Bradyrhizobium sp. WSM2254	maa	2
MTL_43302	Agrobacterium cavarae	thi4_23		Bradyrhizobium sp. WSM471	puuB	2
MTL_55751	Agrobacterium cavarae	yisK_16		Bradyrhizobium sp. YR681	qseC	2
BBC_222099	Agrobacterium deltaense	msrB_16		Bradyrhizobium yuanmingense	betA	2
MSR_85369	Agrobacterium deltaense	davD_6		Brucella anthropi	davD	2
BBC_210320	Agrobacterium deltaense	davD_6		Brucella suis bv. 2	rpsL	2
FHC_86869	Agrobacterium deltaense	butA_2		Burkholderia cepacia	sdaA	2
MSR_27848	Agrobacterium deltaense	katG_9		Burkholderia cepacia	gltB	2
MSR_33484	Agrobacterium deltaense	ychF_5		Burkholderia pseudomallei	infB	2
BBL_19248	Agrobacterium deltaense	group_18483		Burkholderia sp. SRS-W-2-2016	etfA	2
FHC_63096	Agrobacterium deltaense	gsiD_59		Burkholderiaceae bacterium	atpA	2
MBR_06254	Agrobacterium deltaense	rbsA_16		Burkholderiaceae bacterium	guaB	2
MSR_15405	Agrobacterium deltaense	gsiD_59		Castellaniella defragrans	maeB	2
MTC_122619	Agrobacterium deltaense	butA_2		Caulobacter hibisci	ptrB	2
MTC_122705	Agrobacterium deltaense	butA_2		Caulobacter radicis	atsK	2
MTC_72253	Agrobacterium deltaense	araE_14		Caulobacter segnis ATCC 21756	rpsU	2
BBL_17087	Agrobacterium deltaense	araQ_7		Caulobacter sp. D4A	proA	2
DCR_16814	Agrobacterium deltaense	araQ_7		Caulobacter sp. D5	yahK	2
FHC_54236	Agrobacterium deltaense	araQ_7		Caulobacter sp. D5	nanT	2
MBR_09240	Agrobacterium deltaense	araQ_7		Caulobacter sp. D5	katG	2
MTC_59968	Agrobacterium deltaense	araQ_7		Caulobacter sp. D5	trxB	2
BBC_173360	Agrobacterium deltaense	ku_2		Caulobacter vibrioides	mopR	2
BBC_191123	Agrobacterium deltaense	davD_6		Cedecea neteri	fliC	2
BBC_210633	Agrobacterium deltaense	algA_11		Celeribacter persicus	oppD	2
BBC_212292	Agrobacterium deltaense	ispG_19		Cellulomonas hominis	ctpF	2
BBC_226408	Agrobacterium deltaense	algA_11		Ciceribacter thiooxidans	corA	2
DCR_43653	Agrobacterium deltaense	putA_12		Citrobacter koseri	clpB	2
FHC_85854	Agrobacterium deltaense	ispG_19		Citrobacter koseri	ctpF	2
FHC_85857	Agrobacterium deltaense	ispG_19		Comamonadaceae bacterium	uvrA	2
MBR_10884	Agrobacterium deltaense	bioN_1		Comamonadaceae bacterium	map	2
MBR_125432	Agrobacterium deltaense	ispG_19		Comamonadaceae bacterium	araE	2
MSR_22642	Agrobacterium deltaense	betA_19		Comamonadaceae bacterium	secA	2
MSR_52036	Agrobacterium deltaense	ispG_19		Comamonadaceae bacterium	mreB	2
MTC_115432	Agrobacterium deltaense	algA_11		Comamonadaceae bacterium	mraY	2
MTC_116629	Agrobacterium deltaense	ispG_19		Comamonadaceae bacterium	nodM	2
MTC_116630	Agrobacterium deltaense	ispG_19		Corallococcus exiguus	hypothprot	2
MTC_121066	Agrobacterium deltaense	algA_11		Cronobacter sakazakii	mreB	2
MTC_121709	Agrobacterium deltaense	algA_11		Cronobacter sakazakii	rho	2
MTC_87438	Agrobacterium deltaense	nodM_4		Cupriavidus metallidurans	eno	2
MTC_88914	Agrobacterium deltaense	algA_11		Delftia acidovorans	maa	2
MTL_36950	Agrobacterium deltaense	mtnD_11		Devosia riboflavina	parE	2
BBC_174470	Agrobacterium deltaense NCPPB 1641	pdeB_7		Diaphorobacter ruginosibacter	infA	2
FHC_80820	Agrobacterium deltaense NCPPB 1641	oppD_30		Dickeya chrysanthemi	hypothprot	2
MTL_56816	Agrobacterium deltaense NCPPB 1641	acpP_19		Dickeya paradisiaca	adeP	2
MSR_09944	Agrobacterium deltaense RV3	recQ_2		Dickeya paradisiaca	ctpF	2
MBR_107673	Agrobacterium deltaense RV3	ribD_16		Dickeya paradisiaca	dctA	2
MSR_37653	Agrobacterium deltaense RV3	ribD_16		Dickeya paradisiaca	mopR	2
BBC_146084	Agrobacterium fabrum	ptrB_11		Duganella radicis	fbp	2
BBC_192686	Agrobacterium fabrum	gsiD_59		Duganella sp. SG902	fbp	2
BBC_203801	Agrobacterium fabrum	davD_6		Ensifer sp. NM-2	nodM	2
BBC_211492	Agrobacterium fabrum	ptrB_11		Enterobacter asburiae	fabG	2
BBC_215997	Agrobacterium fabrum	ptrB_11		Enterobacter asburiae	guaA	2
DCR_136490	Agrobacterium fabrum	ftsH_32		Enterobacter asburiae	oppD	2
DCR_143579	Agrobacterium fabrum	ttgB_1		Enterobacter cancerogenus	yahK	2
FHC_80736	Agrobacterium fabrum	gsiD_59		Enterobacter cancerogenus	cspA	2
MBR_127930	Agrobacterium fabrum	gsiD_59		Enterobacter cancerogenus	ompR	2
MBR_147204	Agrobacterium fabrum	ku_2		Enterobacter cancerogenus	sodB	2
MSR_48064	Agrobacterium fabrum	secA_19		Enterobacter cancerogenus	leuB	2
MSR_53588	Agrobacterium fabrum	ptrB_11		Enterobacter cancerogenus	ttgB	2
MSR_62855	Agrobacterium fabrum	uvrA_27		Enterobacter cloacae	ftsH	2
MTC_114249	Agrobacterium fabrum	ptrB_11		Enterobacter cloacae	fliC	2
MTC_92643	Agrobacterium fabrum	davD_6		Enterobacter cloacae	sodB	2
MTL_42457	Agrobacterium fabrum	ilvC_12		Enterobacter cloacae	mreB	2
MTL_48415	Agrobacterium fabrum	maa_4		Enterobacter cloacae	typA	2
MBR_130528	Agrobacterium genomosp. 3 str. CFBP 6623	butA_2		Enterobacter cloacae	gyrB	2
DCR_08527	Agrobacterium genomosp. 5	ctpF_2		Enterobacter cloacae	dxr	2
BBC_128616	Agrobacterium larrymoorei	alaS_17		Enterobacter cloacae	ttgB	2
BBC_129398	Agrobacterium larrymoorei	secA_19		Enterobacter hormaechei	tolQ	2
BBC_132677	Agrobacterium larrymoorei	ctpF_2		Enterobacter hormaechei	gsiD	2
BBC_141244	Agrobacterium larrymoorei	recQ_2		Enterobacter hormaechei	gcvP	2
BBC_146698	Agrobacterium larrymoorei	sdhB_12		Enterobacter kobei	ompR	2
BBC_150439	Agrobacterium larrymoorei	uvrA_27		Enterobacter ludwigii	ctpF	2
BBC_150877	Agrobacterium larrymoorei	gsiD_59		Enterobacter mori	otsA	2
BBC_152883	Agrobacterium larrymoorei	mopR_2		Enterobacter mori	sdaA	2
BBC_159113	Agrobacterium larrymoorei	rbsA_16		Enterobacter mori	secA	2
BBC_166104	Agrobacterium larrymoorei	corA_12		Enterobacter roggenkampii	fliC	2
BBC_170904	Agrobacterium larrymoorei	mraY_9		Enterobacter soli	pdeG	2
BBC_173337	Agrobacterium larrymoorei	uctC_10		Enterobacter soli	ctpF	2
BBC_181290	Agrobacterium larrymoorei	trxB_24		Enterobacter soli	oppD	2
BBC_181690	Agrobacterium larrymoorei	msrB_16		Enterobacter soli	katG	2
BBC_184141	Agrobacterium larrymoorei	ptrB_11		Enterobacter soli	butA	2
BBC_185553	Agrobacterium larrymoorei	hemB_9		Enterobacter sp. Bisph1	ohrA	2
BBC_185843	Agrobacterium larrymoorei	ychF_5		Enterobacter sp. NFR05	dctA	2
BBC_187182	Agrobacterium larrymoorei	rpoD_16		Erwinia rhapontici	ttgB	2
BBC_187230	Agrobacterium larrymoorei	accA1_9		Erythrobacter sp. SG61-1L	ku	2
BBC_187881	Agrobacterium larrymoorei	ttgB_1		Escherichia coli	etfA	2
BBC_188913	Agrobacterium larrymoorei	xylH_25		Escherichia coli	nicT	2
BBC_189815	Agrobacterium larrymoorei	clpB_18		Escherichia coli	guaB	2
BBC_197498	Agrobacterium larrymoorei	gsiD_59		Escherichia coli	mreB	2
BBC_202140	Agrobacterium larrymoorei	ttgB_1		Escherichia coli	rpoD	2
BBC_206392	Agrobacterium larrymoorei	leuB_18		Escherichia coli	hypothprot	2
BBC_209517	Agrobacterium larrymoorei	rpoB_16		Escherichia coli	mdtB	2
BBC_209788	Agrobacterium larrymoorei	glnB_11		Escherichia coli	gsiD	2
BBC_215278	Agrobacterium larrymoorei	hemB_9		Filimonas effusa	mopR	2
BBC_215959	Agrobacterium larrymoorei	rplB_7		Filimonas endophytica	ompR	2
BBL_13993	Agrobacterium larrymoorei	xylH_25		Filimonas endophytica	rpoC	2
BBL_17113	Agrobacterium larrymoorei	group_134223		Filimonas sp. YR581	etfA	2
BBL_31983	Agrobacterium larrymoorei	rpsU_22		Filimonas sp. YR581	ohrA	2
DCL_09010	Agrobacterium larrymoorei	group_250832		Filimonas sp. YR581	sucB	2
DCL_16604	Agrobacterium larrymoorei	xylH_25		Filimonas sp. YR581	ravA	2
DCL_19828	Agrobacterium larrymoorei	mopR_2		Filimonas sp. YR581	comM	2
DCL_20679	Agrobacterium larrymoorei	dctA_13		Hankyongella ginsenosidimutans	cspA	2
DCL_22401	Agrobacterium larrymoorei	bauC_13		Herbaspirillum	metP	2
DCL_27574	Agrobacterium larrymoorei	yisK_16		Herbaspirillum	tolQ	2
DCL_27663	Agrobacterium larrymoorei	acn_2		Herbaspirillum	ribD	2
DCR_100510	Agrobacterium larrymoorei	mopR_2		Herbaspirillum	trpB	2
DCR_106449	Agrobacterium larrymoorei	cpo_11		Herbaspirillum	mtnD	2
DCR_106788	Agrobacterium larrymoorei	exbD_48		Herbaspirillum	yahK	2
DCR_113896	Agrobacterium larrymoorei	mopR_2		Herbaspirillum aquaticum	hypothprot	2
DCR_121132	Agrobacterium larrymoorei	ttgB_1		Herbaspirillum frisingense	ddlB	2
DCR_162582	Agrobacterium larrymoorei	nicT_6		Herbaspirillum frisingense	gsiD	2
DCR_19110	Agrobacterium larrymoorei	ctpF_2		Herbaspirillum frisingense GSF30	butA	2
DCR_31190	Agrobacterium larrymoorei	ychF_5		Herbaspirillum frisingense GSF30	ilvC	2
DCR_33419	Agrobacterium larrymoorei	xylH_25		Herbaspirillum huttiense	pdeB	2
DCR_39197	Agrobacterium larrymoorei	bioN_1		Herbaspirillum huttiense	xylH	2
DCR_39744	Agrobacterium larrymoorei	xylH_25		Herbaspirillum huttiense	oppD	2
DCR_41666	Agrobacterium larrymoorei	acpP_19		Herbaspirillum huttiense	mopR	2
DCR_42163	Agrobacterium larrymoorei	alaS_17		Herbaspirillum huttiense	paaJ	2
DCR_43987	Agrobacterium larrymoorei	mdtB_20		Herbaspirillum huttiense	xerD	2
DCR_46096	Agrobacterium larrymoorei	algA_11		Herbaspirillum huttiense	cysA	2
DCR_47987	Agrobacterium larrymoorei	trg_19		Herbaspirillum huttiense	resA	2
DCR_50940	Agrobacterium larrymoorei	group_15933		Herbaspirillum huttiense	uvrA	2
DCR_52757	Agrobacterium larrymoorei	gsiD_59		Herbaspirillum huttiense	rpoC	2
DCR_56537	Agrobacterium larrymoorei	ntrC_11		Herbaspirillum huttiense	cmpA	2
DCR_58275	Agrobacterium larrymoorei	mraY_9		Herbaspirillum huttiense	groL	2
DCR_61454	Agrobacterium larrymoorei	sodB_8		Herbaspirillum huttiense	putA	2
DCR_67331	Agrobacterium larrymoorei	ttgB_1		Herbaspirillum huttiense	hypothprot	2
DCR_68509	Agrobacterium larrymoorei	mdtB_20		Herbaspirillum rubrisubalbicans	sucB	2
DCR_70540	Agrobacterium larrymoorei	clpP_27		Herbaspirillum rubrisubalbicans	cheY	2
DCR_75512	Agrobacterium larrymoorei	ompR_24		Herbaspirillum rubrisubalbicans	cysA	2
DCR_75675	Agrobacterium larrymoorei	accA1_9		Herbaspirillum seropedicae	artM	2
DCR_82527	Agrobacterium larrymoorei	ftsK_13		Herbaspirillum seropedicae	gltB	2
DCR_84972	Agrobacterium larrymoorei	rbsA_16		Herbaspirillum seropedicae	glnB	2
DCR_87363	Agrobacterium larrymoorei	proA_22		Herbaspirillum seropedicae	purF	2
DCR_92806	Agrobacterium larrymoorei	sdaA_5		Herbaspirillum seropedicae	ompR	2
FHC_45575	Agrobacterium larrymoorei	gltB_14		Herbaspirillum sp. 1273	trg	2
FHL_46061	Agrobacterium larrymoorei	pdeB_7		Herbaspirillum sp. 1589	putA	2
FHL_49407	Agrobacterium larrymoorei	rpmA_12		Herbaspirillum sp. ASV7	prfA	2
MBR_102031	Agrobacterium larrymoorei	rbsA_16		Herbaspirillum sp. ASV7	betA	2
MBR_77171	Agrobacterium larrymoorei	ccmE_17		Herbaspirillum sp. ASV7	typA	2
MSL_11459	Agrobacterium larrymoorei	eno_16		Herbaspirillum sp. B39	hypothprot	2
MSL_12694	Agrobacterium larrymoorei	ychF_5		Herbaspirillum sp. B39	mdtB	2
MSL_49603	Agrobacterium larrymoorei	cntI_23		Herbaspirillum sp. B501	leuB	2
MTL_10039	Agrobacterium larrymoorei	cheY_50		Herbaspirillum sp. B65	clpB	2
MTL_25949	Agrobacterium larrymoorei	rbsA_16		Herbaspirillum sp. BH-1	mopR	2
MTL_37292	Agrobacterium larrymoorei	uctC_10		Herbaspirillum sp. C9C3	hemB	2
MTL_53812	Agrobacterium larrymoorei	corA_12		Herbaspirillum sp. C9C3	tolQ	2
FHC_89539	Agrobacterium rhizogenes	yahK_5		Herbaspirillum sp. GW103	gtaB	2
FHC_90814	Agrobacterium rhizogenes	yahK_5		Herbaspirillum sp. GW103	tolQ	2
MSR_85636	Agrobacterium rhizogenes	infA_12		Herbaspirillum sp. GW103	clpB	2
DCR_172901	Agrobacterium rhizogenes	tauB_15		Herbaspirillum sp. GW103	yadH	2
DCR_174592	Agrobacterium rhizogenes	butA_2		Herbaspirillum sp. HC18	glnB	2
FHC_93165	Agrobacterium rhizogenes	group_8944		Herbaspirillum sp. HC18	gltB	2
DCR_101471	Agrobacterium rhizogenes	group_41673		Herbaspirillum sp. LeCh32-8	nicT	2
DCR_104396	Agrobacterium rhizogenes	sigR_1		Herbaspirillum sp. VT-16-41	ilvC	2
DCR_114297	Agrobacterium rhizogenes	yadG_24		Herbaspirillum sp. VT-16-41	putA	2
DCR_116440	Agrobacterium rhizogenes	proA_22		Herbaspirillum sp. XFZ15 10_5	rpoH	2
DCR_122181	Agrobacterium rhizogenes	ttgB_1		Herbaspirillum sp. XFZ15 10_5	serS	2
DCR_125019	Agrobacterium rhizogenes	rbsA_16		Homoserinibacter sp. GY 40078	oppD	2
DCR_134387	Agrobacterium rhizogenes	baiN_4		Hungatella xylanolytica	rbsA	2
DCR_137703	Agrobacterium rhizogenes	clpB_18		Hyphomicrobiales bacterium	potH	2
DCR_142334	Agrobacterium rhizogenes	mopR_2		Hyphomicrobiales bacterium	rpoB	2
DCR_147483	Agrobacterium rhizogenes	gsiD_59		Kaistia sp. 32K	rbsA	2
DCR_148525	Agrobacterium rhizogenes	butA_2		Klebsiella aerogenes	benM	2
DCR_157531	Agrobacterium rhizogenes	mtnD_11		Klebsiella pneumoniae	hypothprot	2
DCR_158242	Agrobacterium rhizogenes	nicT_6		Klebsiella pneumoniae	ffh	2
DCR_162763	Agrobacterium rhizogenes	mdtB_20		Klebsiella pneumoniae	frmA	2
DCR_20805	Agrobacterium rhizogenes	pdeB_7		Klebsiella pneumoniae	mopR	2
DCR_22248	Agrobacterium rhizogenes	ttgB_1		Klebsiella pneumoniae	mdtB	2
DCR_26101	Agrobacterium rhizogenes	trg_37		Klebsiella pneumoniae	cysA	2
DCR_76921	Agrobacterium rhizogenes	leuA_7		Klebsiella quasipneumoniae	fsr	2
DCR_85355	Agrobacterium rhizogenes	benM_14		Klebsiella quasipneumoniae	ftsH	2
DCR_91361	Agrobacterium rhizogenes	accA1_9		Klebsiella variicola	nicT	2
DCR_94559	Agrobacterium rhizogenes	mdtB_20		Klebsiella variicola	betA	2
FHC_36108	Agrobacterium rhizogenes	ttgB_1		Klebsiella variicola CAG:634	cpo	2
MTC_110938	Agrobacterium rhizogenes	tufA_11		Kluyvera genomosp. 3	cpo	2
MTC_31975	Agrobacterium rhizogenes	ttgB_1		Kluyvera intestini	trg	2
BBC_188257	Agrobacterium rosae	rpsU_22		Kosakonia oryzae	trg	2
BBC_191057	Agrobacterium rosae	ctpF_2		Kosakonia oryzendophytica	ttgB	2
BBC_212674	Agrobacterium rosae	yadG_24		Kosakonia oryzendophytica	fliC	2
DCR_155055	Agrobacterium rosae	cntI_23		Kosakonia pseudosacchari	metN	2
FHC_39370	Agrobacterium rosae	baiN_4		Kosakonia radicincitans	butA	2
MTC_99331	Agrobacterium rosae	group_41673		Kosakonia radicincitans	tolQ	2
BBC_215028	Agrobacterium rubi	ftsK_13		Kosakonia radicincitans	fabH	2
MTC_105473	Agrobacterium rubi	gcvP_16		Kosakonia radicincitans	rbsA	2
MTC_87450	Agrobacterium rubi	ptrB_11		Kosakonia radicincitans	acn	2
BBC_111779	Agrobacterium rubi	parE_12		Kosakonia radicincitans	hemB	2
BBC_122746	Agrobacterium rubi	metN_20		Kosakonia radicincitans	ttgB	2
BBC_143883	Agrobacterium rubi	ugpC_20		Kosakonia sp. MH5	trg	2
BBC_204294	Agrobacterium rubi	araE_14		Leifsonia sp. BK543	bauC	2
DCR_27569	Agrobacterium rubi	rbsA_16		Lelliottia nimipressuralis	benM	2
MBR_128506	Agrobacterium rubi	accA1_9		Lupinus albus	cspA	2
MTC_82345	Agrobacterium rubi	metN_20		Lupinus albus	ppa	2
MTC_91682	Agrobacterium rubi	ctpF_2		Lupinus albus	ctpF	2
BBC_29524	Agrobacterium salinitolerans	ompR_24		Magnetospirillum aberrantis	guaA	2
MTC_119780	Agrobacterium salinitolerans	purH_15		Magnetospirillum aberrantis	secA	2
BBC_222045	Agrobacterium salinitolerans	hisF_15		Magnetospirillum aberrantis	aatA	2
BBC_40721	Agrobacterium salinitolerans	pdeG_4		Magnetospirillum aberrantis	nodM	2
MSR_05959	Agrobacterium sp. 33MFTa1.1	cpo_11		Magnetospirillum aberrantis	cspA	2
BBC_101311	Agrobacterium sp. AGB01	ompR_24		Magnetospirillum aberrantis	xerD	2
BBC_109329	Agrobacterium sp. AGB01	nanT_10		Magnetospirillum sp. J10	mopR	2
BBC_110155	Agrobacterium sp. AGB01	pdeB_7		Marinobacterium rhizophilum	betA	2
BBC_111970	Agrobacterium sp. AGB01	butA_2		Massilia sp.	puuB	2
BBC_118791	Agrobacterium sp. AGB01	algA_11		Mesorhizobium loti	acpP	2
BBC_120062	Agrobacterium sp. AGB01	clpB_18		Mesorhizobium sp.	ftsH	2
BBC_123249	Agrobacterium sp. AGB01	cntI_23		Mesorhizobium sp.	thiC	2
BBC_142035	Agrobacterium sp. AGB01	glmU_26		Mesorhizobium sp.	comM	2
BBC_154744	Agrobacterium sp. AGB01	ctpF_2		Mesorhizobium sp.	ftsK	2
BBC_160885	Agrobacterium sp. AGB01	gsiD_59		Mesorhizobium sp.	ttgB	2
BBC_163570	Agrobacterium sp. AGB01	mopR_2		Mesorhizobium sp.	oppD	2
BBC_169375	Agrobacterium sp. AGB01	aroQ_27		Mesorhizobium sp.	tufA	2
BBC_176488	Agrobacterium sp. AGB01	leuB_18		Mesorhizobium sp. CU3	rbsA	2
BBC_176717	Agrobacterium sp. AGB01	ompR_24		Mesorhizobium sp. CU3	butA	2
BBC_191273	Agrobacterium sp. AGB01	butA_2		Mesorhizobium sp. CU3	qseC	2
BBC_191828	Agrobacterium sp. AGB01	ttgB_1		Mesorhizobium sp. CU3	clpP	2
BBC_197031	Agrobacterium sp. AGB01	fusA_25		Mesorhizobium sp. CU3	gtaB	2
BBC_198776	Agrobacterium sp. AGB01	rpoC_8		Mesorhizobium sp. CU3	maa	2
BBC_202602	Agrobacterium sp. AGB01	tufA_11		Mesorhizobium sp. CU3	mdtB	2
BBC_39223	Agrobacterium sp. AGB01	butA_2		Mesorhizobium sp. M7A.T.Ca.TU.009.01.3.2	hypothprot	2
BBC_39339	Agrobacterium sp. AGB01	trg_19		Mesorhizobium sp. NZP2298	rbsA	2
BBC_39340	Agrobacterium sp. AGB01	trg_19		Mesorhizobium zhangyense	araE	2
BBC_42227	Agrobacterium sp. AGB01	cspA_8		Methylobacillus glycogenes	cysC	2
BBC_54740	Agrobacterium sp. AGB01	cspA_8		Microbacteriaceae bacterium	clpB	2
BBC_58639	Agrobacterium sp. AGB01	qseC_10		Microbacterium	oppD	2
BBC_59969	Agrobacterium sp. AGB01	clpB_18		Microbacterium sp. 18062	oppD	2
BBC_64580	Agrobacterium sp. AGB01	pdeB_7		Myxococcales bacterium	glnB	2
BBC_66682	Agrobacterium sp. AGB01	baiN_4		Myxococcales bacterium	secA	2
BBC_69364	Agrobacterium sp. AGB01	oppD_30		Myxococcales bacterium	mopR	2
BBC_69365	Agrobacterium sp. AGB01	oppD_30		Myxococcales bacterium	ompR	2
BBC_70017	Agrobacterium sp. AGB01	ugpC_20		Myxococcales bacterium	rpoB	2
BBC_72121	Agrobacterium sp. AGB01	xylH_25		Myxococcales bacterium	sigR	2
BBC_75931	Agrobacterium sp. AGB01	fsr_10		Myxococcales bacterium	sucB	2
BBC_80501	Agrobacterium sp. AGB01	cspA_8		Neorhizobium sp. NCHU2750	sodB	2
DCR_21381	Agrobacterium sp. AGB01	algA_11		Novosphingobium	thi4	2
MBR_122599	Agrobacterium sp. AGB01	hemB_9		Novosphingobium pokkalii	glnA	2
MBR_44368	Agrobacterium sp. AGB01	algA_11		Novosphingobium resinovorum	uvrA	2
MSR_101587	Agrobacterium sp. AGB01	algA_11		Novosphingobium sp. B1	tolQ	2
MSR_102325	Agrobacterium sp. AGB01	msrB_16		Novosphingobium sp. KN65.2	butA	2
MSR_107054	Agrobacterium sp. AGB01	ribD_16		Novosphingobium sp. SG720	mopR	2
MSR_111844	Agrobacterium sp. AGB01	trg_37		Novosphingobium sp. SG906	butA	2
MSR_37116	Agrobacterium sp. AGB01	qseC_10		Oxalicibacterium faecigallinarum	fbp	2
MSR_41140	Agrobacterium sp. AGB01	putA_12		Oxalicibacterium faecigallinarum	ompR	2
MSR_45043	Agrobacterium sp. AGB01	ndhM_1		Oxalicibacterium faecigallinarum	rbsA	2
MSR_46642	Agrobacterium sp. AGB01	davD_6		Oxalicibacterium faecigallinarum	purF	2
MSR_57487	Agrobacterium sp. AGB01	yisK_16		Oxalicibacterium faecigallinarum	maeB	2
MSR_57533	Agrobacterium sp. AGB01	ttgB_1		Oxalicibacterium faecigallinarum	nanT	2
MSR_59060	Agrobacterium sp. AGB01	trxB_24		Oxalicibacterium faecigallinarum	yadH	2
MSR_59364	Agrobacterium sp. AGB01	cspA_8		Oxalicibacterium faecigallinarum	katG	2
MSR_65810	Agrobacterium sp. AGB01	group_15933		Oxalicibacterium faecigallinarum	yahK	2
MSR_67542	Agrobacterium sp. AGB01	mopR_2		Oxalicibacterium faecigallinarum	ychF	2
MSR_76509	Agrobacterium sp. AGB01	ctpF_2		Oxalicibacterium faecigallinarum	rpoH	2
MSR_81550	Agrobacterium sp. AGB01	fliP_25		Oxalicibacterium faecigallinarum	davD	2
MSR_85139	Agrobacterium sp. AGB01	ompR_24		Oxalicibacterium flavum	rpsL	2
MSR_87206	Agrobacterium sp. AGB01	gsiD_59		Oxalicibacterium flavum	bauC	2
MSR_96189	Agrobacterium sp. AGB01	yahK_5		Oxalicibacterium flavum	mdtB	2
BBC_156993	Agrobacterium sp. Ap1	metK_12		Oxalicibacterium flavum	ffh	2
BBC_165740	Agrobacterium sp. Ap1	dctA_13		Oxalicibacterium flavum	oppD	2
BBC_199756	Agrobacterium sp. Ap1	clpP_27		Oxalicibacterium solurbis	oppD	2
BBC_24747	Agrobacterium sp. Ap1	katG_9		Oxalobacteraceae bacterium	purH	2
BBC_30810	Agrobacterium sp. Ap1	trg_19		Paenibacillus amylolyticus	cspA	2
BBC_44366	Agrobacterium sp. Ap1	vapB_6		Paenibacillus xylanexedens	rbsA	2
BBC_52462	Agrobacterium sp. Ap1	paaJ_3		Paenibacillus xylanexedens	ompR	2
BBC_72393	Agrobacterium sp. Ap1	fsr_10		Pandoraea nosoerga	hypothprot	2
DCR_159966	Agrobacterium sp. Ap1	ttgB_1		Pantoea	gyrB	2
MTC_121826	Agrobacterium sp. Ap1	nanT_10		Pantoea cypripedii	mopR	2
MTC_122410	Agrobacterium sp. B133/95	etfA_11		Pantoea cypripedii	yahK	2
BBC_135981	Agrobacterium sp. C13	guaA_12		Pantoea dispersa	otsA	2
MSR_38880	Agrobacterium sp. C13	guaA_12		Pantoea dispersa	fliC	2
BBC_37043	Agrobacterium sp. C13	rpsU_22		Pantoea dispersa	yahK	2
BBL_13582	Agrobacterium sp. C13	rpsU_22		Pantoea dispersa	fusA	2
MTC_68194	Agrobacterium sp. C13	rpsU_22		Pantoea dispersa	hypothprot	2
FHC_91649	Agrobacterium sp. D14	clpP_27		Pantoea dispersa	trxB	2
MTC_69031	Agrobacterium sp. D14	ttgB_1		Pantoea dispersa	bauC	2
BBC_122747	Agrobacterium sp. DSM 25558	metP_1		Pantoea dispersa	msrB	2
MTC_82344	Agrobacterium sp. DSM 25558	metP_1		Pantoea dispersa	guaB	2
DCR_07776	Agrobacterium sp. DSM 25558	group_41673		Pantoea dispersa	atpA	2
MBR_63364	Agrobacterium sp. DSM 25558	group_41673		Pantoea dispersa	sodB	2
BBC_157659	Agrobacterium sp. FDAARGOS_525	groL_16		Pantoea dispersa	katG	2
DCR_28259	Agrobacterium sp. FDAARGOS_525	ftsH_32		Pantoea dispersa	clpB	2
MSR_11358	Agrobacterium sp. JL28	aspA_21		Pantoea dispersa	secA	2
MTC_98038	Agrobacterium sp. JL28	aspA_21		Pantoea dispersa	putA	2
BBC_196797	Agrobacterium sp. JL28	algA_11		Pantoea dispersa	rhsC	2
BBC_226330	Agrobacterium sp. JL28	algA_11		Pantoea dispersa EGD-AAK13	cspA	2
BBC_183015	Agrobacterium sp. LAD9	etfA_11		Pantoea rwandensis	bauC	2
DCR_17977	Agrobacterium sp. LAD9	vapB_6		Pantoea sp. Acro-805	butA	2
MBR_18776	Agrobacterium sp. LAD9	vapB_6		Pantoea sp. Al-1710	mdtB	2
MTC_117496	Agrobacterium sp. LAD9	etfA_11		Pantoea sp. Ap-870	mdtB	2
MTC_33195	Agrobacterium sp. LAD9	vapB_6		Pantoea sp. AS-PWVM4	gyrB	2
MTC_34123	Agrobacterium sp. LAD9	qseC_10		Pantoea sp. AS-PWVM4	ompR	2
MTC_46455	Agrobacterium sp. LAD9	vapB_6		Pantoea sp. AS-PWVM4	cpo	2
DCR_07342	Agrobacterium sp. LY4	btuD_47		Pantoea sp. AS-PWVM4	acnB	2
MTC_61149	Agrobacterium sp. LY4	btuD_47		Pantoea sp. AS-PWVM4	secA	2
BBC_212368	Agrobacterium sp. LY4	gsiD_59		Pantoea sp. AS-PWVM4	ctpF	2
BBC_212369	Agrobacterium sp. LY4	gsiD_59		Pantoea sp. AS-PWVM4	metN	2
BBC_224240	Agrobacterium sp. LY4	gsiD_59		Pantoea sp. AS-PWVM4	mdtB	2
MBR_146266	Agrobacterium sp. LY4	gsiD_59		Pantoea sp. At-9b	putA	2
MTC_105486	Agrobacterium sp. LY4	gsiD_59		Pantoea sp. At-9b	gsiD	2
MTC_105488	Agrobacterium sp. LY4	gsiD_59		Pantoea sp. At-9b	map	2
BBL_14796	Agrobacterium sp. LY4	bioN_1		Pantoea sp. At-9b	sodB	2
BBC_199143	Agrobacterium sp. LY4	gsiD_59		Pantoea sp. At-9b	butA	2
BBC_36555	Agrobacterium sp. LY4	araQ_7		Pantoea sp. At-9b	mdtB	2
FHC_78089	Agrobacterium sp. LY4	ugpC_20		Pantoea sp. At-9b	mopR	2
MBR_07917	Agrobacterium sp. LY4	trg_19		Pantoea sp. At-9b	trg	2
MBR_80481	Agrobacterium sp. LY4	betA_19		Pantoea sp. GL120224-02	katG	2
MSR_27087	Agrobacterium sp. LY4	rpoD_16		Pantoea sp. GL120224-02	fliC	2
BBL_14378	Agrobacterium sp. LY4	xylH_25		Pantoea sp. GL120224-02	trg	2
MBR_09648	Agrobacterium sp. LY4	xylH_25		Pantoea sp. GL120224-02	hypothprot	2
MBR_140399	Agrobacterium sp. LY4	cspA_8		Pantoea sp. JGM49	acnB	2
MSR_41690	Agrobacterium sp. LY4	fusA_25		Pantoea sp. JGM49	ptrB	2
FHC_64103	Agrobacterium sp. LY4	fsr_10		Pantoea sp. JGM49	fusA	2
BBC_165620	Agrobacterium sp. MOPV5	gcvP_16		Pantoea sp. MSR2	metP	2
BBC_166157	Agrobacterium sp. MOPV5	oppD_30		Pantoea sp. MSR2	mdtB	2
FHC_71556	Agrobacterium sp. MOPV5	nodM_4		Pantoea sp. Seng	secA	2
FHC_85541	Agrobacterium sp. MOPV5	accA1_9		Pantoea sp. Taur	hypothprot	2
MTC_108331	Agrobacterium sp. MOPV5	paaJ_3		Pantoea sp. Taur	mdtB	2
MTC_91143	Agrobacterium sp. MOPV5	xerD_33		Paraburkholderia fungorum	cpo	2
MTC_97702	Agrobacterium sp. MOPV5	davD_6		Paraburkholderia graminis C4D1M	rpoB	2
MTC_77555	Agrobacterium sp. MS2	group_41673		Paraburkholderia megapolitana	cspA	2
DCR_173977	Agrobacterium sp. OT33	clpB_18		Paraburkholderia sp.	glnA	2
DCR_18746	Agrobacterium sp. Rnr	davD_6		Paraburkholderia sp.	mdtB	2
DCR_17259	Agrobacterium sp. SUL3	trg_19		Paraburkholderia sp.	ompR	2
BBC_151430	Agrobacterium sp. T29	recQ_2		Paraburkholderia sp.	otsA	2
BBC_177806	Agrobacterium sp. T29	putA_12		Paraburkholderia sp. 7MH5	clpB	2
BBC_212702	Agrobacterium sp. T29	accA1_9		Paraburkholderia sp. 7MH5	mopR	2
BBC_31656	Agrobacterium sp. T29	sodB_8		Paraburkholderia sp. LD6	maeB	2
BBC_41682	Agrobacterium sp. T29	oppD_30		Paraburkholderia sp. LD6	nicT	2
DCR_01327	Agrobacterium sp. T29	oppD_30		Paraburkholderia sp. LD6	davD	2
DCR_01328	Agrobacterium sp. T29	oppD_30		Paraburkholderia sp. LD6	ttgB	2
DCR_06479	Agrobacterium sp. T29	bioN_1		Paraburkholderia sp. LD6	rbsA	2
DCR_15082	Agrobacterium sp. T29	rbsA_16		Paraburkholderia sp. LD6	cysC	2
DCR_23902	Agrobacterium sp. T29	sodB_8		Paraburkholderia sp. T12-10	fliC	2
FHC_22292	Agrobacterium sp. T29	sodB_8		Paraburkholderia xenovorans LB400	nodM	2
FHC_66009	Agrobacterium sp. T29	ptrB_11		Paracoccus sp. S1E-3	aspA	2
FHC_75414	Agrobacterium sp. T29	putA_12		Pectobacterium polaris	rmlA	2
FHC_85534	Agrobacterium sp. T29	sdaA_5		Pectobacterium punjabense	metN	2
FHC_85536	Agrobacterium sp. T29	sdaA_5		Pedobacter suwonensis	dctA	2
MBR_08489	Agrobacterium sp. T29	sodB_8		Pelomonas sp. HMWF004	ttgB	2
MBR_09018	Agrobacterium sp. T29	oppD_30		Pelomonas sp. Root1444	tolQ	2
MSR_26764	Agrobacterium sp. T29	group_312667		Phytobacter diazotrophicus	trg	2
MTC_111309	Agrobacterium sp. T29	paaJ_3		Phytobacter diazotrophicus	rbsA	2
MTC_48712	Agrobacterium sp. T29	oppD_30		Phytobacter diazotrophicus	metN	2
MTC_55114	Agrobacterium sp. T29	sodB_8		Phytobacter palmae	mazG	2
MTC_78536	Agrobacterium sp. T29	rbsA_16		Phytophthora sojae	rplB	2
DCR_01895	Agrobacterium sp. TS43	ttgB_1		Pleomorphomonas	cspA	2
MBR_12333	Agrobacterium sp. TS43	ttgB_1		Pleomorphomonas	rpsU	2
BBC_161444	Agrobacterium sp. TS43	betA_19		Pleomorphomonas	glnA	2
BBC_193790	Agrobacterium sp. TS43	aatA_6		Pleomorphomonas	mdtB	2
BBC_226701	Agrobacterium sp. TS43	ribD_16		Pleomorphomonas	rbsA	2
MBR_154270	Agrobacterium sp. TS43	betA_19		Pleomorphomonas carboxyditropha	fbp	2
MSR_57735	Agrobacterium sp. TS43	betA_19		Pleomorphomonas carboxyditropha	benM	2
MSR_65485	Agrobacterium sp. TS43	ribD_16		Pleomorphomonas carboxyditropha	qseC	2
MTC_102315	Agrobacterium sp. TS43	oppD_30		Pleomorphomonas carboxyditropha	ppa	2
MTC_113790	Agrobacterium sp. TS43	aatA_6		Pleomorphomonas carboxyditropha	putA	2
MTC_118992	Agrobacterium sp. TS43	betA_19		Pleomorphomonas carboxyditropha	oppD	2
MTC_118993	Agrobacterium sp. TS43	betA_19		Pleomorphomonas diazotrophica	parE	2
MTL_39025	Agrobacterium sp. TS43	rpoC_8		Pleomorphomonas diazotrophica	davD	2
BBC_198345	Agrobacterium sp. TS45	ftsH_32		Pleomorphomonas diazotrophica	fbp	2
FHC_72315	Agrobacterium sp. TS45	ftsH_32		Pleomorphomonas diazotrophica	nanT	2
MSR_25776	Agrobacterium tumefaciens	butA_2		Pleomorphomonas koreensis	mazG	2
BBC_159743	Agrobacterium tumefaciens	qseC_10		Pleomorphomonas koreensis	ompR	2
BBC_54076	Agrobacterium tumefaciens	qseC_10		Pleomorphomonas koreensis	cspA	2
MSR_56234	Agrobacterium tumefaciens	qseC_10		Pleomorphomonas koreensis	mopR	2
MTC_51979	Agrobacterium tumefaciens	qseC_10		Pleomorphomonas koreensis	gltD	2
BBL_18626	Agrobacterium tumefaciens	clpB_18		Pleomorphomonas koreensis	guaB	2
FHC_79460	Agrobacterium tumefaciens	clpB_18		Pleomorphomonas sp.	bauC	2
FHC_90905	Agrobacterium tumefaciens	mopR_2		Pleomorphomonas sp.	msrB	2
MSR_43110	Agrobacterium tumefaciens	accA1_9		Pleomorphomonas sp.	hypothprot	2
MSR_75735	Agrobacterium tumefaciens	uctC_10		Pleomorphomonas sp.	oppD	2
MTL_46965	Agrobacterium tumefaciens	aatA_6		Pleomorphomonas sp. CF100	ttgB	2
BBC_120892	Agrobacterium tumefaciens	clpP_27		Pleomorphomonas sp. CF100	acn	2
BBC_178524	Agrobacterium tumefaciens	grxD_9		Pleomorphomonas sp. CF100	davD	2
MSR_36238	Agrobacterium tumefaciens	grxD_9		Pleomorphomonas sp. CF100	ompR	2
MTC_117312	Agrobacterium tumefaciens	grxD_9		Protaetiibacter intestinalis	groL	2
BBL_43988	Agrobacterium tumefaciens	clpB_18		Protaetiibacter intestinalis	msrB	2
MSR_23520	Agrobacterium tumefaciens	ompR_24		Protaetiibacter larvae	rph	2
MTC_115828	Agrobacterium tumefaciens	yahK_5		Proteobacteria bacterium	tufA	2
MTC_121224	Agrobacterium tumefaciens	paaJ_3		Pseudacidovorax intermedius	araE	2
BBC_175845	Agrobacterium tumefaciens	tauB_15		Pseudomonas aeruginosa	typA	2
BBC_171918	Agrobacterium tumefaciens	aatA_6		Pseudomonas aeruginosa	ctpF	2
DCR_67912	Agrobacterium tumefaciens	edd_9		Pseudomonas aeruginosa	fusA	2
BBC_139388	Agrobacterium tumefaciens	butA_2		Pseudomonas aeruginosa	rpoB	2
BBC_218493	Agrobacterium tumefaciens	betA_19		Pseudomonas aeruginosa	rpoD	2
BBC_49172	Agrobacterium tumefaciens	rbsA_16		Pseudomonas amygdali pv. eriobotryae	guaA	2
BBL_14785	Agrobacterium tumefaciens	group_312667		Pseudomonas boreopolis	proA	2
FHC_37665	Agrobacterium tumefaciens	group_423919		Pseudomonas boreopolis	edd	2
FHC_42157	Agrobacterium tumefaciens	ompR_24		Pseudomonas boreopolis	glnB	2
MSR_12117	Agrobacterium tumefaciens	araQ_7		Pseudomonas boreopolis	trxB	2
MSR_56240	Agrobacterium tumefaciens	tpiA_21		Pseudomonas boreopolis	metK	2
MTC_107743	Agrobacterium tumefaciens	ccoN1_10		Pseudomonas boreopolis	phaB	2
MTC_112592	Agrobacterium tumefaciens	butA_2		Pseudomonas boreopolis	hypothprot	2
MTC_117562	Agrobacterium tumefaciens	group_312667		Pseudomonas boreopolis	rimO	2
MTC_118580	Agrobacterium tumefaciens	butA_2		Pseudomonas boreopolis	ispG	2
MTL_28299	Agrobacterium tumefaciens	comM_6		Pseudomonas boreopolis	fbp	2
MTC_113548	Agrobacterium tumefaciens	sodB_8		Pseudomonas boreopolis	radA	2
BBC_170849	Agrobacterium tumefaciens	trpB_15		Pseudomonas boreopolis	ribD	2
BBC_137260	Agrobacterium tumefaciens	gcvP_16		Pseudomonas boreopolis	adeP	2
BBC_75186	Agrobacterium tumefaciens	group_423919		Pseudomonas boreopolis	mopR	2
BBL_20943	Agrobacterium tumefaciens	group_423919		Pseudomonas boreopolis	ravA	2
DCR_15405	Agrobacterium tumefaciens	group_423919		Pseudomonas boreopolis	xerD	2
MBR_14636	Agrobacterium tumefaciens	group_423919		Pseudomonas boreopolis	secA	2
MSR_24958	Agrobacterium tumefaciens	group_423919		Pseudomonas boreopolis	ffh	2
MTC_49557	Agrobacterium tumefaciens	group_423919		Pseudomonas boreopolis	hisF	2
BBC_214606	Agrobacterium tumefaciens	hisF_15		Pseudomonas citronellolis	trpB	2
DCR_07376	Agrobacterium tumefaciens	xylH_25		Pseudomonas citronellolis	yedI	2
DCR_15399	Agrobacterium tumefaciens	group_134223		Pseudomonas citronellolis	corA	2
FHC_47039	Agrobacterium tumefaciens	group_134223		Pseudomonas citronellolis	dctA	2
MBR_14642	Agrobacterium tumefaciens	group_134223		Pseudomonas citronellolis	groL	2
MSR_10892	Agrobacterium tumefaciens	group_134223		Pseudomonas citronellolis	gyrB	2
MTC_49563	Agrobacterium tumefaciens	group_134223		Pseudomonas citronellolis	fusA	2
MSR_17531	Agrobacterium tumefaciens	sodB_8		Pseudomonas citronellolis	miaB	2
MSL_43941	Agrobacterium tumefaciens	cspA_8		Pseudomonas citronellolis	nodM	2
BBC_172500	Agrobacterium tumefaciens	mopR_2		Pseudomonas citronellolis	ttgB	2
BBC_29334	Agrobacterium tumefaciens	puuB_4		Pseudomonas citronellolis	tufA	2
DCR_23255	Agrobacterium tumefaciens	puuB_4		Pseudomonas citronellolis	ftsH	2
MBR_56502	Agrobacterium tumefaciens	puuB_4		Pseudomonas citronellolis	thi4	2
MSR_09269	Agrobacterium tumefaciens	puuB_4		Pseudomonas citronellolis	nanT	2
MTC_114078	Agrobacterium tumefaciens	ompR_24		Pseudomonas citronellolis	recQ	2
MTC_111044	Agrobacterium tumefaciens	potH_8		Pseudomonas citronellolis	fbp	2
MTC_111046	Agrobacterium tumefaciens	potH_8		Pseudomonas citronellolis	ccoN1	2
BBC_216562	Agrobacterium tumefaciens	ccmE_17		Pseudomonas citronellolis	gcvP	2
MTC_119406	Agrobacterium tumefaciens	gtaB_9		Pseudomonas citronellolis	ribD	2
BBC_196307	Agrobacterium tumefaciens	ugpC_20		Pseudomonas citronellolis	cysC	2
BBC_203769	Agrobacterium tumefaciens	ribD_16		Pseudomonas citronellolis	ctpF	2
BBC_209119	Agrobacterium tumefaciens	maa_4		Pseudomonas citronellolis	atsK	2
BBC_209120	Agrobacterium tumefaciens	maa_4		Pseudomonas citronellolis	sodB	2
BBC_79255	Agrobacterium tumefaciens	group_312667		Pseudomonas citronellolis	pdeG	2
DCR_01913	Agrobacterium tumefaciens	group_312667		Pseudomonas citronellolis	cpo	2
DCR_95141	Agrobacterium tumefaciens	paaJ_3		Pseudomonas citronellolis	eno	2
FHC_37716	Agrobacterium tumefaciens	group_312667		Pseudomonas citronellolis	trg	2
FHC_53760	Agrobacterium tumefaciens	bioN_1		Pseudomonas composti	trg	2
FHC_75877	Agrobacterium tumefaciens	baiN_4		Pseudomonas composti	gyrB	2
FHC_82382	Agrobacterium tumefaciens	baiN_4		Pseudomonas delhiensis	mopR	2
FHC_86392	Agrobacterium tumefaciens	recQ_2		Pseudomonas hunanensis	rbsA	2
MBR_06406	Agrobacterium tumefaciens	rbsA_16		Pseudomonas indoloxydans	algA	2
MBR_06438	Agrobacterium tumefaciens	recQ_2		Pseudomonas mendocina	rho	2
MBR_09019	Agrobacterium tumefaciens	oppD_30		Pseudomonas mendocina	ompR	2
MBR_10595	Agrobacterium tumefaciens	katG_9		Pseudomonas mendocina	yisK	2
MBR_18185	Agrobacterium tumefaciens	group_312667		Pseudomonas mendocina	ntrC	2
MSR_28629	Agrobacterium tumefaciens	oppD_30		Pseudomonas mendocina	sdaA	2
MTC_105035	Agrobacterium tumefaciens	betA_19		Pseudomonas mendocina	betA	2
MTC_111891	Agrobacterium tumefaciens	hemB_9		Pseudomonas oleovorans	nicT	2
MTC_114190	Agrobacterium tumefaciens	maa_4		Pseudomonas oleovorans	ctpF	2
MTC_114191	Agrobacterium tumefaciens	maa_4		Pseudomonas oleovorans	ttgB	2
MTC_119636	Agrobacterium tumefaciens	cntI_23		Pseudomonas oleovorans	rpoD	2
MTC_122741	Agrobacterium tumefaciens	cntI_23		Pseudomonas putida	dctA	2
MTC_48711	Agrobacterium tumefaciens	oppD_30		Pseudomonas putida	acn	2
MTC_67924	Agrobacterium tumefaciens	baiN_4		Pseudomonas putida	thiC	2
MTC_79680	Agrobacterium tumefaciens	fsr_10		Pseudomonas putida	ctpF	2
MBR_44823	Agrobacterium tumefaciens	cydB_7		Pseudomonas putida	maa	2
DCR_76496	Agrobacterium tumefaciens	mtnD_11		Pseudomonas putida KG-4	puuB	2
BBC_204321	Agrobacterium tumefaciens	cntI_23		Pseudomonas sp. 8Z	hypothprot	2
MTC_108291	Agrobacterium tumefaciens	cpo_11		Pseudomonas sp. 8Z	rpsL	2
BBC_194638	Agrobacterium tumefaciens	group_41673		Pseudomonas sp. 8Z	moaE	2
MTC_114391	Agrobacterium tumefaciens	group_41673		Pseudomonas sp. 8Z	rpsE	2
BBL_40665	Agrobacterium tumefaciens	ravA_3		Pseudomonas sp. 8Z	comM	2
MTL_33729	Agrobacterium tumefaciens	guaA_12		Pseudomonas sp. AAC	sdaA	2
BBC_202207	Agrobacterium tumefaciens	fusA_25		Pseudomonas sp. ADP	hisF	2
DCR_12354	Agrobacterium tumefaciens	oppD_30		Pseudomonas sp. ADP	rph	2
MTC_57502	Agrobacterium tumefaciens	rpsU_22		Pseudomonas sp. ADP	aspA	2
DCR_17790	Agrobacterium tumefaciens	araE_14		Pseudomonas sp. FGI182	ompR	2
FHC_52072	Agrobacterium tumefaciens	ugpC_20		Pseudomonas sp. HMSC75E02	mopR	2
FHC_81207	Agrobacterium tumefaciens	sigR_1		Pseudomonas sp. Hp2	trg	2
MSR_36645	Agrobacterium tumefaciens	groL_16		Pseudomonas sp. Hp2	adeP	2
MTL_51299	Agrobacterium tumefaciens	aroQ_27		Pseudomonas sp. Hp2	maeB	2
BBC_137546	Agrobacterium tumefaciens	fsr_10		Pseudomonas sp. Hp2	yedI	2
BBC_140790	Agrobacterium tumefaciens	accA1_9		Pseudomonas sp. Hp2	ccmE	2
BBC_148443	Agrobacterium tumefaciens	edd_9		Pseudomonas sp. Hp2	ompR	2
BBC_152057	Agrobacterium tumefaciens	xerD_33		Pseudomonas sp. Hp2	nanT	2
BBC_154099	Agrobacterium tumefaciens	parE_12		Pseudomonas sp. MSPm1	hypothprot	2
BBC_155223	Agrobacterium tumefaciens	clpB_18		Pseudomonas sp. MSPm1	mopR	2
BBC_168570	Agrobacterium tumefaciens	group_41673		Pseudomonas sp. PI1	mopR	2
BBC_17398	Agrobacterium tumefaciens	cpo_11		Pseudomonas sp. SWRI10	fbp	2
BBC_176332	Agrobacterium tumefaciens	davD_6		Pseudomonas sp. SWRI10	nanT	2
BBC_188469	Agrobacterium tumefaciens	pdeG_4		Pseudomonas sp. SWRI10	mdtB	2
BBC_198481	Agrobacterium tumefaciens	artM_6		Pseudomonas sp. SWRI10	gcvP	2
BBC_198916	Agrobacterium tumefaciens	groL_16		Pseudomonas sp. SWRI10	ompR	2
BBC_202639	Agrobacterium tumefaciens	nodM_4		Pseudomonas sp. SWRI10	clpB	2
BBC_203126	Agrobacterium tumefaciens	fusA_25		Pseudomonas sp. SWRI10	hypothprot	2
BBC_203406	Agrobacterium tumefaciens	cntI_23		Pseudomonas sp. SWRI10	oppD	2
BBC_203556	Agrobacterium tumefaciens	benM_14		Pseudomonas sp. TUM18999	mopR	2
BBC_207031	Agrobacterium tumefaciens	qseC_10		Pseudomonas stutzeri	accA1	2
BBC_208096	Agrobacterium tumefaciens	aspA_21		Pseudomonas stutzeri	thi4	2
BBC_209192	Agrobacterium tumefaciens	baiN_4		Pseudoxanthomonas japonensis	cspA	2
BBC_211197	Agrobacterium tumefaciens	ribD_16		Pseudoxanthomonas sp. NML130969	aroE	2
BBC_213155	Agrobacterium tumefaciens	ku_2		Pseudoxanthomonas sp. NML160639	ravA	2
BBC_215632	Agrobacterium tumefaciens	secA_19		Raoultella ornithinolytica	gyrB	2
BBC_217653	Agrobacterium tumefaciens	comM_6		Reyranella sp.	clpP	2
BBC_218681	Agrobacterium tumefaciens	frmA_9		Reyranella sp.	rpoB	2
BBC_29305	Agrobacterium tumefaciens	betA_19		Rhizobiaceae bacterium	parE	2
BBC_39145	Agrobacterium tumefaciens	trg_37		Rhizobiaceae bacterium	fusA	2
BBC_41681	Agrobacterium tumefaciens	oppD_30		Rhizobiaceae bacterium	gltB	2
BBC_53712	Agrobacterium tumefaciens	araE_14		Rhizobium	ohrA	2
BBC_54080	Agrobacterium tumefaciens	rpsU_22		Rhizobium borbori	ku	2
BBC_57277	Agrobacterium tumefaciens	msrB_16		Rhizobium borbori	rpoC	2
BBC_77427	Agrobacterium tumefaciens	pdeG_4		Rhizobium borbori	tolQ	2
BBC_77862	Agrobacterium tumefaciens	rbsA_16		Rhizobium borbori	araE	2
BBC_83878	Agrobacterium tumefaciens	paaJ_3		Rhizobium borbori	ftsK	2
BBC_92817	Agrobacterium tumefaciens	qseC_10		Rhizobium borbori	glmU	2
BBL_26633	Agrobacterium tumefaciens	rpsU_22		Rhizobium borbori	baiN	2
BBL_29013	Agrobacterium tumefaciens	clpB_18		Rhizobium borbori	recQ	2
BBL_38498	Agrobacterium tumefaciens	gtaB_9		Rhizobium cellulosilyticum	cpo	2
DCR_08371	Agrobacterium tumefaciens	qseC_10		Rhizobium cellulosilyticum	baiN	2
DCR_08674	Agrobacterium tumefaciens	ku_2		Rhizobium cellulosilyticum	oppD	2
DCR_127506	Agrobacterium tumefaciens	davD_6		Rhizobium cellulosilyticum	paaJ	2
DCR_168791	Agrobacterium tumefaciens	artM_6		Rhizobium cellulosilyticum	trg	2
DCR_17967	Agrobacterium tumefaciens	qseC_10		Rhizobium cellulosilyticum	mopR	2
DCR_23224	Agrobacterium tumefaciens	betA_19		Rhizobium cellulosilyticum	fbp	2
DCR_24410	Agrobacterium tumefaciens	parE_12		Rhizobium daejeonense	frmA	2
DCR_25516	Agrobacterium tumefaciens	araE_14		Rhizobium daejeonense	acn	2
DCR_33376	Agrobacterium tumefaciens	accA1_9		Rhizobium daejeonense	gcvP	2
DCR_53315	Agrobacterium tumefaciens	algA_11		Rhizobium daejeonense	thiC	2
DCR_54515	Agrobacterium tumefaciens	cntI_23		Rhizobium daejeonense	aatA	2
DCR_57238	Agrobacterium tumefaciens	betA_19		Rhizobium daejeonense	xylH	2
FHC_26656	Agrobacterium tumefaciens	trg_37		Rhizobium daejeonense	alaS	2
FHC_79928	Agrobacterium tumefaciens	thiC_17		Rhizobium daejeonense	map	2
FHC_81592	Agrobacterium tumefaciens	thiC_17		Rhizobium daejeonense	tpiA	2
FHC_83472	Agrobacterium tumefaciens	pdeG_4		Rhizobium daejeonense	purH	2
FHC_83615	Agrobacterium tumefaciens	ompR_24		Rhizobium daejeonense	trxB	2
FHC_83672	Agrobacterium tumefaciens	thiC_17		Rhizobium daejeonense	recQ	2
FHC_85590	Agrobacterium tumefaciens	hemB_9		Rhizobium daejeonense	fusA	2
FHC_87715	Agrobacterium tumefaciens	glmU_26		Rhizobium freirei PRF 81	trpB	2
FHC_88531	Agrobacterium tumefaciens	frmA_9		Rhizobium leguminosarum bv. viciae	tufA	2
FHC_88533	Agrobacterium tumefaciens	frmA_9		Rhizobium miluonense	ompR	2
FHC_89780	Agrobacterium tumefaciens	recQ_2		Rhizobium naphthalenivorans	rplN	2
FHC_92429	Agrobacterium tumefaciens	recQ_2		Rhizobium oryzae	otsA	2
FHL_03136	Agrobacterium tumefaciens	trg_37		Rhizobium oryzae	xylH	2
MBL_13334	Agrobacterium tumefaciens	group_41673		Rhizobium oryziradicis	fusA	2
MBR_10084	Agrobacterium tumefaciens	qseC_10		Rhizobium pusense	yisK	2
MBR_105921	Agrobacterium tumefaciens	group_8944		Rhizobium pusense	araE	2
MBR_111601	Agrobacterium tumefaciens	ftsH_32		Rhizobium rhizoryzae	trg	2
MBR_140558	Agrobacterium tumefaciens	rbsA_16		Rhizobium smilacinae	butA	2
MBR_142103	Agrobacterium tumefaciens	davD_6		Rhizobium sp.	rpoA	2
MBR_152191	Agrobacterium tumefaciens	prfA_7		Rhizobium sp.	gsiD	2
MBR_154872	Agrobacterium tumefaciens	recQ_2		Rhizobium sp. ACO-34A	grxD	2
MBR_157808	Agrobacterium tumefaciens	davD_6		Rhizobium sp. ACO-34A	carD	2
MBR_32346	Agrobacterium tumefaciens	araE_14		Rhizobium sp. ACO-34A	msrB	2
MBR_32421	Agrobacterium tumefaciens	group_41673		Rhizobium sp. ACO-34A	pdeG	2
MBR_32831	Agrobacterium tumefaciens	benM_14		Rhizobium sp. ACO-34A	butA	2
MBR_33554	Agrobacterium tumefaciens	group_18483		Rhizobium sp. ACO-34A	mopR	2
MBR_51890	Agrobacterium tumefaciens	qseC_10		Rhizobium sp. ACO-34A	benM	2
MBR_61973	Agrobacterium tumefaciens	edd_9		Rhizobium sp. ACO-34A	ompR	2
MBR_88456	Agrobacterium tumefaciens	group_41673		Rhizobium sp. ACO-34A	algA	2
MBR_88994	Agrobacterium tumefaciens	ku_2		Rhizobium sp. ACO-34A	xerD	2
MSR_06526	Agrobacterium tumefaciens	qseC_10		Rhizobium sp. ACO-34A	mtnD	2
MSR_07189	Agrobacterium tumefaciens	groL_16		Rhizobium sp. ACO-34A	clpB	2
MSR_11101	Agrobacterium tumefaciens	rbsA_16		Rhizobium sp. ACO-34A	aroQ	2
MSR_119818	Agrobacterium tumefaciens	araE_14		Rhizobium sp. ACO-34A	aatA	2
MSR_124629	Agrobacterium tumefaciens	rbsA_16		Rhizobium sp. ASV20	ndhM	2
MSR_12602	Agrobacterium tumefaciens	betA_19		Rhizobium sp. AU243	rpsU	2
MSR_13564	Agrobacterium tumefaciens	mopR_2		Rhizobium sp. BG4	corA	2
MSR_18949	Agrobacterium tumefaciens	ugpC_20		Rhizobium sp. BK316	butA	2
MSR_23941	Agrobacterium tumefaciens	vapB_6		Rhizobium sp. BK650	cspA	2
MSR_24173	Agrobacterium tumefaciens	paaJ_3		Rhizobium sp. BK696	cntI	2
MSR_29033	Agrobacterium tumefaciens	baiN_4		Rhizobium sp. BK696	qseC	2
MSR_30250	Agrobacterium tumefaciens	bioN_1		Rhizobium sp. BK696	mopR	2
MSR_32326	Agrobacterium tumefaciens	betA_19		Rhizobium sp. BK696	leuB	2
MSR_34680	Agrobacterium tumefaciens	vapB_6		Rhizobium sp. CSW-27	ompR	2
MSR_35129	Agrobacterium tumefaciens	maa_4		Rhizobium sp. FY34	davD	2
MSR_35973	Agrobacterium tumefaciens	rbsA_16		Rhizobium sp. Leaf202	ilvC	2
MSR_36709	Agrobacterium tumefaciens	vapB_6		Rhizobium sp. Leaf262	grxD	2
MSR_38861	Agrobacterium tumefaciens	secA_19		Rhizobium sp. NFR07	butA	2
MSR_41547	Agrobacterium tumefaciens	ttgB_1		Rhizobium sp. NFR07	mtnD	2
MSR_45160	Agrobacterium tumefaciens	ugpC_20		Rhizobium sp. OAE497	butA	2
MSR_47196	Agrobacterium tumefaciens	eno_16		Rhizobium sp. OAE497	fsr	2
MSR_47492	Agrobacterium tumefaciens	trxB_24		Rhizobium sp. OAE497	sigR	2
MSR_50856	Agrobacterium tumefaciens	thiC_17		Rhizobium sp. OAE497	bauC	2
MSR_52626	Agrobacterium tumefaciens	cpo_11		Rhizobium sp. P44RR-XXIV	butA	2
MSR_56942	Agrobacterium tumefaciens	group_8944		Rhizobium sp. PDO1-076	cspA	2
MSR_57298	Agrobacterium tumefaciens	ccmE_17		Rhizobium sp. RU36D	butA	2
MSR_59165	Agrobacterium tumefaciens	maa_4		Rhizobium sp. SEMIA 4032	ccmE	2
MSR_61417	Agrobacterium tumefaciens	gyrB_20		Rhizobium sullae	cmpA	2
MSR_63408	Agrobacterium tumefaciens	gtaB_9		Rhizobium sullae	betA	2
MSR_89575	Agrobacterium tumefaciens	hemB_9		Rhizobium taibaishanense	alaS	2
MSR_96727	Agrobacterium tumefaciens	yahK_5		Rhizobium tropici	cspA	2
MSR_97944	Agrobacterium tumefaciens	yahK_5		Rhizobium tropici	maa	2
MTC_102908	Agrobacterium tumefaciens	ndhM_1		Rhizobium tropici	benM	2
MTC_109980	Agrobacterium tumefaciens	nodM_4		Rhizobium tropici	groL	2
MTC_111592	Agrobacterium tumefaciens	nodM_4		Rhizobium undicola	ispG	2
MTC_112853	Agrobacterium tumefaciens	nodM_4		Rhizobium wenxiniae	clpB	2
MTC_113247	Agrobacterium tumefaciens	butA_2		Rhizobium wenxiniae	oppD	2
MTC_115355	Agrobacterium tumefaciens	thiC_17		Rhizobium wenxiniae	aroQ	2
MTC_116689	Agrobacterium tumefaciens	artM_6		Rhizobium wenxiniae	cpo	2
MTC_120872	Agrobacterium tumefaciens	thiC_17		Rhizobium wenxiniae	gsiD	2
MTC_122706	Agrobacterium tumefaciens	artM_6		Rhizobium wenxiniae	maa	2
MTC_43806	Agrobacterium tumefaciens	qseC_10		Rhizobium wenxiniae	ompR	2
MTC_50047	Agrobacterium tumefaciens	araE_14		Rhizobium wenxiniae	corA	2
MTC_51534	Agrobacterium tumefaciens	araE_14		Rhizobium wenxiniae	rpsU	2
MTC_51983	Agrobacterium tumefaciens	rpsU_22		Rhizobium wenxiniae	mopR	2
MTC_54978	Agrobacterium tumefaciens	group_41673		Rhizobium yanglingense	rpsU	2
MTC_63490	Agrobacterium tumefaciens	qseC_10		Rhizopus microsporus	typA	2
MTC_65988	Agrobacterium tumefaciens	rpsU_22		Rhizopus oryzae	gltB	2
MTC_65990	Agrobacterium tumefaciens	qseC_10		Rhizopus oryzae	nanT	2
MTC_68644	Agrobacterium tumefaciens	group_41673		Rhizopus oryzae	clpB	2
MTC_69092	Agrobacterium tumefaciens	clpP_27		Rhizopus oryzae	acnB	2
MTC_88661	Agrobacterium tumefaciens	cntI_23		Rhizopus oryzae	accA1	2
MTL_38674	Agrobacterium tumefaciens	prfA_7		Rhodocyclaceae bacterium	nanT	2
MTL_43005	Agrobacterium tumefaciens CCNWGS0286	rbsA_16		Rhodocyclaceae bacterium	leuB	2
MTL_37967	Agrobacterium tumefaciens F2	tolQ_42		Rhodopila globiformis	glnB	2
BBC_210628	Agrobacterium tumefaciens GW4	alaS_17		Rhodopseudomonas palustris	hypothprot	2
BBC_210631	Agrobacterium tumefaciens GW4	alaS_17		Rhodopseudomonas palustris	eno	2
BBC_217159	Agrobacterium tumefaciens GW4	alaS_17		Rhodopseudomonas palustris	pdeG	2
MTL_38899	Agrobacterium tumefaciens GW4	typA_15		Rhodopseudomonas palustris	hemB	2
BBL_10455	Agrobacterium tumefaciens str. Cherry 2E-2-2	btuD_47		Rhodopseudomonas palustris	guaB	2
MSR_19212	Agrobacterium tumefaciens str. Cherry 2E-2-2	btuD_47		Rhodopseudomonas palustris	sodB	2
MTL_45438	Agrobacterium tumefaciens str. Cherry 2E-2-2	proA_22		Rhodopseudomonas palustris	butA	2
BBC_172423	Agrobacterium vitis	group_41673		Rhodopseudomonas palustris	guaA	2
FHC_60322	Agrobacterium vitis	metN_20		Rhodopseudomonas palustris	ttgB	2
MTC_79180	Agrobacterium vitis	group_41673		Rhodopseudomonas palustris	ccoN1	2
BBC_217314	Agrobacterium vitis	glnB_11		Rhodopseudomonas palustris	rph	2
BBC_178783	Agrobacterium vitis	ompR_24		Rhodopseudomonas palustris	ompR	2
MSL_21812	Agrobacterium vitis	cspA_8		Rhodopseudomonas palustris	glnB	2
MSL_30679	Agrobacterium vitis	cspA_8		Rhodopseudomonas palustris	xerD	2
MSR_73764	Agrobacterium vitis	acpP_19		Rhodopseudomonas palustris	ctpF	2
FHC_84536	Agrobacterium vitis	groL_16		Rhodopseudomonas palustris	cysA	2
FHC_88122	Agrobacterium vitis	tufA_11		Rhodopseudomonas palustris	maa	2
MSR_52475	Agrobacterium vitis	clpP_27		Rhodopseudomonas palustris	fsr	2
MSR_56722	Agrobacterium vitis	tufA_11		Rhodopseudomonas palustris	secA	2
MSR_64592	Agrobacterium vitis	rpmA_12		Rhodopseudomonas palustris	comM	2
MTC_117387	Agrobacterium vitis	eno_16		Rhodopseudomonas palustris	frmA	2
BBC_129649	Agrobacterium vitis	groL_16		Rhodopseudomonas palustris	gcvP	2
BBC_164089	Agrobacterium vitis	rpoD_16		Rhodopseudomonas palustris	proA	2
BBC_200383	Agrobacterium vitis	ttgB_1		Rhodopseudomonas sp. AAP120	gyrB	2
BBC_209016	Agrobacterium vitis	guaB_16		Rhodopseudomonas sp. AAP120	dctA	2
DCR_126852	Agrobacterium vitis	glmU_26		Rhodopseudomonas sp. AAP120	butA	2
DCR_25207	Agrobacterium vitis	bioN_1		Rhodopseudomonas sp. AAP120	ompR	2
DCR_36704	Agrobacterium vitis	trg_19		Rhodopseudomonas sp. AAP120	davD	2
DCR_54750	Agrobacterium vitis	ybaL_8		Rhodopseudomonas sp. AAP120	hypothprot	2
DCR_61949	Agrobacterium vitis	thi4_23		Rhodopseudomonas sp. AAP120	betA	2
DCR_63003	Agrobacterium vitis	rpoB_16		Rhodopseudomonas sp. BR0C11	ftsH	2
DCR_65233	Agrobacterium vitis	trg_19		Rhodopseudomonas sp. BR0G17	ctpF	2
DCR_79469	Agrobacterium vitis	algA_11		Rhodopseudomonas sp. BR0G17	trg	2
FHC_47023	Agrobacterium vitis	oppD_30		Rhodopseudomonas sp. BR0G17	parE	2
FHC_47024	Agrobacterium vitis	oppD_30		Rhodopseudomonas sp. BR0M22	alaS	2
FHC_60323	Agrobacterium vitis	metP_1		Rhodospirillaceae bacterium	cysC	2
FHC_60755	Agrobacterium vitis	trg_19		Rhodospirillales bacterium 20-64-7	fusA	2
FHC_64496	Agrobacterium vitis	bioN_1		Roseomonas terrae	yadG	2
FHC_71053	Agrobacterium vitis	paaJ_3		Salinibacterium	cspA	2
FHC_75104	Agrobacterium vitis	ctpF_2		Salmonella enterica subsp. enterica	etfA	2
FHC_79295	Agrobacterium vitis	glmU_26		Salmonella enterica subsp. enterica	rplB	2
FHC_79972	Agrobacterium vitis	davD_6		Serratia liquefaciens	glnB	2
FHC_83685	Agrobacterium vitis	accA1_9		Serratia marcescens	metP	2
FHC_84496	Agrobacterium vitis	accA1_9		Serratia marcescens	metN	2
MBL_11742	Agrobacterium vitis	ugpC_20		Serratia marcescens	fusA	2
MSL_15351	Agrobacterium vitis	cspA_8		Serratia marcescens	oppD	2
MSR_107816	Agrobacterium vitis	glnB_11		Serratia marcescens	ompR	2
MSR_35244	Agrobacterium vitis	trxB_24		Serratia marcescens	etfA	2
MSR_42069	Agrobacterium vitis	thi4_23		Serratia marcescens	gsiD	2
MSR_55505	Agrobacterium vitis	artM_6		Serratia marcescens	rimO	2
MSR_60213	Agrobacterium vitis	algA_11		Serratia marcescens	metK	2
MSR_76755	Agrobacterium vitis	prfA_7		Serratia marcescens	clpB	2
MSR_78410	Agrobacterium vitis	sigR_1		Serratia marcescens	clpP	2
MSR_94358	Agrobacterium vitis	aroQ_27		Serratia sp. Leaf50	mreB	2
MTC_102471	Agrobacterium vitis	sigR_1		Shinella sp.	mraY	2
MTC_106999	Agrobacterium vitis	tolQ_42		Shinella sp.	ftsK	2
MTC_109944	Agrobacterium vitis	bauC_13		Shinella sp.	proA	2
MTC_116681	Agrobacterium vitis	butA_2		Shinella sp.	fsr	2
MTC_116682	Agrobacterium vitis	butA_2		Shinella sp.	purH	2
MTC_120311	Agrobacterium vitis	qseC_10		Shinella sp.	sigR	2
MTC_121235	Agrobacterium vitis	ispG_19		Shinella sp.	rph	2
MTC_121529	Agrobacterium vitis	exbD_48		Shinella sp.	accA1	2
MTC_58762	Agrobacterium vitis	oppD_30		Shinella sp.	betA	2
MTC_58763	Agrobacterium vitis	oppD_30		Shinella sp.	clpB	2
MTC_93752	Agrobacterium vitis	betA_19		Shinella sp. AETb1-6	sigR	2
MTC_94348	Agrobacterium vitis	trg_19		Shinella sp. AETb1-6	davD	2
FHC_89116	Agromyces flavus	sodB_8		Shinella sp. AETb1-6	betA	2
MSR_41395	Albimonas pacifica	ctpF_2		Shinella sp. AETb1-6	trg	2
MBR_107280	Albitalea terrae	aspA_21		Shinella sp. AETb1-6	bauC	2
MBR_145796	Albitalea terrae	guaB_16		Shinella sp. MEC089	rbsA	2
MSR_30460	Alcaligenaceae bacterium	mopR_2		Shinella sp. MEC089	betA	2
MSR_47768	Alcaligenaceae bacterium	mopR_2		Shinella sp. MEC089	butA	2
MTL_40733	Alcaligenaceae bacterium	ffh_7		Shinella sp. MEC089	cspA	2
MSR_44870	Alcaligenes sp. HPC1271	fusA_25		Sinirhodobacter populi	ttgB	2
DCR_174989	Algoriphagus aestuarii	rpoB_16		Sinorhizobium medicae	xylH	2
DCR_48723	Alicycliphilus denitrificans	hisF_15		Sinorhizobium medicae	gltD	2
DCR_65425	Alicycliphilus denitrificans	corA_12		Sinorhizobium meliloti	rho	2
DCR_76299	Alicycliphilus denitrificans	miaB_34		Sinorhizobium meliloti	glnA	2
DCR_134841	Alicycliphilus denitrificans	msrB_16		Sphingobium	ilvC	2
DCR_55233	Alicycliphilus denitrificans	sodB_8		Sphingobium	mopR	2
DCR_72668	Alicycliphilus denitrificans	oppD_30		Sphingobium indicum B90A	acpP	2
BBC_82917	Alicycliphilus denitrificans	cmpA_2		Sphingobium psychrophilum	ompR	2
DCR_129325	Alicycliphilus denitrificans	proA_22		Sphingobium sp. EM0848	betA	2
MBR_49609	Alicycliphilus denitrificans	cmpA_2		Sphingobium sp. EP60837	xerD	2
MSR_59247	Alicycliphilus denitrificans	gtaB_9		Sphingobium sp. OAE613	fsr	2
DCR_49033	Alicycliphilus denitrificans	uctC_10		Sphingobium sp. OAE613	hypothprot	2
DCR_80946	Alicycliphilus denitrificans	ttgB_1		Sphingobium sp. OAE613	tpiA	2
DCR_83178	Alicycliphilus denitrificans	moaE_10		Sphingobium sp. OAE613	mreB	2
DCR_85499	Alicycliphilus denitrificans	ctpF_2		Sphingobium sp. OAE613	yisK	2
DCR_102777	Alicycliphilus sp.	aroQ_27		Sphingobium sp. OAE613	cpo	2
DCR_105534	Alicycliphilus sp.	tolQ_31		Sphingobium sp. OAE613	puuB	2
DCR_59653	Alicycliphilus sp.	adeP_5		Sphingobium sp. OAE613	gtaB	2
DCR_60067	Alicycliphilus sp.	fabH_8		Sphingobium sp. OAE613	araE	2
DCR_63354	Alicycliphilus sp.	uctC_10		Sphingobium sp. OAE613	davD	2
DCR_114590	Alicycliphilus sp. B1	nanT_10		Sphingobium sp. OAE613	ccmE	2
DCR_44716	Alicycliphilus sp. B1	ctpF_2		Sphingobium sp. OAE613	atsK	2
DCR_46714	Alicycliphilus sp. B1	mreB_12		Sphingobium sp. OAE613	gyrB	2
DCR_84205	Alicycliphilus sp. B1	accA1_9		Sphingobium sp. OAE613	clpB	2
BBC_169451	Aliidongia dinghuensis	sdaA_5		Sphingobium sp. OAE613	leuB	2
FHC_39412	Aliidongia dinghuensis	paaJ_3		Sphingobium sp. OAE613	ybaL	2
DCR_133578	Allorhizobium terrae	baiN_4		Sphingobium sp. OAE613	betA	2
FHC_38556	Allorhizobium terrae	clpB_18		Sphingobium sp. OAE613	benM	2
FHC_72206	Allorhizobium terrae	accA1_9		Sphingobium sp. OAE613	fliP	2
MSR_69814	Allorhizobium terrae	ctpF_2		Sphingobium sp. OAE613	bauC	2
BBC_194982	Alphaproteobacteria bacterium	groL_16		Sphingobium sp. YBL2	rpsL	2
BBC_209653	Alphaproteobacteria bacterium	guaA_12		Sphingobium wenxiniae	cspA	2
BBC_216639	Alphaproteobacteria bacterium	rpoD_16		Sphingobium yanoikuyae	secA	2
DCR_103567	Alphaproteobacteria bacterium	proA_22		Sphingobium yanoikuyae	bauC	2
DCR_104773	Alphaproteobacteria bacterium	rpoD_16		Sphingobium yanoikuyae	ptrB	2
DCR_105074	Alphaproteobacteria bacterium	qseC_10		Sphingobium yanoikuyae	benM	2
DCR_107272	Alphaproteobacteria bacterium	nodM_4		Sphingobium yanoikuyae	mreB	2
DCR_107549	Alphaproteobacteria bacterium	sigR_1		Sphingobium yanoikuyae	ompR	2
DCR_109942	Alphaproteobacteria bacterium	serS_10		Sphingobium yanoikuyae	puuB	2
DCR_112073	Alphaproteobacteria bacterium	ychF_5		Sphingobium yanoikuyae	ku	2
DCR_115643	Alphaproteobacteria bacterium	fusA_25		Sphingomonadaceae	msrB	2
DCR_116813	Alphaproteobacteria bacterium	ychF_5		Sphingomonadaceae	comM	2
DCR_122798	Alphaproteobacteria bacterium	butA_2		Sphingomonadaceae	cspA	2
DCR_127182	Alphaproteobacteria bacterium	alaS_17		Sphingomonas	fabG	2
DCR_130007	Alphaproteobacteria bacterium	puuB_4		Sphingomonas asaccharolytica	map	2
DCR_131755	Alphaproteobacteria bacterium	glnA_12		Sphingomonas mali	dctA	2
DCR_136111	Alphaproteobacteria bacterium	qseC_10		Sphingomonas sp.	fusA	2
DCR_140299	Alphaproteobacteria bacterium	fliP_25		Sphingomonas sp. 8AM	paaJ	2
DCR_143874	Alphaproteobacteria bacterium	alaS_17		Sphingomonas sp. LK11	moaE	2
DCR_146215	Alphaproteobacteria bacterium	rpsU_22		Sphingomonas sp. R3G8C	butA	2
DCR_151106	Alphaproteobacteria bacterium	tolQ_42		Sphingomonas wittichii	mdtB	2
DCR_151834	Alphaproteobacteria bacterium	rho_16		Staphylococcus haemolyticus	gyrB	2
DCR_154601	Alphaproteobacteria bacterium	gltD_15		Starkeya	bauC	2
DCR_157643	Alphaproteobacteria bacterium	sigR_1		Starkeya novella	cspA	2
DCR_161066	Alphaproteobacteria bacterium	leuB_18		Starkeya novella	ispG	2
DCR_164708	Alphaproteobacteria bacterium	artM_6		Starkeya novella	ctpF	2
DCR_165334	Alphaproteobacteria bacterium	rph_13		Starkeya novella	puuB	2
DCR_166998	Alphaproteobacteria bacterium	recQ_2		Starkeya novella	ompR	2
DCR_174743	Alphaproteobacteria bacterium	group_8944		Starkeya novella	benM	2
DCR_75219	Alphaproteobacteria bacterium	hisF_15		Stenotrophomonas acidaminiphila	fbp	2
DCR_87076	Alphaproteobacteria bacterium	guaB_16		Stenotrophomonas acidaminiphila	atpA	2
DCR_88516	Alphaproteobacteria bacterium	accA1_9		Stenotrophomonas daejeonensis	tufA	2
DCR_93337	Alphaproteobacteria bacterium	butA_2		Stenotrophomonas maltophilia	rhsC	2
DCR_94274	Alphaproteobacteria bacterium	mdtB_20		Stenotrophomonas maltophilia	ispG	2
DCR_95951	Alphaproteobacteria bacterium	mraY_9		Stenotrophomonas maltophilia 5BA-I-2	cheY	2
MBR_103144	Alphaproteobacteria bacterium	tauB_15		Stenotrophomonas panacihumi	trpB	2
MBR_121647	Alphaproteobacteria bacterium	artM_6		Stenotrophomonas rhizophila	ompR	2
MBR_123510	Alphaproteobacteria bacterium	guaB_16		Stenotrophomonas rhizophila	fliC	2
MBR_132134	Alphaproteobacteria bacterium	fabH_8		Stenotrophomonas sp. 278	dctA	2
MBR_23416	Alphaproteobacteria bacterium	gyrB_20		Stenotrophomonas sp. 278	xerD	2
MBR_84731	Alphaproteobacteria bacterium	ychF_5		Stenotrophomonas sp. 278	ptrB	2
MBR_84911	Alphaproteobacteria bacterium	glmU_26		Stenotrophomonas sp. 278	ttgB	2
MSR_06438	Alphaproteobacteria bacterium	rpoD_16		Stenotrophomonas sp. 278	benM	2
MSR_125073	Alphaproteobacteria bacterium	gsiD_59		Stenotrophomonas sp. 278	phaB	2
MSR_19594	Alphaproteobacteria bacterium	ctpF_2		Stenotrophomonas sp. 278	dps2	2
MSR_45122	Alphaproteobacteria bacterium	rpoD_16		Stenotrophomonas sp. 278	edd	2
MSR_47277	Alphaproteobacteria bacterium	mopR_2		Stenotrophomonas sp. 278	purB	2
MSR_53732	Alphaproteobacteria bacterium	rpoD_16		Stenotrophomonas sp. 278	aroE	2
MSR_54215	Alphaproteobacteria bacterium	corA_12		Stenotrophomonas sp. BK441	acnB	2
MTC_115949	Alphaproteobacteria bacterium	accA1_9		Stenotrophomonas sp. MYb238	prfA	2
DCR_110342	Alphaproteobacteria bacterium 13_1_20CM_3_64_12	cysA_45		Stenotrophomonas sp. YAU14A_MKIMI4_1	mdtB	2
DCR_123512	Alphaproteobacteria bacterium 13_1_20CM_3_64_12	cspA_8		Stenotrophomonas sp. ZAC14D2_NAIMI4_7	fliC	2
DCR_143649	Alphaproteobacteria bacterium 13_1_20CM_4_65_11	rplB_7		Stenotrophomonas sp. ZAC14D2_NAIMI4_7	cpo	2
DCR_146340	Alphaproteobacteria bacterium 13_1_20CM_4_65_11	ffh_7		Sulfuritalea hydrogenivorans	glnB	2
BBC_216676	Alphaproteobacteria bacterium 64-11	algA_11		Symbiopectobacterium sp. 'North America'	katG	2
BBC_93819	Alphaproteobacteria bacterium 64-11	leuB_18		Tabrizicola sp. TH137	oppD	2
BBC_199362	Alphaproteobacteria bacterium 64-6	acn_2		Tardibacter chloracetimidivorans	glnB	2
BBC_217519	Alphaproteobacteria bacterium 65-7	sodB_8		Tardibacter chloracetimidivorans	mraY	2
BBC_221072	Alphaproteobacteria bacterium 65-7	betA_19		Tardibacter chloracetimidivorans	mopR	2
MSR_29787	Alphaproteobacteria bacterium ADurb.Bin100	baiN_4		Tardibacter chloracetimidivorans	eno	2
MBR_82496	Altererythrobacter rhizovicinus	clpP_27		Tardibacter chloracetimidivorans	grxD	2
MBR_80156	Altererythrobacter salegens	mraY_9		Tardibacter chloracetimidivorans	aroQ	2
MBR_110741	Altererythrobacter sp. 66-12	nodM_4		Tianweitania sp. Rool2	pdeB	2
MBR_35606	Altererythrobacter sp. B11	eno_16		Trinickia diaoshuihuensis	msrB	2
MBR_41847	Altererythrobacter sp. B11	frmA_9		Trinickia diaoshuihuensis	mrdB	2
MBR_43072	Altererythrobacter sp. B11	trxB_24		Trinickia dinghuensis	betA	2
MBR_54455	Altererythrobacter sp. BO-6	rpoB_16		Trinickia dinghuensis	mopR	2
MBR_40609	Altererythrobacter sp. Root672	yisK_16		Trinickia soli	eno	2
MSR_123726	Altererythrobacter sp. ZODW24	gtaB_9		Trinickia sp. 4D114	map	2
MBR_53446	Altericroceibacterium endophyticum	edd_9		Uliginosibacterium gangwonense	gltD	2
MBR_86573	Altericroceibacterium xinjiangense	cspA_8		Uliginosibacterium gangwonense	tolQ	2
BBC_208417	Aminobacter sp. AP02	vapB_6		Uliginosibacterium sp. IMCC34675	edd	2
BBC_225991	Aminobacter sp. DSM 101952	puuB_4		Uliginosibacterium sp. IMCC34675	cheY	2
DCR_79888	Aminobacter sp. DSM 24754	vapB_6		Uliginosibacterium sp. IMCC34675	ftsY	2
MBR_73968	Aminobacter sp. DSM 24754	cmpA_2		Uliginosibacterium sp. IMCC34675	aspA	2
MSR_13536	Aminobacter sp. DSM 24754	cmpA_2		Uliginosibacterium sp. IMCC34675	leuA	2
BBC_166909	Aminobacter sp. J44	ftsH_32		Uliginosibacterium sp. IMCC34675	maa	2
DCR_29729	Aminobacter sp. J44	ftsH_32		Uliginosibacterium sp. IMCC34675	comM	2
MSR_108990	Anaerolineae bacterium	maeB_11		Uliginosibacterium sp. TH139	purF	2
MBR_135274	Anaerolineales bacterium	tpiA_21		Uliginosibacterium sp. TH139	tolQ	2
MBR_148125	Ancylobacter aquaticus	hemB_9		Uliginosibacterium sp. TH139	dps2	2
MSR_126413	Ancylobacter aquaticus	algA_11		Uliginosibacterium sp. TH139	ttgB	2
BBC_164112	Ancylobacter defluvii	maa_4		Uliginosibacterium sp. TH139	gltB	2
BBC_205347	Ancylobacter defluvii	gltB_14		Uliginosibacterium sp. TH139	ffh	2
BBC_206440	Ancylobacter defluvii	gltD_15		Uliginosibacterium sp. TH139	fbp	2
BBC_207363	Ancylobacter defluvii	clpP_27		Variovorax	rhsC	2
FHC_36701	Ancylobacter defluvii	ompR_24		Variovorax boronicumulans	fbp	2
MTC_120760	Ancylobacter defluvii	maa_4		Variovorax boronicumulans	clpB	2
BBC_187635	Ancylobacter dichloromethanicus	cspA_8		Variovorax gossypii	oppD	2
FHC_24530	Ancylobacter dichloromethanicus	bauC_13		Variovorax gossypii	tauB	2
BBC_195579	Ancylobacter lacus	groL_16		Variovorax gossypii	trg	2
BBC_199619	Ancylobacter lacus	butA_2		Variovorax gossypii	mopR	2
BBC_201798	Ancylobacter lacus	cpo_11		Variovorax gossypii	secA	2
BBC_216496	Ancylobacter lacus	phaB_10		Variovorax guangxiensis	msrB	2
BBC_148655	Ancylobacter oerskovii	puuB_4		Variovorax guangxiensis	groL	2
BBC_164586	Ancylobacter oerskovii	cspA_8		Variovorax guangxiensis	otsA	2
BBC_191945	Ancylobacter oerskovii	moaE_10		Variovorax guangxiensis	ku	2
BBC_196852	Ancylobacter oerskovii	etfA_11		Variovorax guangxiensis	etfA	2
BBC_197301	Ancylobacter oerskovii	cysC_9		Variovorax guangxiensis	phaB	2
BBC_226227	Ancylobacter oerskovii	aatA_6		Variovorax guangxiensis	purB	2
FHC_27931	Ancylobacter oerskovii	tauB_15		Variovorax guangxiensis	cydB	2
FHC_54699	Ancylobacter oerskovii	mopR_2		Variovorax guangxiensis	gtaB	2
FHC_67016	Ancylobacter oerskovii	cspA_8		Variovorax guangxiensis	thi4	2
BBC_204308	Ancylobacter pratisalsi	groL_16		Variovorax guangxiensis	nanT	2
FHC_53396	Ancylobacter pratisalsi	ttgB_1		Variovorax guangxiensis	acn	2
FHC_48301	Ancylobacter rudongensis	fsr_10		Variovorax guangxiensis	prfA	2
BBC_191430	Ancylobacter sonchi	thi4_23		Variovorax guangxiensis	rph	2
BBC_196299	Ancylobacter sonchi	purH_15		Variovorax guangxiensis	hypothprot	2
BBC_199862	Ancylobacter sonchi	qseC_10		Variovorax guangxiensis	yedI	2
BBC_218650	Ancylobacter sonchi	ychF_5		Variovorax guangxiensis	trpB	2
BBC_219772	Ancylobacter sonchi	dctA_13		Variovorax guangxiensis	cysA	2
BBC_59738	Ancylobacter sonchi	oppD_30		Variovorax guangxiensis	rpoC	2
FHC_31038	Ancylobacter sonchi	algA_11		Variovorax guangxiensis	comM	2
FHC_37479	Ancylobacter sonchi	nanT_10		Variovorax guangxiensis	fbp	2
FHC_62153	Ancylobacter sonchi	cpo_11		Variovorax guangxiensis	dctA	2
FHC_63998	Ancylobacter sonchi	groL_16		Variovorax guangxiensis	ravA	2
MTC_110346	Ancylobacter sonchi	hemB_9		Variovorax guangxiensis	xerD	2
MTC_110906	Ancylobacter sonchi	tolQ_42		Variovorax guangxiensis	fliI	2
MSR_114094	Ancylobacter sp. FA202	comM_6		Variovorax guangxiensis	cpo	2
MTC_111506	Ancylobacter sp. FA202	tauB_15		Variovorax paradoxus	rbsA	2
BBC_196284	Ancylobacter sp. TS-1	cspA_8		Variovorax paradoxus	phaB	2
FHC_25284	Ancylobacter sp. TS-1	cspA_8		Variovorax paradoxus	rhsC	2
FHC_85807	Ancylobacter sp. TS-1	fusA_25		Variovorax paradoxus	cysA	2
BBC_138973	Ancylobacter sp. VKM B-3255	trpB_15		Variovorax paradoxus	araE	2
BBC_150132	Ancylobacter sp. VKM B-3255	cspA_8		Variovorax sp.	maeB	2
BBC_163898	Ancylobacter sp. VKM B-3255	cpo_11		Variovorax sp.	mreB	2
BBC_183804	Ancylobacter sp. VKM B-3255	ompR_24		Variovorax sp.	secA	2
BBC_185964	Ancylobacter sp. VKM B-3255	algA_11		Variovorax sp.	fusA	2
BBC_194583	Ancylobacter sp. VKM B-3255	clpP_27		Variovorax sp.	nodM	2
BBC_204126	Ancylobacter sp. VKM B-3255	yedI_11		Variovorax sp.	eno	2
BBC_204254	Ancylobacter sp. VKM B-3255	glnB_11		Variovorax sp.	acn	2
BBC_211471	Ancylobacter sp. VKM B-3255	ftsK_13		Variovorax sp.	rpoC	2
BBC_223831	Ancylobacter sp. VKM B-3255	accA1_9		Variovorax sp.	rpoD	2
BBC_224148	Ancylobacter sp. VKM B-3255	betA_19		Variovorax sp.	rbsA	2
FHC_43935	Ancylobacter sp. VKM B-3255	rpoD_16		Variovorax sp. 369	radA	2
FHC_77549	Ancylobacter sp. VKM B-3255	exbD_48		Variovorax sp. 369	fliI	2
MTC_121152	Ancylobacter sp. VKM B-3255	cspA_8		Variovorax sp. 369	sodB	2
MSR_65117	Andreprevotia chitinilytica	rhsC_3		Variovorax sp. 369	artM	2
BBC_188666	Angulomicrobium tetraedrale	rpsL_31		Variovorax sp. 369	infA	2
BBC_208814	Angulomicrobium tetraedrale	aroQ_27		Variovorax sp. 369	leuA	2
FHC_27135	Angulomicrobium tetraedrale	putA_12		Variovorax sp. 553	artM	2
FHC_31351	Angulomicrobium tetraedrale	davD_6		Variovorax sp. 553	trg	2
FHC_34746	Angulomicrobium tetraedrale	betA_19		Variovorax sp. 553	ctpF	2
FHC_39651	Angulomicrobium tetraedrale	ilvC_12		Variovorax sp. 553	clpB	2
FHC_40216	Angulomicrobium tetraedrale	algA_11		Variovorax sp. 553	betA	2
BBC_160940	Apophysomyces sp. BC1034	rpmA_12		Variovorax sp. 553	tauB	2
BBC_207518	Aquabacterium sp.	corA_12		Variovorax sp. 553	atsK	2
MTC_121165	Aquabacterium sp.	rpoB_16		Variovorax sp. 553	nicT	2
DCR_130048	Aquabacterium sp. SJQ9	acpP_19		Variovorax sp. BK151	rhsC	2
MSR_41030	Aquabacterium terrae	davD_6		Variovorax sp. BK460	tolQ	2
MSR_90985	Aquabacterium terrae	group_8944		Variovorax sp. GV014	purH	2
MBR_114330	Aquamicrobium defluvii	ctpF_2		Variovorax sp. NFACC28	rhsC	2
FHC_92281	Aquamicrobium sp. LC103	betA_19		Variovorax sp. NFACC29	trg	2
MBR_157650	Aquamicrobium sp. LC103	msrB_16		Variovorax sp. NFACC29	recQ	2
MBR_143371	Aquincola tertiaricarbonis	cpo_11		Variovorax sp. NFACC29	oppD	2
DCR_153602	Aquisphaera giovannonii	fsr_10		Variovorax sp. NFACC29	mopR	2
MBR_132357	Aquisphaera giovannonii	rpoD_16		Variovorax sp. NFACC29	accA1	2
MSR_66633	Aquisphaera giovannonii	betA_19		Variovorax sp. NFACC29	nicT	2
MTL_18510	Arachidicoccus sp. B3-10	uvrA_27		Variovorax sp. NFACC29	serS	2
BBC_211816	Archangium gephyra	cpo_11		Variovorax sp. NFACC29	mdtB	2
DCR_162954	Arenimonas oryziterrae	yahK_5		Variovorax sp. NFACC29	purB	2
MBR_113773	Armatimonadetes bacterium	xylH_25		Variovorax sp. NFACC29	grxD	2
DCR_132018	Aromatoleum diolicum	rph_13		Variovorax sp. NFACC29	maeB	2
MBR_151165	Arthrobacter sp. 18067	mdtB_20		Variovorax sp. NFACC29	ddlB	2
BBC_59603	Arthrobacter sp. 49Tsu3.1M3	maa_4		Variovorax sp. NFACC29	ychF	2
MSR_48962	Arthrobacter sp. 4R501	ctpF_2		Variovorax sp. NFACC29	glnB	2
MBR_149723	Arthrobacter sp. Hiyo6	fusA_25		Variovorax sp. NFACC29	phaB	2
MSR_115964	Arthrobacter sp. HMWF013	metK_12		Variovorax sp. NFACC29	map	2
MTC_113088	Arthrobacter sp. MDT2-14	fusA_25		Variovorax sp. NFACC29	atpA	2
MBR_142050	Arthrobacter sp. ov118	fbp_20		Variovorax sp. PDNC026	fliP	2
MBR_143840	Arthrobacter sp. ov118	fliP_25		Variovorax sp. SG517	mopR	2
MBR_146958	Arthrobacter sp. PM3	ppa_25		Variovorax sp. SG517	clpP	2
BBC_225666	Arthrobacter stackebrandtii	ftsY_20		Variovorax sp. SG517	dctA	2
MTC_111645	Arthrobacter stackebrandtii	ftsY_20		Variovorax sp. SG517	accA1	2
MTC_114326	Arthrobacter stackebrandtii	trg_37		Variovorax sp. SG517	betA	2
MTC_94667	Arthrobacter stackebrandtii	guaB_16		Variovorax sp. SG517	fliC	2
BBC_19731	Asticcacaulis benevestitus	qseC_10		Variovorax sp. SG517	davD	2
DCR_124866	Asticcacaulis endophyticus	fabG_40		Variovorax sp. YR750	atsK	2
MBR_152483	Asticcacaulis sp. OAS777	rbsA_16		Variovorax sp. YR750	paaJ	2
MBR_112390	Aurantiacibacter arachoides	gtaB_9		Variovorax sp. YR750	butA	2
MBR_34495	Aurantiacibacter luteus	secA_19		Variovorax sp. YR750	comM	2
MSR_36303	Aureimonas endophytica	maa_4		Xanthomonas arboricola	mopR	2
MSR_107132	Aureimonas frigidaquae	putA_12		Xanthomonas axonopodis	etfA	2
DCR_20352	Aureimonas sp. AU40	aroQ_27		Xanthomonas campestris pv. musacearum NCPPB 2251	atpA	2
BBC_58539	Aureimonas sp. OT7	ftsH_32		Xanthomonas campestris pv. musacearum NCPPB 4384	gcvP	2
MBR_93345	Azoarcus communis	map_18		Xanthomonas oryzae pv. oryzae	maeB	2
DCR_151843	Azoarcus communis	fliC_15		Xanthomonas sacchari	rpsL	2
DCR_133406	Azoarcus halotolerans	sodB_8		Xanthomonas sacchari	mraY	2
MBR_148436	Azoarcus indigens	rpoD_16		Xanthomonas sp. XNM01	ttgB	2
MBR_159732	Azoarcus nasutitermitis	mopR_2		Xanthomonas translucens	exbD	2
MSR_71043	Azoarcus nasutitermitis	tolQ_42		Xanthomonas translucens	glnB	2
BBC_78903	Azoarcus olearius	uctC_10		Xanthomonas translucens	xerD	2
DCR_74140	Azoarcus sp. DN11	ku_2		Xanthomonas translucens pv. arrhenatheri LMG 727	tufA	2
DCR_47874	Azoarcus taiwanensis	moaE_10		Xanthomonas vasicola	maeB	2
MBR_96990	Azohydromonas aeria	artM_6		Xinfangfangia sp. D13-10-4-6	cspA	2
MBR_150890	Azohydromonas caseinilytica	mopR_2		Xinfangfangia sp. D13-10-4-6	groL	2
DCR_161505	Azonexus fungiphilus	fbp_20		Xylophilus ampelinus	hfq	2
DCR_106878	Azonexus hydrophilus	cheY_50		Yersinia enterocolitica	serS	2
BBC_221003	Azorhizobium caulinodans ORS 571	glnB_11		Abditibacterium utsteinense	fbp	1
FHC_34942	Azorhizobium doebereinerae	oppD_30		Accumulibacter sp. SK-11	infA	1
FHC_57789	Azorhizobium doebereinerae	benM_14		Acetobacter fallax	fbp	1
BBC_164764	Azorhizobium oxalatiphilum	rpoD_16		Acetobacter pasteurianus NBRC 3278	edd	1
BBC_224273	Azorhizobium oxalatiphilum	leuA_7		Acetobacter pomorum	purH	1
BBC_224459	Azorhizobium oxalatiphilum	mdtB_20		Achromobacter deleyi	ctpF	1
BBC_226029	Azorhizobium oxalatiphilum	fabG_40		Achromobacter denitrificans	etfA	1
FHC_34943	Azorhizobium oxalatiphilum	oppD_30		Achromobacter insolitus	ddlB	1
MTL_38231	Azorhizobium oxalatiphilum	rpoC_8		Achromobacter insolitus	uctC	1
MTL_39295	Azorhizobium oxalatiphilum	tolQ_42		Achromobacter insuavis	tufA	1
MTL_44908	Azorhizobium oxalatiphilum	comM_6		Achromobacter mucicolens	ohrA	1
MTL_54022	Azorhizobium oxalatiphilum	grxD_9		Achromobacter mucicolens	gtaB	1
MTL_55485	Azorhizobium oxalatiphilum	mtnD_11		Achromobacter mucicolens	yahK	1
MTL_56932	Azorhizobium oxalatiphilum	mtnD_11		Achromobacter mucicolens	fbp	1
FHC_93141	Azorhizobium sp. AG788	algA_11		Achromobacter mucicolens	fusA	1
FHC_88395	Azorhizobium sp. AG788	ctpF_2		Achromobacter mucicolens	mopR	1
FHC_93104	Azorhizobium sp. AG788	bauC_13		Achromobacter mucicolens	butA	1
DCR_113885	Azospira	fliI_21		Achromobacter mucicolens	davD	1
DCR_165540	Azospira	ftsH_32		Achromobacter mucicolens	fabG	1
DCR_100046	Azospira oryzae	grxD_9		Achromobacter mucicolens	aroE	1
MSR_125418	Azospira oryzae	fabH_8		Achromobacter mucicolens	yisK	1
DCR_149316	Azospira oryzae	ftsY_20		Achromobacter mucicolens	eno	1
DCR_160252	Azospira oryzae	tolQ_31		Achromobacter mucicolens	bauC	1
DCR_167071	Azospira oryzae	prfA_7		Achromobacter sp. B4U2B	mdtB	1
DCR_168444	Azospira oryzae	fbp_19		Achromobacter sp. GG226	gltD	1
DCR_66948	Azospira oryzae	nodM_4		Achromobacter sp. GG226	uvrA	1
DCR_120948	Azospira oryzae	trxB_24		Achromobacter sp. GG226	ttgB	1
DCR_131799	Azospira oryzae	fusA_25		Achromobacter sp. GG226	thiC	1
DCR_135385	Azospira oryzae	ppa_25		Achromobacter sp. GG226	purB	1
DCR_135854	Azospira oryzae	aroQ_27		Achromobacter sp. KAs 3-5	uvrA	1
DCR_143938	Azospira oryzae	hfq_11		Achromobacter sp. KAs 3-5	baiN	1
DCR_152647	Azospira oryzae	trpB_15		Achromobacter sp. MFA1 R4	mopR	1
DCR_158820	Azospira oryzae	map_18		Achromobacter sp. MFA1 R4	lrp	1
DCR_161008	Azospira oryzae	guaB_16		Achromobacter sp. MFA1 R4	fabG	1
DCR_69692	Azospira oryzae	accA1_9		Achromobacter sp. NFACC18-2	aroQ	1
DCR_73593	Azospira oryzae	mraY_9		Achromobacter sp. NFACC18-2	ispG	1
DCR_85505	Azospira oryzae	ccmE_17		Achromobacter sp. NFACC18-2	araE	1
DCR_87126	Azospira oryzae	infA_12		Achromobacter sp. Root170	cydB	1
DCR_87212	Azospira oryzae	ompR_24		Achromobacter sp. Root170	yisK	1
MBR_153213	Azospira oryzae	accA1_9		Achromobacter sp. Root170	aatA	1
MSR_120358	Azospira oryzae	accA1_9		Achromobacter sp. Root170	map	1
MSR_98396	Azospira oryzae	cspA_8		Achromobacter sp. Root170	mdtB	1
DCR_119757	Azospira oryzae	fbp_20		Achromobacter sp. Root170	uctC	1
DCR_115209	Azospira oryzae	clpP_27		Achromobacter sp. Root83	ddlB	1
MSR_96235	Azospira oryzae	clpP_27		Achromobacter sp. SLBN-14	ctpF	1
DCR_119782	Azospira oryzae	rph_13		Achromobacter sp. SLBN-14	mopR	1
MBR_116336	Azospira oryzae	radA_22		Achromobacter sp. SLBN-14	rph	1
DCR_127557	Azospira oryzae	gtaB_9		Achromobacter sp. SLBN-14	sigR	1
DCR_144305	Azospira oryzae	ntrC_11		Achromobacter sp. SLBN-14	cspA	1
DCR_148404	Azospira oryzae	adeP_5		Achromobacter veterisilvae	thiC	1
DCR_152284	Azospira oryzae	yedI_11		Achromobacter xylosoxidans	araE	1
DCR_155590	Azospira oryzae	tufA_11		Achromobacter xylosoxidans	clpP	1
DCR_57185	Azospira oryzae	acn_2		Achromobacter xylosoxidans	fbp	1
DCR_59330	Azospira oryzae	dxr_22		Achromobacter xylosoxidans	tolQ	1
MSR_58417	Azospira oryzae	groL_16		Achromobacter xylosoxidans	rpoC	1
MSR_90717	Azospira oryzae	prfA_7		Achromobacter xylosoxidans	msrB	1
DCR_70425	Azospira oryzae PS	paaJ_3		Achromobacter xylosoxidans	aroQ	1
DCR_114057	Azospira oryzae PS	secA_19		Achromobacter xylosoxidans	butA	1
DCR_160452	Azospira oryzae PS	miaB_34		Achromobacter xylosoxidans	gltD	1
DCR_87724	Azospira restricta	corA_12		Achromobacter xylosoxidans	uctC	1
DCR_111569	Azospira sp. I09	dctA_13		Achromobacter xylosoxidans	aatA	1
DCR_96387	Azospira sp. I09	group_15933		Achromobacter xylosoxidans	atpA	1
DCR_101384	Azospira sp. I09	baiN_4		Achromobacter xylosoxidans	uvrA	1
DCR_102434	Azospira sp. I09	gyrB_20		Achromobacter xylosoxidans	nodM	1
DCR_138583	Azospira sp. I09	clpB_18		Achromobacter xylosoxidans	sucB	1
DCR_65402	Azospira sp. I09	map_18		Acidiphilium multivorum AIU301	benM	1
DCR_70965	Azospira sp. I09	ddlB_7		Acidiphilium rubrum	comM	1
MSR_95928	Azospira sp. I09	ddlB_7		Acidiphilium sp. 21-68-69	thi4	1
DCR_104967	Azospira sp. I13	mopR_2		Acidisoma	davD	1
DCR_153157	Azospira sp. I13	rpmA_12		Acidisoma	edd	1
DCR_59326	Azospira sp. I13	rpsE_4		Acidisoma	baiN	1
MSR_73010	Azospira sp. I13	ku_2		Acidisoma	tpiA	1
DCR_95683	Azospirillum brasilense	rplN_29		Acidisoma	cspA	1
BBC_53099	Azospirillum brasilense	yahK_5		Acidisoma	mazG	1
BBC_90557	Azospirillum brasilense	qseC_10		Acidisoma	ppa	1
DCR_119877	Azospirillum brasilense	rpsU_22		Acidisoma	guaB	1
DCR_161445	Azospirillum brasilense	fabG_40		Acidisoma	metN	1
DCR_48310	Azospirillum brasilense	trg_19		Acidisoma	metP	1
FHC_67584	Azospirillum griseum	tauB_15		Acidisoma	fsr	1
DCR_165442	Azospirillum halopraeferens	mrdB_6		Acidisoma	ychF	1
DCR_109341	Azospirillum humicireducens	glmU_26		Acidisoma	cysA	1
DCR_125236	Azospirillum humicireducens	proA_22		Acidisoma	rho	1
DCR_128506	Azospirillum lipoferum	rho_16		Acidisoma	glmU	1
DCR_142605	Azospirillum lipoferum	rho_16		Acidisoma	prfA	1
DCR_150040	Azospirillum lipoferum	fabG_40		Acidisoma	ompR	1
MSR_104235	Azospirillum lipoferum	butA_2		Acidisoma	sdaA	1
MSR_116721	Azospirillum lipoferum	uctC_10		Acidisoma	ribD	1
MSR_119918	Azospirillum lipoferum	mdtB_20		Acidisoma	alaS	1
MSR_120191	Azospirillum lipoferum	tufA_11		Acidisoma	sodB	1
MSR_69407	Azospirillum lipoferum	aroQ_27		Acidisoma	hisF	1
DCR_138972	Azospirillum melinis	groL_16		Acidisoma	yahK	1
MSR_83104	Azospirillum oleiclasticum	glnB_11		Acidisoma	thi4	1
DCR_125672	Azospirillum oryzae	qseC_10		Acidisoma	ttgB	1
MSR_83429	Azospirillum oryzae	glnB_11		Acidisoma	moaE	1
MSR_58157	Azospirillum oryzae	dps2_3		Acidisoma	yisK	1
DCR_142645	Azospirillum oryzae	ndhM_1		Acidisoma	aatA	1
DCR_151275	Azospirillum oryzae	thiC_17		Acidisoma	betA	1
DCR_153672	Azospirillum oryzae	fusA_25		Acidisoma	mdtB	1
DCR_156626	Azospirillum oryzae	otsA_2		Acidisoma	corA	1
DCR_159214	Azospirillum oryzae	accA1_9		Acidisoma	typA	1
DCR_162735	Azospirillum oryzae	rimO_10		Acidisoma	bauC	1
DCR_84089	Azospirillum oryzae	group_41673		Acidisoma	frmA	1
DCR_89214	Azospirillum oryzae	algA_11		Acidisoma	accA1	1
DCR_94036	Azospirillum oryzae	msrB_16		Acidisoma	rpoA	1
MSR_102949	Azospirillum oryzae	group_8944		Acidisoma	rbsA	1
MSR_78630	Azospirillum oryzae	trpB_15		Acidisoma	glnB	1
DCR_125438	Azospirillum palustre	paaJ_3		Acidisoma	ku	1
MSR_122502	Azospirillum picis	thiC_17		Acidisoma	rph	1
MSR_65795	Azospirillum picis	grxD_9		Acidisoma	maeB	1
DCR_139227	Azospirillum ramasamyi	fusA_25		Acidisoma	parE	1
DCR_160859	Azospirillum ramasamyi	potH_8		Acidisoma	ftsK	1
DCR_116425	Azospirillum sp. B506	group_15933		Acidisoma	msrB	1
DCR_124249	Azospirillum sp. B506	gsiD_59		Acidisoma	proA	1
DCR_162766	Azospirillum sp. B506	nanT_10		Acidisoma	clpB	1
MSR_109591	Azospirillum sp. B506	clpB_18		Acidisoma	puuB	1
MSR_123560	Azospirillum sp. B506	dctA_13		Acidisoma sp. L85	aatA	1
MSR_125482	Azospirillum sp. B506	guaA_12		Acidisoma sp. L85	yahK	1
MSR_83048	Azospirillum sp. B506	rimO_10		Acidisoma sp. L85	trxB	1
MSR_93176	Azospirillum sp. B506	group_15933		Acidisoma sp. S159	mdtB	1
DCR_86489	Azospirillum sp. INR13	betA_19		Acidisoma sp. S159	gyrB	1
MSR_87451	Azospirillum sp. INR13	ctpF_2		Acidisoma sp. S159	bauC	1
DCR_112420	Azospirillum sp. OGB3	group_41673		Acidisoma sp. S159	acn	1
MSR_97339	Azospirillum sp. RU37A	mopR_2		Acidisoma sp. S159	algA	1
DCR_132081	Azospirillum sp. Sh1	leuB_18		Acidisphaera rubrifaciens	betA	1
DCR_153831	Azospirillum sp. Sh1	tufA_11		Acidisphaera sp. L21	tolQ	1
DCR_85647	Azospirillum sp. Sh1	algA_11		Acidisphaera sp. L21	qseC	1
MSR_100942	Azospirillum sp. Sh1	etfA_11		Acidisphaera sp. S103	glnB	1
FHC_41531	Azospirillum sp. SYSU D00513	araE_14		Acidobacteria bacterium	glnB	1
DCR_99098	Azospirillum sp. TSA2s	clpP_27		Acidobacteria bacterium	clpP	1
DCR_140452	Azospirillum sp. TSA2s	cspA_8		Acidobacteria bacterium	acpP	1
DCR_143537	Azospirillum sp. TSA2s	etfA_11		Acidobacteria bacterium	mopR	1
DCR_145033	Azospirillum sp. TSA2s	aspA_21		Acidobacteria bacterium	mraY	1
DCR_167332	Azospirillum sp. TSA2s	ychF_5		Acidobacteria bacterium	tufA	1
DCR_54225	Azospirillum sp. TSA2s	aspA_21		Acidobacteria bacterium 13_1_40CM_3_65_5	fusA	1
DCR_71688	Azospirillum sp. TSA2s	cheY_50		Acidobacteria bacterium SCN 69-37	mopR	1
DCR_86994	Azospirillum sp. TSA2s	cysC_9		Acidocella aminolytica	clpB	1
DCR_73839	Azospirillum sp. TSA6c	gtaB_9		Acidocella aminolytica	ttgB	1
DCR_97528	Azospirillum sp. TSA6c	mopR_2		Acidocella aminolytica	ctpF	1
DCR_141120	Azospirillum sp. TSH100	cpo_11		Acidocella aminolytica 101 DSM 11237	ompR	1
DCR_131597	Azospirillum sp. TSH64	rpoC_8		Acidocella aminolytica 101 DSM 11237	ribD	1
FHC_52999	Azospirillum sp. TSH64	trg_19		Acidocella aromatica	nodM	1
MSR_101797	Azospirillum sp. TSH64	ohrA_2		Acidocella aromatica	sucB	1
DCR_130777	Azospirillum sp. TSH7	mraY_9		Acidocella aromatica	leuB	1
DCR_126734	Azospirillum sp. TSH7	thi4_23		Acidocella aromatica	eno	1
DCR_159792	Azospirillum sp. TSH7	rpoB_16		Acidocella aromatica	secA	1
DCR_90520	Azospirillum sp. TSH7	mopR_2		Acidocella aromatica	aroQ	1
DCR_154801	Azospirillum sp. TSH7	pdeG_4		Acidocella aromatica	map	1
DCR_160009	Azospirillum sp. TSH7	ftsK_13		Acidocella aromatica	gcvP	1
DCR_174799	Azospirillum sp. TSO35-2	eno_16		Acidocella aromatica	aatA	1
DCR_100432	Azospirillum sp. TSO5	bauC_13		Acidocella aromatica	sodB	1
DCR_103621	Azospirillum sp. TSO5	group_15933		Acidocella aromatica	clpB	1
DCR_110558	Azospirillum sp. TSO5	accA1_9		Acidocella aromatica	gtaB	1
DCR_115659	Azospirillum sp. TSO5	sigR_1		Acidocella aromatica	ftsY	1
DCR_139440	Azospirillum sp. TSO5	group_8944		Acidocella aromatica	mrdB	1
DCR_157134	Azospirillum sp. TSO5	moaE_10		Acidocella aromatica	araE	1
DCR_72022	Azospirillum sp. TSO5	dctA_13		Acidocella aromatica	corA	1
DCR_105242	Azospirillum sp. YIM B02556	clpB_18		Acidocella aromatica	ftsH	1
MSR_35993	Azospirillum sp. YIM B02556	metK_12		Acidocella facilis	prfA	1
DCR_62094	Azospirillum thiophilum	carD_2		Acidocella facilis	maeB	1
DCR_136837	Azospirillum thiophilum	mopR_2		Acidocella sp. 20-57-95	thi4	1
DCR_155252	Azospirillum thiophilum	nodM_4		Acidocella sp. 20-57-95	ompR	1
MSR_108383	Azospirillum thiophilum	mopR_2		Acidocella sp. 20-57-95	leuA	1
MSR_28278	Azospirillum thiophilum	mopR_2		Acidocella sp. 20-57-95	fusA	1
MSR_29144	Azospirillum thiophilum	eno_16		Acidocella sp. 20-58-15	clpP	1
MSR_30527	Azospirillum thiophilum	etfA_11		Acidocella sp. 20-58-15	recQ	1
MSR_39024	Azospirillum thiophilum	ku_2		Acidocella sp. 20-61-6	mdtB	1
MSR_39587	Azospirillum thiophilum	davD_6		Acidocella sp. 20-61-6	rpoC	1
MSR_45714	Azospirillum thiophilum	ntrC_11		Acidocella sp. 20-61-6	comM	1
MSR_45951	Azospirillum thiophilum	miaB_34		Acidocella sp. 20-61-6	hisF	1
MSR_47329	Azospirillum thiophilum	tauB_15		Acidocella sp. 20-61-6	ctpF	1
MSR_62108	Azospirillum thiophilum	putA_12		Acidocella sp. 20-61-6	eno	1
MSR_63572	Azospirillum thiophilum	sigR_1		Acidocella sp. 20-63-7	comM	1
MSR_71048	Azospirillum thiophilum	mopR_2		Acidocella sp. 20-63-7	serS	1
MSR_72366	Azospirillum thiophilum	fsr_10		Acidocella sp. 20-63-7	ompR	1
MSR_74452	Azospirillum thiophilum	acn_2		Acidocella sp. 35-58-6	guaB	1
MSR_79809	Azospirillum thiophilum	accA1_9		Acidocella sp. MX-AZ02	rpmA	1
MSR_82477	Azospirillum thiophilum	mopR_2		Acidocella sp. MX-AZ02	glnA	1
MSR_84225	Azospirillum thiophilum	dxr_22		Acidocella sp. MX-AZ02	leuA	1
MSR_87961	Azospirillum thiophilum	nanT_10		Acidocella sp. MX-AZ02	mopR	1
MSR_89607	Azospirillum thiophilum	mraY_9		Acidocella sp. MX-AZ02	mdtB	1
MSR_91612	Azospirillum thiophilum	bauC_13		Acidocella sp. MX-AZ02	ttgB	1
MSR_95498	Azospirillum thiophilum	eno_16		Acidovorax	ddlB	1
MSR_99452	Azospirillum thiophilum	ccmE_17		Acidovorax	ompR	1
BBC_224035	Bacillus fortis	rpoB_16		Acidovorax	clpP	1
BBC_70923	Bacillus pumilus	cspA_8		Acidovorax	nanT	1
BBC_56634	Bacillus pumilus	cspA_8		Acidovorax	yisK	1
BBC_61056	Bacillus pumilus	rph_13		Acidovorax anthurii	nanT	1
BBC_60580	Bacillus pumilus	metK_12		Acidovorax anthurii	rph	1
DCR_124147	Bacillus pumilus	glmU_26		Acidovorax anthurii	davD	1
BBC_28870	Bacillus safensis	rho_16		Acidovorax anthurii	acnB	1
BBC_51189	Bacillus safensis	fliP_25		Acidovorax avenae	katG	1
BBC_40351	Bacillus safensis	gyrB_20		Acidovorax avenae	trg	1
MSR_128339	Bacillus sp. AFS055030	sdaA_5		Acidovorax avenae	fabG	1
MBR_146483	Bacillus sp. AFS073361	ribD_16		Acidovorax avenae	metK	1
BBC_60341	Bacillus sp. ms-22	proA_22		Acidovorax avenae	metN	1
BBC_39456	Bacillus sp. ms-22	uvrA_27		Acidovorax avenae	ribD	1
BBC_58125	Bacillus sp. ms-22	mopR_2		Acidovorax avenae	uvrA	1
BBC_90402	Bacillus sp. ms-22	ftsK_13		Acidovorax avenae subsp. avenae	eno	1
BBC_97867	Bacillus sp. ms-22	etfA_11		Acidovorax avenae subsp. avenae	cspA	1
MBR_121725	Bacillus thuringiensis	acpP_19		Acidovorax avenae subsp. avenae	mopR	1
BBC_117009	Bacillus xiamenensis	dctA_13		Acidovorax caeni	tufA	1
BBC_141238	Bacillus xiamenensis	ompR_24		Acidovorax cattleyae	purB	1
BBC_28865	Bacillus xiamenensis	prfA_7		Acidovorax cattleyae	metK	1
BBC_30391	Bacillus xiamenensis	typA_15		Acidovorax cattleyae	ctpF	1
BBC_34848	Bacillus xiamenensis	cysC_9		Acidovorax cavernicola	ctpF	1
BBC_37897	Bacillus xiamenensis	ompR_24		Acidovorax cavernicola	ompR	1
BBC_39464	Bacillus xiamenensis	ompR_24		Acidovorax citrulli	hemB	1
BBC_40356	Bacillus xiamenensis	bauC_13		Acidovorax citrulli	bauC	1
BBC_45346	Bacillus xiamenensis	gtaB_9		Acidovorax citrulli	purH	1
BBC_46390	Bacillus xiamenensis	ychF_5		Acidovorax delafieldii	ribD	1
BBC_47191	Bacillus xiamenensis	xerD_33		Acidovorax delafieldii	ctpF	1
BBC_47397	Bacillus xiamenensis	glmU_26		Acidovorax delafieldii	fbp	1
BBC_48302	Bacillus xiamenensis	eno_16		Acidovorax ebreus TPSY	thi4	1
BBC_48310	Bacillus xiamenensis	mopR_2		Acidovorax kalamii	fliC	1
BBC_50984	Bacillus xiamenensis	hemB_9		Acidovorax kalamii	etfA	1
BBC_52458	Bacillus xiamenensis	tufA_11		Acidovorax kalamii	cysC	1
BBC_52529	Bacillus xiamenensis	clpP_27		Acidovorax kalamii	paaJ	1
BBC_53611	Bacillus xiamenensis	aroQ_27		Acidovorax kalamii	hemB	1
BBC_53623	Bacillus xiamenensis	accA1_9		Acidovorax kalamii	map	1
BBC_54793	Bacillus xiamenensis	ffh_7		Acidovorax kalamii	ddlB	1
BBC_56567	Bacillus xiamenensis	mreB_12		Acidovorax kalamii	nqo2	1
BBC_56693	Bacillus xiamenensis	maa_4		Acidovorax kalamii	fliP	1
BBC_56705	Bacillus xiamenensis	butA_2		Acidovorax konjaci	glnB	1
BBC_59434	Bacillus xiamenensis	ompR_24		Acidovorax konjaci	nqo2	1
BBC_60926	Bacillus xiamenensis	gyrB_20		Acidovorax monticola	metP	1
BBC_61405	Bacillus xiamenensis	miaB_34		Acidovorax monticola	paaJ	1
BBC_61483	Bacillus xiamenensis	serS_10		Acidovorax monticola	ffh	1
BBC_62197	Bacillus xiamenensis	acn_2		Acidovorax monticola	fbp	1
BBC_64613	Bacillus xiamenensis	groL_16		Acidovorax oryzae	mopR	1
BBC_65690	Bacillus xiamenensis	ctpF_2		Acidovorax radicis	hfq	1
BBC_68791	Bacillus xiamenensis	ompR_24		Acidovorax radicis	cysC	1
BBC_72656	Bacillus xiamenensis	clpB_18		Acidovorax radicis	rmlA	1
BBC_72691	Bacillus xiamenensis	msrB_16		Acidovorax radicis	mrdB	1
BBC_72692	Bacillus xiamenensis	msrB_16		Acidovorax radicis	uctC	1
BBC_73974	Bacillus xiamenensis	leuA_7		Acidovorax radicis	comM	1
BBC_86552	Bacillus xiamenensis	gtaB_9		Acidovorax radicis	purB	1
BBC_87212	Bacillus xiamenensis	clpB_18		Acidovorax soli	dps2	1
BBC_93063	Bacillus xiamenensis	purH_15		Acidovorax soli	otsA	1
BBC_112493	Bacillus xiamenensis	purF_24		Acidovorax soli	atpA	1
BBC_123797	Bacillus xiamenensis	mopR_2		Acidovorax soli	grxD	1
BBC_126070	Bacillus xiamenensis	yahK_5		Acidovorax soli	aatA	1
BBC_181418	Bacillus xiamenensis	ctpF_2		Acidovorax soli	clpP	1
BBC_193193	Bacillus xiamenensis	butA_2		Acidovorax soli	sigR	1
BBC_33165	Bacillus xiamenensis	trpB_15		Acidovorax soli	paaJ	1
BBC_37554	Bacillus xiamenensis	benM_14		Acidovorax soli	dxr	1
BBC_37681	Bacillus xiamenensis	trg_19		Acidovorax soli	infA	1
BBC_37682	Bacillus xiamenensis	trg_19		Acidovorax soli	phaB	1
BBC_37683	Bacillus xiamenensis	trg_19		Acidovorax soli	fliP	1
BBC_37684	Bacillus xiamenensis	trg_19		Acidovorax soli	leuB	1
BBC_48889	Bacillus xiamenensis	proA_22		Acidovorax soli	ttgB	1
BBC_75392	Bacillus xiamenensis	ompR_24		Acidovorax soli	gtaB	1
BBC_85121	Bacillus xiamenensis	ctpF_2		Acidovorax soli	ppa	1
BBC_87473	Bacillus xiamenensis	putA_12		Acidovorax soli	cmpA	1
DCR_147545	bacterium	proA_22		Acidovorax soli	radA	1
DCR_155281	bacterium	mraY_9		Acidovorax soli	gltD	1
MBL_31274	bacterium	trg_19		Acidovorax soli	ffh	1
MBL_31275	bacterium	trg_19		Acidovorax soli	rbsA	1
BBC_146552	bacterium AM6	serS_10		Acidovorax soli	acn	1
BBC_192388	bacterium M00.F.Ca.ET.156.01.1.1	gsiD_59		Acidovorax soli	mdtB	1
FHC_61009	bacterium M00.F.Ca.ET.156.01.1.1	fsr_10		Acidovorax soli	ctpF	1
BBC_216996	bacterium M00.F.Ca.ET.157.01.1.1	msrB_16		Acidovorax soli	baiN	1
BBC_212254	bacterium M00.F.Ca.ET.162.01.1.1	frmA_9		Acidovorax soli	araE	1
BBC_174481	bacterium M00.F.Ca.ET.168.01.1.1	frmA_9		Acidovorax soli	hemB	1
BBC_183095	bacterium M00.F.Ca.ET.168.01.1.1	frmA_9		Acidovorax soli	moaE	1
MSR_83922	bacterium M00.F.Ca.ET.168.01.1.1	thi4_23		Acidovorax soli	maeB	1
FHC_93416	bacterium M00.F.Ca.ET.199.01.1.1	group_8944		Acidovorax soli	ndhM	1
FHC_90277	bacterium M00.F.Ca.ET.222.01.1.1	mopR_2		Acidovorax soli	mrdB	1
FHC_58241	bacterium MnTg02	trg_19		Acidovorax soli	tauB	1
FHC_45404	bacterium YEK0313	oppD_30		Acidovorax soli	mtnD	1
FHL_17941	bacterium YEK0313	oppD_30		Acidovorax soli	ftsH	1
MTL_23177	Bacteroidetes bacterium	proA_22		Acidovorax soli	accA1	1
MBR_61033	Bauldia litoralis	rbsA_16		Acidovorax soli	yisK	1
DCR_149294	Bauldia sp.	infA_12		Acidovorax soli	secA	1
MSR_131492	Bauldia sp.	hisF_15		Acidovorax soli	purF	1
MSR_130650	Beauveria bassiana D1-5	group_8944		Acidovorax soli	fabH	1
MSR_74337	Beauveria bassiana D1-5	uvrA_27		Acidovorax soli	fabG	1
BBC_205881	Beta vulgaris subsp. vulgaris	rho_16		Acidovorax soli	rph	1
MBR_104326	Beta vulgaris subsp. vulgaris	rho_16		Acidovorax sp.	sodB	1
MSL_44663	Beta vulgaris subsp. vulgaris	rho_16		Acidovorax sp.	rpoC	1
MTC_100888	Beta vulgaris subsp. vulgaris	rho_16		Acidovorax sp.	pdeG	1
DCR_109125	Betaproteobacteria bacterium	nanT_10		Acidovorax sp.	map	1
DCR_116226	Betaproteobacteria bacterium	gcvP_16		Acidovorax sp.	ppa	1
DCR_130641	Betaproteobacteria bacterium	ctpF_2		Acidovorax sp.	rmlA	1
DCR_136219	Betaproteobacteria bacterium	uvrA_27		Acidovorax sp.	gyrB	1
DCR_146722	Betaproteobacteria bacterium	hfq_11		Acidovorax sp.	mdtB	1
DCR_151128	Betaproteobacteria bacterium	rimO_10		Acidovorax sp.	rph	1
DCR_165865	Betaproteobacteria bacterium	uvrA_27		Acidovorax sp.	maeB	1
DCR_167283	Betaproteobacteria bacterium	algA_11		Acidovorax sp.	hemB	1
DCR_42403	Betaproteobacteria bacterium	gyrB_20		Acidovorax sp.	typA	1
DCR_71975	Betaproteobacteria bacterium	hemB_9		Acidovorax sp.	ompR	1
DCR_91652	Betaproteobacteria bacterium	tufA_11		Acidovorax sp.	fabH	1
MBR_153050	Betaproteobacteria bacterium	sucB_30		Acidovorax sp.	mreB	1
MBR_157295	Betaproteobacteria bacterium	davD_6		Acidovorax sp.	radA	1
MBR_81408	Betaproteobacteria bacterium	mdtB_20		Acidovorax sp.	xerD	1
MSR_61424	Betaproteobacteria bacterium	rimO_10		Acidovorax sp.	aroQ	1
MSR_77329	Betaproteobacteria bacterium	fusA_25		Acidovorax sp.	ttgB	1
DCR_96482	Betaproteobacteria bacterium HGW-Betaproteobacteria-13	rpoB_16		Acidovorax sp.	araE	1
MBR_139164	Betaproteobacteria bacterium HGW-Betaproteobacteria-17	typA_15		Acidovorax sp.	betA	1
DCR_144043	Betaproteobacteria bacterium HGW-Betaproteobacteria-21	msrB_16		Acidovorax sp. 100	cysC	1
DCR_134169	Betaproteobacteria bacterium RBG_16_64_9	rpsL_31		Acidovorax sp. 106	corA	1
MSR_119685	Betaproteobacteria bacterium RIFCSPLOWO2_12_FULL_68_20	ompR_24		Acidovorax sp. 106	fabG	1
MSR_112094	Bordetella bronchiseptica	mreB_12		Acidovorax sp. 106	aatA	1
DCR_14734	Bordetella genomosp. 2	sodB_8		Acidovorax sp. 107	yedI	1
BBC_63867	Bordetella hinzii 5132	oppD_30		Acidovorax sp. 1608163	map	1
BBC_216014	Bordetella pertussis	tauB_15		Acidovorax sp. 17-64-282	moaE	1
BBC_225251	Bordetella pertussis	sucB_30		Acidovorax sp. 56	paaJ	1
DCR_149601	Bordetella pertussis	fabH_8		Acidovorax sp. 56	rhsC	1
DCR_150458	Bordetella pertussis	proA_22		Acidovorax sp. 59	bauC	1
DCR_170572	Bordetella pertussis	rplB_7		Acidovorax sp. 59	tolQ	1
MBR_128269	Bordetella pertussis	acpP_19		Acidovorax sp. 69	dps2	1
MBR_161161	Bordetella pertussis	acnB_7		Acidovorax sp. 93	algA	1
MSR_112499	Bordetella pertussis	phaB_10		Acidovorax sp. 93	mazG	1
MSR_76618	Bordetella pertussis	proA_22		Acidovorax sp. 99	prfA	1
DCR_05158	Bordetella petrii	fliC_15		Acidovorax sp. 99	moaE	1
DCR_131909	Bordetella sp. FB-8	cspA_8		Acidovorax sp. ACV01	mopR	1
DCR_148244	Bordetella sp. FB-8	potH_8		Acidovorax sp. ACV01	rhsC	1
DCR_157520	Bordetella sp. FB-8	ilvC_12		Acidovorax sp. ACV01	guaB	1
DCR_175523	Bordetella sp. FB-8	cysA_45		Acidovorax sp. ACV01	thi4	1
MSR_45532	Bordetella sp. FB-8	nanT_10		Acidovorax sp. BoFeN1	davD	1
DCR_79579	Bosea caraganae	maa_4		Acidovorax sp. CCYZU-2555	fliC	1
BBC_81599	Bosea lathyri	butA_2		Acidovorax sp. CF316	katG	1
BBL_37044	Bosea lathyri	gtaB_9		Acidovorax sp. CF316	cheY	1
FHC_46628	Bosea lathyri	mdtB_20		Acidovorax sp. FJL06	davD	1
MSR_128260	Bosea robiniae	cspA_8		Acidovorax sp. FJL06	uctC	1
BBC_149917	Bosea sp. 117	cspA_8		Acidovorax sp. FJL06	ompR	1
BBC_169407	Bosea sp. 117	prfA_7		Acidovorax sp. FJL06	trxB	1
BBC_199852	Bosea sp. 117	glnA_12		Acidovorax sp. FJL06	ffh	1
BBC_201574	Bosea sp. 117	bauC_13		Acidovorax sp. FJL06	sdaA	1
FHC_71325	Bosea sp. 117	betA_19		Acidovorax sp. FJL06	mopR	1
BBC_223644	Bosea sp. 32-68-6	cspA_8		Acidovorax sp. FJL06	aroE	1
DCR_144623	Bosea sp. 32-68-6	aatA_6		Acidovorax sp. GW101-3H11	sodB	1
DCR_142269	Bosea sp. 67-29	cpo_11		Acidovorax sp. GW101-3H11	rmlA	1
DCR_170719	Bosea sp. 67-29	mdtB_20		Acidovorax sp. GW101-3H11	recQ	1
DCR_172088	Bosea sp. 67-29	comM_6		Acidovorax sp. GW101-3H11	grxD	1
MSR_124803	Bosea sp. 67-29	ohrA_2		Acidovorax sp. GW101-3H11	mopR	1
BBC_190808	Bosea sp. ANAM02	xerD_33		Acidovorax sp. HDW3	infA	1
DCR_167852	Bosea sp. ANAM02	butA_2		Acidovorax sp. HDW3	leuB	1
BBC_213226	Bosea sp. ASV33	mopR_2		Acidovorax sp. HDW3	gltB	1
BBC_214960	Bosea sp. ASV33	potH_8		Acidovorax sp. HDW3	gcvP	1
BBC_207354	Bosea sp. CRIB-10	tufA_11		Acidovorax sp. HDW3	ychF	1
MSR_67831	Bosea sp. OAE506	tufA_11		Acidovorax sp. HMWF018	rpoD	1
BBC_216559	Bosea sp. OK403	ppa_25		Acidovorax sp. HMWF018	purB	1
MSR_130846	Bosea sp. TND4EK4	ohrA_2		Acidovorax sp. HMWF018	accA1	1
MSR_49435	Bosea sp. TND4EK4	mopR_2		Acidovorax sp. HMWF018	ctpF	1
DCR_164012	Bosea sp. UNC402CLCol	trg_19		Acidovorax sp. HMWF029	ffh	1
MSR_117348	Bosea thiooxidans	cspA_8		Acidovorax sp. HMWF029	comM	1
MSR_57668	Bosea thiooxidans	araE_14		Acidovorax sp. JMULE5	aroQ	1
DCR_103515	Bradyrhizobiaceae bacterium	accA1_9		Acidovorax sp. JMULE5	ispG	1
DCR_106977	Bradyrhizobiaceae bacterium	artM_6		Acidovorax sp. JS42	metN	1
DCR_125266	Bradyrhizobiaceae bacterium	betA_19		Acidovorax sp. JS42	fliI	1
DCR_126646	Bradyrhizobiaceae bacterium	parE_12		Acidovorax sp. KKS102	grxD	1
DCR_130169	Bradyrhizobiaceae bacterium	betA_19		Acidovorax sp. KKS102	glnB	1
DCR_131534	Bradyrhizobiaceae bacterium	ompR_24		Acidovorax sp. KKS102	nanT	1
DCR_134633	Bradyrhizobiaceae bacterium	xylH_25		Acidovorax sp. KKS102	cysA	1
DCR_137241	Bradyrhizobiaceae bacterium	ispG_19		Acidovorax sp. Leaf160	tolQ	1
DCR_138244	Bradyrhizobiaceae bacterium	purH_15		Acidovorax sp. Leaf160	maeB	1
DCR_144664	Bradyrhizobiaceae bacterium	hemB_9		Acidovorax sp. Leaf160	fbp	1
DCR_152269	Bradyrhizobiaceae bacterium	gltD_15		Acidovorax sp. Leaf160	serS	1
DCR_156909	Bradyrhizobiaceae bacterium	proA_22		Acidovorax sp. Leaf160	ppa	1
DCR_157016	Bradyrhizobiaceae bacterium	mopR_2		Acidovorax sp. Leaf160	putA	1
DCR_38188	Bradyrhizobiaceae bacterium	rpoC_8		Acidovorax sp. Leaf160	proA	1
DCR_38240	Bradyrhizobiaceae bacterium	prfA_7		Acidovorax sp. Leaf160	purF	1
DCR_42847	Bradyrhizobiaceae bacterium	tolQ_42		Acidovorax sp. Leaf160	rpmA	1
DCR_46605	Bradyrhizobiaceae bacterium	pdeG_4		Acidovorax sp. Leaf76	mraY	1
DCR_47542	Bradyrhizobiaceae bacterium	oppD_30		Acidovorax sp. Leaf76	map	1
DCR_47543	Bradyrhizobiaceae bacterium	oppD_30		Acidovorax sp. Leaf76	dps2	1
DCR_47694	Bradyrhizobiaceae bacterium	cydB_7		Acidovorax sp. Leaf76	gltB	1
DCR_48881	Bradyrhizobiaceae bacterium	betA_19		Acidovorax sp. Leaf76	fbp	1
DCR_49615	Bradyrhizobiaceae bacterium	typA_15		Acidovorax sp. Leaf76	ispG	1
DCR_51790	Bradyrhizobiaceae bacterium	mopR_2		Acidovorax sp. Leaf76	gtaB	1
DCR_52833	Bradyrhizobiaceae bacterium	mopR_2		Acidovorax sp. Leaf76	ttgB	1
DCR_54053	Bradyrhizobiaceae bacterium	trg_19		Acidovorax sp. Leaf76	mrdB	1
DCR_56438	Bradyrhizobiaceae bacterium	leuA_7		Acidovorax sp. Leaf76	maeB	1
DCR_57931	Bradyrhizobiaceae bacterium	alaS_17		Acidovorax sp. Leaf76	maa	1
DCR_58052	Bradyrhizobiaceae bacterium	mtnD_11		Acidovorax sp. Leaf76	ravA	1
DCR_61187	Bradyrhizobiaceae bacterium	cysA_45		Acidovorax sp. Leaf76	cheA	1
DCR_62702	Bradyrhizobiaceae bacterium	ftsK_13		Acidovorax sp. Leaf76	purH	1
DCR_68880	Bradyrhizobiaceae bacterium	trg_19		Acidovorax sp. Leaf76	sodB	1
DCR_69566	Bradyrhizobiaceae bacterium	xerD_33		Acidovorax sp. Leaf76	accA1	1
DCR_75551	Bradyrhizobiaceae bacterium	msrB_16		Acidovorax sp. Leaf76	yadH	1
DCR_76292	Bradyrhizobiaceae bacterium	bauC_13		Acidovorax sp. Leaf76	pdeG	1
DCR_77849	Bradyrhizobiaceae bacterium	putA_12		Acidovorax sp. Leaf76	ku	1
DCR_78190	Bradyrhizobiaceae bacterium	rpsU_22		Acidovorax sp. Leaf76	aroE	1
DCR_78262	Bradyrhizobiaceae bacterium	ribD_16		Acidovorax sp. Leaf76	mopR	1
DCR_79561	Bradyrhizobiaceae bacterium	msrB_16		Acidovorax sp. Leaf76	pdeB	1
DCR_79659	Bradyrhizobiaceae bacterium	nanT_10		Acidovorax sp. Leaf76	yisK	1
DCR_80384	Bradyrhizobiaceae bacterium	moaE_10		Acidovorax sp. Leaf76	fliP	1
DCR_82708	Bradyrhizobiaceae bacterium	recQ_2		Acidovorax sp. Leaf78	xerD	1
DCR_85052	Bradyrhizobiaceae bacterium	clpP_27		Acidovorax sp. Leaf78	uctC	1
DCR_87936	Bradyrhizobiaceae bacterium	gltB_14		Acidovorax sp. Leaf78	ndhM	1
DCR_88693	Bradyrhizobiaceae bacterium	katG_9		Acidovorax sp. Leaf78	betA	1
DCR_88802	Bradyrhizobiaceae bacterium	rbsA_16		Acidovorax sp. Leaf78	mopR	1
DCR_90914	Bradyrhizobiaceae bacterium	trxB_24		Acidovorax sp. Leaf78	metN	1
DCR_91580	Bradyrhizobiaceae bacterium	mopR_2		Acidovorax sp. Leaf78	sodB	1
DCR_99849	Bradyrhizobiaceae bacterium	mdtB_12		Acidovorax sp. Leaf78	ctpF	1
MBR_112883	Bradyrhizobiaceae bacterium	ompR_24		Acidovorax sp. Leaf78	prfA	1
MBR_114507	Bradyrhizobiaceae bacterium	groL_16		Acidovorax sp. Leaf78	ohrA	1
MBR_116264	Bradyrhizobiaceae bacterium	moaE_10		Acidovorax sp. Leaf78	comM	1
MBR_119713	Bradyrhizobiaceae bacterium	nanT_10		Acidovorax sp. Leaf78	davD	1
MBR_127765	Bradyrhizobiaceae bacterium	accA1_9		Acidovorax sp. Leaf78	thiC	1
MBR_137451	Bradyrhizobiaceae bacterium	msrB_16		Acidovorax sp. Leaf78	ppa	1
MBR_141584	Bradyrhizobiaceae bacterium	ispG_19		Acidovorax sp. Leaf78	tauB	1
MBR_143758	Bradyrhizobiaceae bacterium	corA_12		Acidovorax sp. Leaf78	maeB	1
MBR_150360	Bradyrhizobiaceae bacterium	gcvP_16		Acidovorax sp. Leaf78	butA	1
MBR_154540	Bradyrhizobiaceae bacterium	tauB_15		Acidovorax sp. Leaf84	rhsC	1
MBR_67787	Bradyrhizobiaceae bacterium	dctA_13		Acidovorax sp. MR-S7	thi4	1
MBR_83707	Bradyrhizobiaceae bacterium	aroQ_27		Acidovorax sp. MR-S7	mopR	1
MBR_88397	Bradyrhizobiaceae bacterium	grxD_9		Acidovorax sp. MR-S7	metP	1
MBR_95707	Bradyrhizobiaceae bacterium	cpo_11		Acidovorax sp. MR-S7	serS	1
MSR_09748	Bradyrhizobiaceae bacterium	algA_11		Acidovorax sp. MR-S7	maeB	1
MSR_12358	Bradyrhizobiaceae bacterium	nicT_6		Acidovorax sp. MR-S7	prfA	1
MSR_128178	Bradyrhizobiaceae bacterium	mazG_17		Acidovorax sp. NB1	ctpF	1
MSR_129769	Bradyrhizobiaceae bacterium	thiC_17		Acidovorax sp. NB1	tolQ	1
MSR_23781	Bradyrhizobiaceae bacterium	oppD_30		Acidovorax sp. NB1	fliC	1
MSR_23782	Bradyrhizobiaceae bacterium	oppD_30		Acidovorax sp. NB1	ychF	1
[truncated: 11,331 more rows]

## Sheet: PhylosymbiosisDiamondOut
Supplementary Table 37: DIAMOND blastx output of all genes from Musa metagenomes that showed signature of phylosymbiosis.
qseqid	sseqid	staxids	sscinames	sskingdoms	skingdoms	sphylums	pident	length	qstart	qend	evalue	bitscore
BBC_08963	EKU75414.1	883163;1884366	Sphingobium yanoikuyae ATCC 51230;Sphingobium sp. YR657	Bacteria	0	Proteobacteria	99.8	413	1	1239	9.05e-300	820
BBC_113788	WP_126471554.1	1679495	Variovorax gossypii	Bacteria	0	Proteobacteria	98.3	412	1	1224	2.06e-283	779
BBC_135514	WP_125948799.1	663243;2496118;2496119	unclassified Variovorax;Variovorax sp. 553;Variovorax sp. 679	Bacteria	0	Proteobacteria	98.5	389	10	1176	5.71e-276	759
BBC_161841	WP_217575595.1		N/A	N/A	N/A	N/A	96.4	138	1	414	2.84e-87	270
BBC_162355	MBS1166205.1		N/A	N/A	N/A	N/A	97.2	399	16	1212	1.07e-281	774
BBC_171918	WP_080843150.1	358;1183400;1183432	Agrobacterium tumefaciens;Agrobacterium tumefaciens complex;Agrobacterium genomosp. 3 str. CFBP 6623	Bacteria	0	Proteobacteria	97.4	270	1	810	1.39e-180	512
BBC_172389	WP_037399197.1	380;1128330;1230631	Sinorhizobium fredii;Sinorhizobium fredii CCBAU 25509;Sinorhizobium fredii USDA 205	Bacteria	0	Proteobacteria	91.5	402	1	1206	9.5e-267	736
BBC_172726	RUU55124.1	2496787	Mesorhizobium sp. M2C.T.Ca.TU.009.01.2.1	Bacteria	0	Proteobacteria	99	98	1	294	2.33e-62	194
BBC_193790	KVK71412.1	477196	Agrobacterium sp. TS43	Bacteria	0	Proteobacteria	97.6	292	1	876	2.06e-200	562
BBC_210151	WP_163900066.1	240521	Rhizobium daejeonense	Bacteria	0	Proteobacteria	99.5	209	1	627	2.63e-147	425
BBC_224363	MBB4225475.1		N/A	N/A	N/A	N/A	100	49	1	147	2.75e-22	97.4
BBC_226227	WP_213350231.1	459519	Ancylobacter oerskovii	Bacteria	0	Proteobacteria	98.1	103	4	312	1.93e-63	207
BBC_46274	SEF34103.1	1566272;1566273;1566274;1566275	Variovorax sp. NFACC29;Variovorax sp. NFACC28;Variovorax sp. NFACC27;Variovorax sp. NFACC26	Bacteria	0	Proteobacteria	97	395	1	1185	3.96e-276	759
BBC_53985	WP_124087761.1	2483812	Xinfangfangia humi	Bacteria	0	Proteobacteria	88	400	1	1200	3.53e-261	722
BBC_55584	KAF1022382.1	1177982	Acidovorax wautersii	Bacteria	0	Proteobacteria	96.8	402	1	1206	1.29e-280	771
BBC_59598	WP_158805617.1	2634065	unclassified Acidisoma	Bacteria	0	Proteobacteria	77.4	261	1	783	4.48e-146	424
BBC_59600	WP_158805616.1	1641850	Acidisoma sp. L85	Bacteria	0	Proteobacteria	75.2	399	1	1197	4.06e-210	593
DCR_131742	MBA3941430.1		N/A	N/A	N/A	N/A	84.8	92	1	276	3.2e-48	162
DCR_134735	NUS68826.1		N/A	N/A	N/A	N/A	93.9	66	49	246	2.87e-35	124
DCR_144623	OYW99693.1	1970325	Bosea sp. 32-68-6	Bacteria	0	Proteobacteria	87.9	140	1	387	1.11e-80	247
DCR_157542	WP_142520121.1	1191678;1335060	Pseudohizobium endolithicum;Rhizobium sp. Q54	Bacteria	0	Proteobacteria	98.1	106	1	318	2.29e-64	210
DCR_169740	WP_110155336.1	2204170	Nostoc sp. 3335mG	Bacteria	0	Cyanobacteria	100	52	1	156	2.41e-24	103
DCR_170823	HBR44379.1		N/A	N/A	N/A	N/A	95.7	93	1	279	1e-58	187
DCR_173401	WP_163682493.1	1105283	Magnetospirillum aberrantis	Bacteria	0	Proteobacteria	89.6	67	4	204	1.08e-30	120
DCR_31845	WP_163682493.1	1105283	Magnetospirillum aberrantis	Bacteria	0	Proteobacteria	96.8	400	1	1200	2.53e-286	785
MBR_09193	WP_192665547.1	2663803	Sphingobium sp. OAE613	Bacteria	0	Proteobacteria	99.8	400	1	1200	8.47e-287	786
MBR_104575	WP_061072523.1	85698	Achromobacter xylosoxidans	Bacteria	0	Proteobacteria	97.9	140	1	420	2.77e-84	262
MBR_115851	RYF68199.1	1871071	Comamonadaceae bacterium	Bacteria	0	Proteobacteria	96.2	209	1	627	3.53e-138	398
MBR_122184	WP_141512148.1	1882741	Ramlibacter sp. WS9	Bacteria	0	Proteobacteria	95.8	118	354	1	1.2e-66	217
MBR_153578	MBA3941430.1		N/A	N/A	N/A	N/A	96.9	97	1	291	3.91e-60	192
MBR_157065	WP_214624758.1	2782607	Sphingobium sp. H33	Bacteria	0	Proteobacteria	92.5	93	1	279	8.54e-55	184
MBR_15904	WP_184640270.1	1775474	Variovorax guangxiensis	Bacteria	0	Proteobacteria	100	41	1	123	2.23e-15	78.2
MBR_38866	WP_184642228.1	1775474	Variovorax guangxiensis	Bacteria	0	Proteobacteria	97.1	412	1	1224	1.38e-279	769
MBR_64059	WP_066821071.1	40682	Sphingomonas mali	Bacteria	0	Proteobacteria	94.6	368	1	1104	1.01e-256	709
MBR_87774	WP_056317902.1	1736480	Achromobacter sp. Root170	Bacteria	0	Proteobacteria	100	328	1	984	1.35e-241	669
MBR_88231	WP_110119941.1	357400;2204171;2648921	Caulobacter sp. D5;Caulobacter sp. D4A;unclassified Caulobacter	Bacteria	0	Proteobacteria	97.8	93	1	279	3.44e-57	191
MBR_97667	WP_121037546.1	963;863372;2183918	Herbaspirillum;Herbaspirillum huttiense;Herbaspirillum sp. XFZ15 10_5	Bacteria	0	Proteobacteria	100	110	1	330	9.12e-67	216
MSR_101747	WP_184858059.1	592050	Acidovorax soli	Bacteria	0	Proteobacteria	100	120	1	360	6.6e-77	243
MSR_110067	WP_163900066.1	240521	Rhizobium daejeonense	Bacteria	0	Proteobacteria	100	93	1	279	1.09e-58	194
MSR_111137	WP_023517111.1	1410620	Shinella sp. DD12	Bacteria	0	Proteobacteria	80.2	81	4	246	2.46e-35	134
MSR_121836	WP_176592721.1	2743473	Sphingobium sp. EM0848	Bacteria	0	Proteobacteria	90.6	53	1	159	9.4e-24	101
MSR_18502	WP_183265953.1	1303579	Acidocella aromatica	Bacteria	0	Proteobacteria	76.6	209	1	627	8.78e-110	330
MSR_23630	WP_012497537.1	1076;395960	Rhodopseudomonas palustris;Rhodopseudomonas palustris TIE-1	Bacteria	0	Proteobacteria	99.8	400	1	1200	7.36e-295	807
MSR_31263	TAJ76397.1	1912891	Sphingobium sp.	Bacteria	0	Proteobacteria	66.7	69	34	240	3.36e-19	84
MSR_35142	WP_054162255.1	1523430	Rhodopseudomonas sp. AAP120	Bacteria	0	Proteobacteria	97.9	283	1	849	1.92e-202	568
MSR_64839	WP_062440330.1	1735675;1736231;2613769	Rhizobium sp. Leaf202;Rhizobium sp. Leaf68;unclassified Rhizobium	Bacteria	0	Proteobacteria	98.9	93	1	279	1.54e-58	194
MSR_65591	WP_121454601.1	2135637	Acidovorax sp. 106	Bacteria	0	Proteobacteria	98.1	212	1	636	1.48e-142	414
MSR_70840	WP_043624497.1	1339236	Ensifer sp. ZNC0028	Bacteria	0	Proteobacteria	93.5	93	1	279	8.97e-57	182
MTC_113790	KVK71412.1	477196	Agrobacterium sp. TS43	Bacteria	0	Proteobacteria	100	58	1	174	1.06e-28	114
MTC_45208	MBS1166205.1		N/A	N/A	N/A	N/A	97.3	400	1	1200	4.02e-283	777
MTC_87668	WP_105385292.1	528178	Neorhizobium alkalisoli	Bacteria	0	Proteobacteria	89.7	68	1	204	1.07e-31	123
MTC_88290	WP_126022362.1	1775474	Variovorax guangxiensis	Bacteria	0	Proteobacteria	99.3	408	4	1227	6.06e-294	805
MTL_35753	WP_099058429.1	1571470	Rhizobium sp. ACO-34A	Bacteria	0	Proteobacteria	99.3	400	1	1200	1e-292	801
MTL_46965	WP_020811438.1	358;1336745	Agrobacterium tumefaciens;Agrobacterium radiobacter DSM 30147	Bacteria	0	Proteobacteria	98.6	138	1	414	7.36e-91	273
MTL_47668	WP_062448923.1	1736312	Rhizobium sp. Leaf262	Bacteria	0	Proteobacteria	100	58	1	174	3.78e-30	119
MTL_53387	WP_099056718.1	1571470	Rhizobium sp. ACO-34A	Bacteria	0	Proteobacteria	97.9	96	1	288	4.97e-57	191
BBC_126406	TIV51774.1	1871066	Mesorhizobium sp.	Bacteria	0	Proteobacteria	92.5	268	1	804	3.8e-170	489
BBC_127313	WP_125359599.1	2479851	Stenotrophomonas sp. 278	Bacteria	0	Proteobacteria	86.5	504	1	1512	0	858
BBC_131392	WP_093196881.1	1566272;1566273;1566274;1566275;1884384	Variovorax sp. NFACC29;Variovorax sp. NFACC28;Variovorax sp. NFACC27;Variovorax sp. NFACC26;Variovorax sp. YR750	Bacteria	0	Proteobacteria	100	337	1	1011	2.85e-246	683
BBC_136294	NYH32139.1		N/A	N/A	N/A	N/A	97.5	79	1	237	5.46e-46	153
BBC_140790	WP_035222622.1	358	Agrobacterium tumefaciens	Bacteria	0	Proteobacteria	97.9	533	1	1599	0	1031
BBC_153866	WP_157113759.1	630921	Bradyrhizobium embrapense	Bacteria	0	Proteobacteria	99	302	1	906	9.01e-209	583
BBC_155452	WP_099057299.1	1571470	Rhizobium sp. ACO-34A	Bacteria	0	Proteobacteria	93.2	133	1	399	2.84e-81	252
BBC_156142	WP_076959834.1	1817963	Roseomonas deserti	Bacteria	0	Proteobacteria	87.2	39	13	129	6.38e-14	74.7
BBC_159977	WP_092940599.1	1177982	Acidovorax wautersii	Bacteria	0	Proteobacteria	96.3	161	1	483	2.11e-107	323
BBC_172313	WP_163160737.1	2594946	Bradyrhizobium uaiense	Bacteria	0	Proteobacteria	100	33	1	99	2.67e-12	63.5
BBC_172438	WP_143951068.1	1247510	Verticiella sediminum	Bacteria	0	Proteobacteria	92.6	448	1	1344	8.32e-312	854
BBC_173851	WP_097675162.1	142585	Bradyrhizobium sp. C9	Bacteria	0	Proteobacteria	97.7	383	1	1149	4.42e-260	729
BBC_187230	WP_137394534.1	160699	Agrobacterium larrymoorei	Bacteria	0	Proteobacteria	99.1	335	1	1005	1.29e-241	671
BBC_188028	SEF34812.1	1566272;1566273;1566274;1566275	Variovorax sp. NFACC29;Variovorax sp. NFACC28;Variovorax sp. NFACC27;Variovorax sp. NFACC26	Bacteria	0	Proteobacteria	94.8	212	1	609	5.11e-136	398
BBC_191500	WP_133645556.1	2547393	Paraburkholderia sp. LD6	Bacteria	0	Proteobacteria	96	250	1	750	6.95e-172	492
BBC_207605	WP_076860121.1	1904807	Bradyrhizobium mercantei	Bacteria	0	Proteobacteria	100	78	1	234	3.36e-48	168
BBC_210303	PZQ41314.1	301	Pseudomonas oleovorans	Bacteria	0	Proteobacteria	97.8	46	1	138	2.78e-17	85.1
BBC_212702	WP_142780857.1	2580515	Agrobacterium sp. T29	Bacteria	0	Proteobacteria	100	162	1	486	1.58e-110	332
BBC_214564	WP_184602819.1	2586973	Variovorax sp. BK613	Bacteria	0	Proteobacteria	100	66	1	198	2.85e-31	124
BBC_217545	MXG35562.1		N/A	N/A	N/A	N/A	96.8	185	1	555	2.27e-129	371
BBC_223831	WP_213757059.1	2836179	Ancylobacter sp. VKM B-3255	Bacteria	0	Proteobacteria	98.4	63	1	189	5.92e-27	112
BBC_224455	WP_183685407.1	227290	Rhizobium/Agrobacterium group	Bacteria	0	Proteobacteria	97.1	34	1	102	2.52e-10	63.5
BBC_224569	MBN9278238.1		N/A	N/A	N/A	N/A	89.8	108	1	324	1.05e-52	185
BBC_53623	WP_008358616.1	1386;1178537;2683680	Bacillus;Bacillus xiamenensis;Bacillus sp. ms-22	Bacteria	0	Firmicutes	100	449	1	1347	0	885
BBC_60286	WP_186554844.1	2745493	Pseudomonas sp. SWRI10	Bacteria	0	Proteobacteria	98.9	650	1	1950	0	1190
BBC_62087	WP_099056449.1	1571470	Rhizobium sp. ACO-34A	Bacteria	0	Proteobacteria	95.6	453	1	1359	0	874
BBC_63911	WP_158805144.1	2634065	unclassified Acidisoma	Bacteria	0	Proteobacteria	86.7	445	1	1335	8.62e-281	775
BBC_81926	WP_093209219.1	1884384	Variovorax sp. YR750	Bacteria	0	Proteobacteria	93.1	188	1	564	1.06e-109	337
BBC_97109	WP_160871445.1	2692210	Shinella sp. AETb1-6	Bacteria	0	Proteobacteria	98.5	650	1	1950	0	1249
DCR_08536	WP_211198886.1	1502724	Devosia sp. LC5	Bacteria	0	Proteobacteria	86.4	331	262	1254	1.03e-210	592
DCR_103515	RTM08134.1	2072420	Bradyrhizobiaceae bacterium	Bacteria	0	Proteobacteria	98.7	307	1	921	1.72e-219	614
DCR_106724	PWT93460.1	1977087	Proteobacteria bacterium	Bacteria	0	Proteobacteria	100	36	1	108	2.08e-14	68.9
DCR_109232	MBC7311014.1		N/A	N/A	N/A	N/A	97.9	195	1	585	1.51e-138	398
DCR_110558	WP_109153367.1	716760	Azospirillum sp. TSO5	Bacteria	0	Proteobacteria	99.2	244	1	732	2.51e-161	472
DCR_120332	MBO9646669.1		N/A	N/A	N/A	N/A	97.8	184	1	552	7.68e-118	346
DCR_120840	WP_043316124.1	1582493	Pseudomonas sp. PI1	Bacteria	0	Proteobacteria	100	118	1	354	6.94e-69	230
DCR_124875	WP_172201093.1	2648924;2811415	unclassified Niveibacterium;Niveibacterium microcysteis	Bacteria	0	Proteobacteria	87.4	238	1	714	4.87e-150	435
DCR_125382	WP_211550177.1	611300	Magnetospirillum sp. J10	Bacteria	0	Proteobacteria	91	144	1	432	3.53e-79	256
DCR_133812	NBU15337.1		N/A	N/A	N/A	N/A	86.2	58	1	174	1.03e-25	105
DCR_144333	WP_027488374.1	78527	Rhizobium undicola	Bacteria	0	Proteobacteria	82.3	164	1	492	3.15e-87	273
DCR_149034	WP_183233355.1	2663838	Bradyrhizobium sp. CIR3A	Bacteria	0	Proteobacteria	94.8	135	1	405	8.1e-84	254
DCR_156816	OYV29632.1	1970303	Acidocella sp. 20-61-6	Bacteria	0	Proteobacteria	80.4	46	1	138	5.65e-18	80.5
DCR_159214	WP_085086045.1	286727	Azospirillum oryzae	Bacteria	0	Proteobacteria	93.8	97	1	291	8.32e-57	197
DCR_170428	WP_204727030.1	863372	Herbaspirillum huttiense	Bacteria	0	Proteobacteria	98.6	70	1	210	1.63e-34	132
DCR_170689	WP_183825089.1	393664	Rhizobium cellulosilyticum	Bacteria	0	Proteobacteria	93.9	114	1	342	2.93e-60	206
DCR_174491	WP_055997438.1	1736531	Devosia sp. Root413D1	Bacteria	0	Proteobacteria	90.8	65	1	195	3.4e-27	113
DCR_29238	WP_126469652.1	1679495	Variovorax gossypii	Bacteria	0	Proteobacteria	97.2	355	1	1065	2.58e-254	704
DCR_33376	WP_065657072.1	358	Agrobacterium tumefaciens	Bacteria	0	Proteobacteria	99.4	667	1	2001	0	1293
DCR_41151	MBS0292038.1		N/A	N/A	N/A	N/A	93.3	570	1	1710	0	1070
DCR_41781	WP_163675272.1	1105283	Magnetospirillum aberrantis	Bacteria	0	Proteobacteria	89	237	1	711	2.14e-153	444
DCR_47973	WP_176665815.1	2587117	Variovorax sp. SG517	Bacteria	0	Proteobacteria	93.1	524	1	1572	0	945
DCR_54450	WP_184413011.1	343	Xanthomonas translucens	Bacteria	0	Proteobacteria	99.4	343	1	1029	4.53e-246	683
DCR_59073	WP_075638781.1	1867956	Rhizobium oryziradicis	Bacteria	0	Proteobacteria	91.9	322	22	987	5.32e-216	601
DCR_63205	WP_125997098.1	13690	Sphingobium yanoikuyae	Bacteria	0	Proteobacteria	84.8	336	1	1008	5.83e-193	550
DCR_65636	WP_188381491.1	573741	Oxalicibacterium faecigallinarum	Bacteria	0	Proteobacteria	97.4	390	1	1170	4.64e-281	774
DCR_69692	WP_014235631.1	146937;146939;640081;1765049;1891241	Azospira;Azospira oryzae;Azospira oryzae PS;Azospira sp. I09;Betaproteobacteria bacterium	Bacteria	0	Proteobacteria	100	34	1	102	2.18e-11	66.6
DCR_69814	MBM4097965.1		N/A	N/A	N/A	N/A	80.8	78	16	249	3.46e-34	132
DCR_70657	WP_127740097.1	1979270	Sphingomonas crocodyli	Bacteria	0	Proteobacteria	60.1	271	1	813	2.53e-105	330
DCR_75675	WP_027675225.1	160699	Agrobacterium larrymoorei	Bacteria	0	Proteobacteria	93.8	465	1	1395	5.22e-313	867
DCR_78744	MBP8280678.1		N/A	N/A	N/A	N/A	98.8	82	1	246	8.42e-53	172
DCR_78815	WP_116136753.1	2292265	Trinickia diaoshuihuensis	Bacteria	0	Proteobacteria	98.2	333	1	999	3.72e-238	663
DCR_84205	GAO24934.1	1603291	Alicycliphilus sp. B1	Bacteria	0	Proteobacteria	95.7	161	1	483	9.32e-110	325
DCR_87348	PZU85362.1	1870904	Shinella sp.	Bacteria	0	Proteobacteria	97.9	282	1	846	6.87e-189	544
DCR_88516	TMJ74282.1	1913988	Alphaproteobacteria bacterium	Bacteria	0	Proteobacteria	74	208	1	624	6.24e-108	327
DCR_91361	WP_174174287.1	359	Agrobacterium rhizogenes	Bacteria	0	Proteobacteria	92.4	302	112	1017	1.83e-163	499
DCR_92662	OYW28580.1	1970329	Caulobacter sp. 12-67-6	Bacteria	0	Proteobacteria	94.7	95	1	285	2.37e-64	200
DCR_97676	MBS0581843.1		N/A	N/A	N/A	N/A	92.4	66	1	198	1.4e-34	127
FHC_46340	WP_108763310.1	2072407	Stenotrophomonas sp. YAU14D1_LEIMI4_1	Bacteria	0	Proteobacteria	97.3	294	1	882	1.43e-197	566
FHC_51518	KAG0921144.1	64495	Rhizopus oryzae	Eukaryota	Fungi	Mucoromycota	99.1	108	1	324	3.35e-70	217
FHC_55603	HCV40276.1		N/A	N/A	N/A	N/A	98	50	1	150	1.5e-28	105
FHC_72206	WP_190237122.1	1848972	Allorhizobium terrae	Bacteria	0	Proteobacteria	94.9	531	1	1593	0	993
FHC_73368	WP_184638649.1	1775474	Variovorax guangxiensis	Bacteria	0	Proteobacteria	98.2	394	1	1182	2.11e-273	764
FHC_83685	WP_087730840.1	373	Agrobacterium vitis	Bacteria	0	Proteobacteria	93.8	64	1	192	4.26e-33	129
FHC_84496	TWD55378.1	373	Agrobacterium vitis	Bacteria	0	Proteobacteria	93.8	80	1	240	8.19e-46	159
FHC_85541	WP_196380188.1	2792015	Agrobacterium sp. MOPV5	Bacteria	0	Proteobacteria	100	165	1	495	8.69e-104	321
FHC_85559	OYZ39339.1	1970405	Novosphingobium sp. 16-62-11	Bacteria	0	Proteobacteria	89.7	58	1	174	9.42e-24	94.4
FHC_90019	WP_099060365.1	1571470	Rhizobium sp. ACO-34A	Bacteria	0	Proteobacteria	94.6	112	1	336	3.05e-63	209
FHC_91464	NTC45513.1		N/A	N/A	N/A	N/A	100	97	1	291	4.53e-59	187
FHC_93197	TXI08429.1	391	Rhizobium sp.	Bacteria	0	Proteobacteria	99	102	1	306	2.17e-69	216
MBR_113156	MPT39958.1		N/A	N/A	N/A	N/A	97	203	76	684	4.17e-145	413
MBR_120869	MBT9440490.1		N/A	N/A	N/A	N/A	98.7	151	1	453	2.63e-103	310
MBR_127765	RTM08134.1	2072420	Bradyrhizobiaceae bacterium	Bacteria	0	Proteobacteria	98.1	53	1	159	1.11e-27	112
MBR_128506	WP_111838269.1	28099	Agrobacterium rubi	Bacteria	0	Proteobacteria	90.5	158	1	474	7.91e-100	304
MBR_136875	HCX15985.1		N/A	N/A	N/A	N/A	92.3	168	1	504	2.63e-100	301
MBR_146214	MBA3518988.1		N/A	N/A	N/A	N/A	92.8	83	1	249	1.58e-45	161
MBR_147853	WP_201813062.1	2801333	Piscinibacter sp. HJYY11	Bacteria	0	Proteobacteria	89	155	1	465	9.21e-82	264
MBR_150350	WP_056910809.1	1736466	Pseudolabrys sp. Root1462	Bacteria	0	Proteobacteria	94.4	36	1	108	5.01e-12	68.6
MBR_153213	WP_014235504.1	146937;146939;640081;1765049;1891241	Azospira;Azospira oryzae;Azospira oryzae PS;Azospira sp. I09;Betaproteobacteria bacterium	Bacteria	0	Proteobacteria	100	72	1	216	2.67e-39	144
MBR_153905	QGR08260.1	2052056	Pantoea sp. MSR2	Bacteria	0	Proteobacteria	100	65	1	195	2.19e-37	130
MBR_155284	WP_006075904.1	235;520455;644346;1160205	Brucella abortus;Brucella abortus bv. 9 str. C68;Brucella suis bv. 1;Brucella abortus 64/122	Bacteria	0	Proteobacteria	81.1	90	1	270	3.14e-40	140
MBR_156194	MBN9008251.1		N/A	N/A	N/A	N/A	100	86	1	258	5.42e-54	183
MBR_160496	WP_039561603.1	706570	Pseudomonas flexibilis	Bacteria	0	Proteobacteria	65.7	67	1	201	1.38e-16	83.2
MBR_24355	WP_192667026.1	2663803	Sphingobium sp. OAE613	Bacteria	0	Proteobacteria	98.1	423	1	1269	9.42e-294	816
MBR_25157	WP_146832775.1	1500311	Filimonas endophytica	Bacteria	0	Bacteroidetes	99.1	432	1	1296	0	866
MBR_42047	WP_169475313.1	2644732	unclassified Novosphingobium	Bacteria	0	Proteobacteria	98.4	613	1	1839	0	1166
MBR_51600	WP_179504728.1	196159	unclassified Sphingomonas	Bacteria	0	Proteobacteria	99.1	449	1	1347	7.69e-311	852
MBR_55067	WP_126022347.1	1775474	Variovorax guangxiensis	Bacteria	0	Proteobacteria	96.3	651	13	1965	0	1204
MBR_65374	MBN9043238.1	1895811	Rhizobiales bacterium 62-47	Bacteria	0	Proteobacteria	75.4	333	1	984	8.54e-167	506
MBR_70694	RYF31913.1	1871071	Comamonadaceae bacterium	Bacteria	0	Proteobacteria	94.6	355	1	1065	1.49e-239	668
MBR_73606	WP_184638649.1	1775474	Variovorax guangxiensis	Bacteria	0	Proteobacteria	100	307	1	921	9.7e-212	603
MBR_74985	WP_129003613.1	2508721	Filimonas effusa	Bacteria	0	Bacteroidetes	99	191	1	573	9.5e-132	387
MBR_79839	WP_176665815.1	2587117	Variovorax sp. SG517	Bacteria	0	Proteobacteria	91.9	372	37	1152	2.49e-236	668
MBR_81879	WP_184634765.1	1775474	Variovorax guangxiensis	Bacteria	0	Proteobacteria	100	161	1	483	6.07e-112	335
MBR_88775	WP_015855338.1	69223;579405	Dickeya paradisiaca;Dickeya paradisiaca Ech703	Bacteria	0	Proteobacteria	100	372	1	1116	1.5e-273	754
MBR_89887	CAM32650.1	964	Herbaspirillum seropedicae	Bacteria	0	Proteobacteria	97.5	158	1	474	5.27e-108	317
MBR_93973	PTT36201.1	2056855	Acidovorax sp. HMWF018	Bacteria	0	Proteobacteria	94	151	1	453	2.31e-90	271
MBR_94424	MBS1207653.1		N/A	N/A	N/A	N/A	95.4	65	1	195	8.47e-34	129
MBR_96546	WP_026625945.1	45254	Dysgonomonas capnocytophagoides	Bacteria	0	Bacteroidetes	98.2	326	1	978	5.32e-226	634
MBR_96942	MBM3622648.1		N/A	N/A	N/A	N/A	75.6	45	1	135	7.35e-14	75.5
MSR_107366	WP_147154130.1	1230389	Reyranella soli	Bacteria	0	Proteobacteria	88.4	69	16	222	1.7e-32	128
MSR_109046	WP_037507582.1	160791	Sphingomonas wittichii	Bacteria	0	Proteobacteria	84.4	77	7	237	4.36e-38	131
MSR_116203	MBN9523323.1		N/A	N/A	N/A	N/A	95.2	42	1	126	2.17e-17	85.1
MSR_117872	WP_008332520.1	1175306	Herbaspirillum sp. GW103	Bacteria	0	Proteobacteria	68.8	96	1	288	2.48e-35	135
MSR_120358	WP_014235631.1	146937;146939;640081;1765049;1891241	Azospira;Azospira oryzae;Azospira oryzae PS;Azospira sp. I09;Betaproteobacteria bacterium	Bacteria	0	Proteobacteria	97.2	36	1	108	1.44e-12	70.1
MSR_120570	MBP8940200.1		N/A	N/A	N/A	N/A	98.6	74	1	222	4.4e-43	149
MSR_124732	MBN9530061.1		N/A	N/A	N/A	N/A	100	34	1	102	1.31e-12	70.1
MSR_124831	CDZ61808.1	323655	Neorhizobium galegae bv. orientalis	Bacteria	0	Proteobacteria	87.7	65	1	195	8.5e-28	115
MSR_124836	MBT5751995.1		N/A	N/A	N/A	N/A	73.3	45	1	135	2.01e-18	80.5
MSR_27671	RTM08134.1	2072420	Bradyrhizobiaceae bacterium	Bacteria	0	Proteobacteria	99.1	339	1	1017	2.84e-245	681
MSR_28365	MBT9440490.1		N/A	N/A	N/A	N/A	98.2	111	1	333	1.24e-74	235
MSR_31796	WP_056412209.1	1736236;1736240;1736296;2684926	Acidovorax sp. Leaf76;Acidovorax sp. Leaf84;Acidovorax sp. Leaf191;unclassified Acidovorax	Bacteria	0	Proteobacteria	96.3	405	1	1215	9.4e-278	775
MSR_36633	PZR70664.1	316	Pseudomonas stutzeri	Bacteria	0	Proteobacteria	98.2	340	1	1020	2.22e-237	665
MSR_37646	WP_107345023.1	1073;1076	Rhodopseudomonas;Rhodopseudomonas palustris	Bacteria	0	Proteobacteria	100	417	1	1251	1.59e-295	820
MSR_43110	WP_020810217.1	358;1336745	Agrobacterium tumefaciens;Agrobacterium radiobacter DSM 30147	Bacteria	0	Proteobacteria	99.5	212	1	636	1.34e-151	436
MSR_49999	MBA3929974.1		N/A	N/A	N/A	N/A	99.4	167	1	501	2.16e-116	338
MSR_65926	NQW70283.1		N/A	N/A	N/A	N/A	100	52	1	156	4.2e-29	108
MSR_68446	WP_184857343.1	592050	Acidovorax soli	Bacteria	0	Proteobacteria	100	161	1	483	8.96e-112	335
MSR_68882	MBT9440490.1		N/A	N/A	N/A	N/A	99.5	218	1	654	1.41e-157	451
MSR_70506	NCT83921.1		N/A	N/A	N/A	N/A	92.2	219	1	657	5.02e-131	394
MSR_77342	MPT39958.1		N/A	N/A	N/A	N/A	96.7	182	1	546	9.32e-128	367
MSR_78073	WP_018987263.1	17	Methylophilus methylotrophus	Bacteria	0	Proteobacteria	99.4	161	1	483	4.15e-110	330
MSR_79749	OYV29632.1	1970303	Acidocella sp. 20-61-6	Bacteria	0	Proteobacteria	86.7	83	1	249	1.91e-45	151
MSR_79809	WP_045586135.1	528244	Azospirillum thiophilum	Bacteria	0	Proteobacteria	92	175	1	525	1.44e-99	311
MSR_83049	MPZ30597.1		N/A	N/A	N/A	N/A	81.1	53	1	159	1.81e-19	94
MSR_90786	MBD9388093.1		N/A	N/A	N/A	N/A	88.5	130	1	390	8.96e-78	243
MSR_94188	RZJ10528.1	1932666	Haliea sp.	Bacteria	0	Proteobacteria	95.8	48	1	144	2.58e-25	98.6
MSR_96737	WP_054529480.1	1603897	Erythrobacter sp. SG61-1L	Bacteria	0	Proteobacteria	93.5	153	1	459	1.59e-97	298
MSR_97771	TGQ24362.1	2500528	Mesorhizobium sp. M00.F.Ca.ET.216.01.1.1	Bacteria	0	Proteobacteria	83.9	31	70	162	4.2e-08	54.3
MTC_100979	WP_060515721.1	1661047	Pseudomonas sp. NBRC 111132	Bacteria	0	Proteobacteria	99.4	336	1	1008	7.13e-246	680
MTC_101365	SAQ68527.1	1134687	Klebsiella michiganensis	Bacteria	0	Proteobacteria	95	161	1	483	1.22e-110	321
MTC_102819	MBO9645892.1		N/A	N/A	N/A	N/A	93.2	73	1	219	9.88e-43	145
MTC_105337	PZU19431.1	1870904	Shinella sp.	Bacteria	0	Proteobacteria	84.7	209	1	627	1.19e-113	348
MTC_115134	WP_123297014.1	283;2485130	Comamonas;Comamonas sp. BIGb0124	Bacteria	0	Proteobacteria	98.8	85	1	255	6.24e-52	178
MTC_115949	RYH09869.1	1913988	Alphaproteobacteria bacterium	Bacteria	0	Proteobacteria	91.5	82	1	246	1.82e-49	162
MTC_116865	REN20583.1	1773	Mycobacterium tuberculosis	Bacteria	0	Actinobacteria	100	48	1	144	3.35e-27	102
MTC_121033	KAG0921144.1	64495	Rhizopus oryzae	Eukaryota	Fungi	Mucoromycota	99.1	108	1	324	1.22e-70	218
MTC_122731	NTC45513.1		N/A	N/A	N/A	N/A	100	48	1	144	8.48e-22	91.3
MTC_122837	NTC45513.1		N/A	N/A	N/A	N/A	100	63	1	189	3.34e-33	120
MTC_55283	WP_182366776.1	2726956	Pseudomonas sp. MSPm1	Bacteria	0	Proteobacteria	98.6	629	1	1887	0	1223
MTC_64662	WP_099056449.1	1571470	Rhizobium sp. ACO-34A	Bacteria	0	Proteobacteria	95.6	453	1	1359	0	872
MTC_77949	WP_184638649.1	1775474	Variovorax guangxiensis	Bacteria	0	Proteobacteria	99.5	384	1	1152	2.55e-269	753
MTC_80151	PZR70664.1	316	Pseudomonas stutzeri	Bacteria	0	Proteobacteria	98.9	277	1	831	4.25e-187	535
BBC_130902	WP_062589224.1	1736332	Rhizobium sp. Leaf311	Bacteria	0	Proteobacteria	95.8	897	178	2868	0	1739
BBC_135400	WP_163902327.1	240521	Rhizobium daejeonense	Bacteria	0	Proteobacteria	95.4	282	1	846	3.03e-188	550
BBC_149910	MBS1182790.1		N/A	N/A	N/A	N/A	85.5	297	1	891	2.46e-168	478
BBC_164576	WP_186556300.1	2745493	Pseudomonas sp. SWRI10	Bacteria	0	Proteobacteria	99	313	1	939	1.29e-216	624
BBC_168468	MBI3703528.1		N/A	N/A	N/A	N/A	77.8	36	58	165	5.69e-06	52.4
BBC_177863	WP_213283992.1	156981	Cellulomonas hominis	Bacteria	0	Actinobacteria	93.4	366	1	1098	2.34e-241	691
BBC_181723	WP_194362136.1	240521	Rhizobium daejeonense	Bacteria	0	Proteobacteria	98.1	486	1	1458	0	966
BBC_190944	CCD96677.1	566679	Bradyrhizobium sp. ORS 375	Bacteria	0	Proteobacteria	95.2	231	1	693	3.28e-162	459
BBC_199362	OJU22871.1	1895710	Alphaproteobacteria bacterium 64-6	Bacteria	0	Proteobacteria	92.9	42	1	126	2.16e-18	87
BBC_203603	EEH28408.1	595498	Burkholderia pseudomallei Pakistan 9	Bacteria	0	Proteobacteria	92.1	101	1	303	3.62e-59	194
BBC_206697	MBN8931178.1		N/A	N/A	N/A	N/A	95	100	1	300	2.35e-61	195
BBC_220411	GBL54745.1	53408	Pseudomonas citronellolis	Bacteria	0	Proteobacteria	99	99	1	297	2.38e-57	200
BBC_22841	KAF1023315.1	1177982	Acidovorax wautersii	Bacteria	0	Proteobacteria	96.4	983	1	2949	0	1890
BBC_62197	WP_008357834.1	1386;1178537;2683680	Bacillus;Bacillus xiamenensis;Bacillus sp. ms-22	Bacteria	0	Firmicutes	100	909	1	2727	0	1815
BBC_73130	WP_125947861.1	663243;2496118;2496119	unclassified Variovorax;Variovorax sp. 553;Variovorax sp. 679	Bacteria	0	Proteobacteria	98.8	955	1	2865	0	1899
BBC_78121	WP_159013365.1	1747225	Acidisoma sp. S159	Bacteria	0	Proteobacteria	88.7	679	1	2037	0	1223
BBC_85886	KAF1019373.1	1177982	Acidovorax wautersii	Bacteria	0	Proteobacteria	92.1	718	1	2154	0	1308
DCL_27663	WP_137393287.1	160699	Agrobacterium larrymoorei	Bacteria	0	Proteobacteria	100	84	1	252	4.05e-48	173
DCR_107690	MBP6893777.1		N/A	N/A	N/A	N/A	100	100	1	300	1.99e-58	203
DCR_110221	WP_176591403.1	2743473	Sphingobium sp. EM0848	Bacteria	0	Proteobacteria	95.5	221	1	663	8.57e-140	424
DCR_11815	WP_043679788.1	75697	Castellaniella defragrans	Bacteria	0	Proteobacteria	95.2	891	1	2673	0	1707
DCR_119721	MBE0630603.1		N/A	N/A	N/A	N/A	93.1	202	1	606	4e-131	382
DCR_127203	MBN8931178.1		N/A	N/A	N/A	N/A	97.9	189	19	585	1.23e-132	379
DCR_132152	OHC96741.1	1802170	Sphingomonadales bacterium RIFCSPLOWO2_12_FULL_63_15	Bacteria	0	Proteobacteria	94	83	1	249	5.34e-45	164
DCR_138300	WP_127689474.1	2008318	Sphingobium algorifonticola	Bacteria	0	Proteobacteria	92.2	102	1	306	3.01e-55	194
DCR_156582	WP_137157223.1	2562307	Rhizobium sp. FKL33	Bacteria	0	Proteobacteria	97.6	126	1	378	2.41e-74	247
DCR_174555	OWK23565.1	61013	Rhizobium yanglingense	Bacteria	0	Proteobacteria	92.8	83	1	249	2.58e-48	157
DCR_41018	WP_188380042.1	573741	Oxalicibacterium faecigallinarum	Bacteria	0	Proteobacteria	92.6	593	1	1779	0	1116
DCR_51447	KAF1067913.1	1871043	Variovorax sp.	Bacteria	0	Proteobacteria	96.3	327	1	981	9.23e-232	654
DCR_57185	WP_205230055.1	146939	Azospira oryzae	Bacteria	0	Proteobacteria	99.2	241	1	723	2.08e-161	479
DCR_77399	WP_008329963.1	1175306	Herbaspirillum sp. GW103	Bacteria	0	Proteobacteria	99.6	483	1	1449	0	958
DCR_79599	MBJ7408083.1		N/A	N/A	N/A	N/A	97.6	82	1	246	1.88e-50	163
DCR_87599	WP_028221316.1	614212	Paraburkholderia oxyphila	Bacteria	0	Proteobacteria	100	104	1	312	1.22e-59	206
DCR_89333	HDY17633.1		N/A	N/A	N/A	N/A	79.4	233	1	696	4.09e-125	372
DCR_98684	HEB42313.1		N/A	N/A	N/A	N/A	91.7	84	1	252	6.23e-48	161
FHC_32453	WP_012905521.1	67825;637910	Citrobacter rodentium;Citrobacter rodentium ICC168	Bacteria	0	Proteobacteria	69.8	681	1	2043	0	947
FHC_59450	WP_109920709.1	1264899	Zavarzinia compransoris	Bacteria	0	Proteobacteria	81.2	596	1	1776	0	980
FHC_60883	PTV64886.1	303	Pseudomonas putida	Bacteria	0	Proteobacteria	94.2	86	1	258	1.56e-50	169
FHC_67705	WP_075044850.1	303	Pseudomonas putida	Bacteria	0	Proteobacteria	91.9	631	1	1893	0	1169
FHC_67771	WP_159500775.1	2681410	Microbacterium sp. 18062	Bacteria	0	Actinobacteria	92.9	496	1	1488	0	936
FHC_74937	VUQ24053.1	40324	Stenotrophomonas maltophilia	Bacteria	0	Proteobacteria	97.9	283	1	849	2.78e-203	566
FHC_76899	WP_126022694.1	1775474	Variovorax guangxiensis	Bacteria	0	Proteobacteria	100	145	1	435	8.05e-91	293
MBR_106401	WP_007371937.1	283686;1177180;1455607	Kosakonia radicincitans;Kosakonia radicincitans DSM 16656;Kosakonia radicincitans UMEnt01/12	Bacteria	0	Proteobacteria	100	225	1	675	2.44e-152	455
MBR_128286	WP_110154969.1	2204170	Nostoc sp. 3335mG	Bacteria	0	Cyanobacteria	73.5	170	1	510	1.06e-75	253
MBR_130905	WP_134185095.1	2135722	Pleomorphomonas sp. CF100	Bacteria	0	Proteobacteria	82	122	1	363	3.27e-45	158
MBR_136738	VDZ89315.1	61646	Lelliottia amnigena	Bacteria	0	Proteobacteria	93.2	161	1	483	3.66e-102	300
MBR_141480	MBA3271189.1		N/A	N/A	N/A	N/A	71.7	106	4	321	6.44e-45	152
MBR_146570	MSP31804.1		N/A	N/A	N/A	N/A	91.5	153	1	459	2e-87	283
MBR_161348	MBE7524212.1		N/A	N/A	N/A	N/A	85.4	48	1	144	1.45e-18	87.8
MBR_22215	WP_192666727.1	2663803	Sphingobium sp. OAE613	Bacteria	0	Proteobacteria	99.6	889	1	2667	0	1779
MBR_35461	WP_168556431.1	2586998	Novosphingobium sp. SG720	Bacteria	0	Proteobacteria	99.7	889	1	2667	0	1782
MBR_37463	MBT9443400.1		N/A	N/A	N/A	N/A	93.4	183	37	585	2.12e-116	340
MBR_50351	RZI67314.1	1871043	Variovorax sp.	Bacteria	0	Proteobacteria	90.9	99	1	297	4.85e-59	190
MBR_58427	WP_126022694.1	1775474	Variovorax guangxiensis	Bacteria	0	Proteobacteria	100	58	1	174	3.44e-29	118
MBR_62944	WP_012765311.1	69223;579405	Dickeya paradisiaca;Dickeya paradisiaca Ech703	Bacteria	0	Proteobacteria	100	457	1	1371	0	923
MBR_63045	WP_083426804.1	53408	Pseudomonas citronellolis	Bacteria	0	Proteobacteria	100	129	76	462	1.4e-86	270
MBR_64979	MBO9518363.1		N/A	N/A	N/A	N/A	86.1	639	1	1914	0	1117
MBR_87205	WP_007371937.1	283686;1177180;1455607	Kosakonia radicincitans;Kosakonia radicincitans DSM 16656;Kosakonia radicincitans UMEnt01/12	Bacteria	0	Proteobacteria	98.5	266	1	798	2.26e-177	528
MSR_05968	WP_195312283.1	615	Serratia marcescens	Bacteria	0	Proteobacteria	100	890	1	2670	0	1794
MSR_100442	WP_201658939.1	273251	Paraburkholderia sabiae	Bacteria	0	Proteobacteria	78.3	69	1	207	3.88e-28	116
MSR_114329	WP_169165290.1	2729175	Cellulomonas taurus	Bacteria	0	Actinobacteria	100	33	1	99	6.73e-12	70.5
MSR_115699	WP_082739636.1	76862	Cellulomonas iranensis	Bacteria	0	Actinobacteria	100	40	120	239	6.6e-18	83.2
MSR_125033	HBT69382.1		N/A	N/A	N/A	N/A	85.7	84	1	252	9.75e-46	152
MSR_128713	NNM57938.1		N/A	N/A	N/A	N/A	92.9	85	1	255	1.73e-42	157
MSR_26607	OPF97281.1	1076	Rhodopseudomonas palustris	Bacteria	0	Proteobacteria	89.3	84	1	252	3.4e-47	158
MSR_37123	WP_074578402.1	296591	Polaromonas sp. JS666	Bacteria	0	Proteobacteria	87.3	268	1	801	3.04e-151	440
MSR_42110	WP_162337358.1	69284	Pseudoxanthomonas japonensis	Bacteria	0	Proteobacteria	98.5	68	97	300	1.23e-34	136
MSR_45512	WP_184856818.1	592050	Acidovorax soli	Bacteria	0	Proteobacteria	100	84	1	252	5.9e-47	170
MSR_48348	HBT69382.1		N/A	N/A	N/A	N/A	95.2	84	1	252	2.23e-51	166
MSR_55047	WP_134185095.1	2135722	Pleomorphomonas sp. CF100	Bacteria	0	Proteobacteria	100	40	1	120	1.48e-14	75.1
MSR_70375	WP_053190877.1	1692240	Shinella sp. GWS1	Bacteria	0	Proteobacteria	95	40	1	120	8.44e-17	84
MSR_72752	MBA4224485.1		N/A	N/A	N/A	N/A	91.3	46	1	138	2.81e-18	92.4
MSR_74452	WP_045580974.1	528244	Azospirillum thiophilum	Bacteria	0	Proteobacteria	99	195	1	585	1.51e-127	390
MSR_89665	WP_213884096.1	78327	Pseudomonas mosselii	Bacteria	0	Proteobacteria	95.2	125	1	375	1.79e-72	236
MTC_112730	SSW84025.1	573	Klebsiella pneumoniae	Bacteria	0	Proteobacteria	100	246	1	738	4.27e-173	498
MTC_121272	HBT69382.1		N/A	N/A	N/A	N/A	87.8	41	1	123	4.66e-18	80.5
MTC_21733	WP_116424364.1	53408	Pseudomonas citronellolis	Bacteria	0	Proteobacteria	99.5	429	1	1287	0	867
MTC_50230	MBS1182790.1		N/A	N/A	N/A	N/A	85.5	297	1	891	9.98e-168	477
BBC_109138	WP_093198539.1	34072;1566272;1566273;1566274;1566275;1679495	Variovorax;Variovorax sp. NFACC29;Variovorax sp. NFACC28;Variovorax sp. NFACC27;Variovorax sp. NFACC26;Variovorax gossypii	Bacteria	0	Proteobacteria	99.4	793	1	2379	0	1576
BBC_13056	WP_071881715.1	571;1134687	Klebsiella oxytoca;Klebsiella michiganensis	Bacteria	0	Proteobacteria	99.9	865	1	2595	0	1721
BBC_130934	WP_108701889.1	1756993	Phytobacter sp. SCO41	Bacteria	0	Proteobacteria	99.7	864	1	2592	0	1704
BBC_183195	KAG1085963.1	64495	Rhizopus oryzae	Eukaryota	Fungi	Mucoromycota	98.1	213	1	639	6.79e-149	423
BBC_19662	WP_160833531.1	2799791	Pantoea sp. JGM49	Bacteria	0	Proteobacteria	99.9	865	1	2595	0	1731
BBC_200626	SUG74089.1	59201	Salmonella enterica subsp. enterica	Bacteria	0	Proteobacteria	97.1	280	1	840	5.36e-197	551
BBC_45567	WP_111875482.1	78229	Acidovorax anthurii	Bacteria	0	Proteobacteria	95.8	863	1	2589	0	1659
BBC_78488	HBK48967.1		N/A	N/A	N/A	N/A	98.4	186	1	558	7.4e-127	367
BBC_80886	WP_130320096.1	2512175	Stenotrophomonas sp. BK441	Bacteria	0	Proteobacteria	95.7	863	1	2589	0	1662
BBC_96264	WP_130320096.1	2512175	Stenotrophomonas sp. BK441	Bacteria	0	Proteobacteria	95.2	375	1	1125	1.83e-251	714
BBC_96867	MBN9324356.1		N/A	N/A	N/A	N/A	95.3	150	1	450	5.79e-100	293
DCR_09935	MBN9402224.1		N/A	N/A	N/A	N/A	98.3	861	1	2583	0	1689
DCR_102487	MBE3033583.1		N/A	N/A	N/A	N/A	96.8	216	169	816	7.87e-148	426
DCR_134328	WP_187947998.1	573	Klebsiella pneumoniae	Bacteria	0	Proteobacteria	93.8	32	1	96	8.31e-13	65.1
DCR_144812	MBI5790168.1		N/A	N/A	N/A	N/A	87.4	119	1	357	5.66e-68	213
DCR_38041	WP_184264215.1	189	Novispirillum itersonii	Bacteria	0	Proteobacteria	92.5	346	1	1038	1.05e-226	650
DCR_40173	WP_126186383.1	663243;1705714;2512126;2512132	unclassified Variovorax;Variovorax sp. 369;Variovorax sp. BK370;Variovorax sp. BK151	Bacteria	0	Proteobacteria	99.1	321	1	963	9.96e-223	639
DCR_64692	MBS0404357.1		N/A	N/A	N/A	N/A	92.7	96	1	288	1.43e-55	179
DCR_90193	TWR19259.1	56459	Xanthomonas vasicola	Bacteria	0	Proteobacteria	98	409	1	1227	5.7e-292	805
DCR_91342	RQM62682.1	29489	Aeromonas enteropelogenes	Bacteria	0	Proteobacteria	99.2	131	1	393	1.13e-84	258
DCR_97931	ECM8395578.1		N/A	N/A	N/A	N/A	98.2	342	1	1026	3.44e-241	666
FHC_04359	WP_021184710.1	1332069	Pantoea sp. AS-PWVM4	Bacteria	0	Proteobacteria	99.8	865	1	2595	0	1724
FHC_15485	WP_160833531.1	2799791	Pantoea sp. JGM49	Bacteria	0	Proteobacteria	99.9	865	1	2595	0	1731
FHC_46281	MBV5263313.1		N/A	N/A	N/A	N/A	88.6	861	7	2589	0	1535
FHC_57295	KAG1453543.1	64495	Rhizopus oryzae	Eukaryota	Fungi	Mucoromycota	98.1	317	1	951	5.32e-222	616
FHC_81522	HBK48967.1		N/A	N/A	N/A	N/A	99.6	237	1	711	4.92e-166	468
FHC_84343	WP_176664491.1	2587117	Variovorax sp. SG517	Bacteria	0	Proteobacteria	100	35	1	105	4.22e-14	74.3
MBR_151399	HBD37529.1		N/A	N/A	N/A	N/A	92.1	76	1	228	5.5e-43	145
MBR_152852	RZJ16679.1	1932666	Haliea sp.	Bacteria	0	Proteobacteria	91.6	119	1	357	1.32e-69	221
MBR_161161	CPM26166.1	520	Bordetella pertussis	Bacteria	0	Proteobacteria	94.7	76	1	228	9.03e-46	151
MBR_25066	WP_012764312.1	69223;579405	Dickeya paradisiaca;Dickeya paradisiaca Ech703	Bacteria	0	Proteobacteria	100	36	1	108	3.64e-15	77.4
MBR_44818	WP_126022685.1	1775474	Variovorax guangxiensis	Bacteria	0	Proteobacteria	100	369	1	1107	2.32e-260	736
MBR_57267	RTL34350.1	1891238	Burkholderiales bacterium	Bacteria	0	Proteobacteria	96.6	235	1	702	1.68e-157	450
MSR_119569	WP_122955680.1	2082385;2268087;2638319	Polaromonas sp. Pch-P;Polaromonas sp. SP1;unclassified Polaromonas	Bacteria	0	Proteobacteria	95.1	81	1	243	1.76e-40	152
MSR_119809	MBJ5085113.1		N/A	N/A	N/A	N/A	96.6	87	1	261	7.7e-52	167
MSR_120749	HBD37529.1		N/A	N/A	N/A	N/A	85.5	76	1	228	8.74e-40	137
MSR_64518	MBV2161917.1		N/A	N/A	N/A	N/A	91.1	191	1	573	4.97e-124	363
MTC_00637	WP_021184710.1	1332069	Pantoea sp. AS-PWVM4	Bacteria	0	Proteobacteria	99.5	865	1	2595	0	1721
MTC_117459	MBO9646504.1		N/A	N/A	N/A	N/A	94.4	89	1	267	2.42e-52	169
MTC_120730	MBO9646504.1		N/A	N/A	N/A	N/A	95.7	116	10	357	1.58e-74	226
MTC_121306	PZQ66284.1	562	Escherichia coli	Bacteria	0	Proteobacteria	100	124	1	372	6.14e-82	246
MTC_80393	HAK35414.1		N/A	N/A	N/A	N/A	93.5	123	1	369	1.62e-76	233
BBC_105918	WP_015813362.1	120831;471854;1736295;1895756;2605428	Dyadobacter;Dyadobacter fermentans DSM 18053;Dyadobacter sp. Leaf189;Dyadobacter sp. 50-39;Dyadobacter sp. UC 10	Bacteria	0	Bacteroidetes	100	78	1	234	3.25e-44	147
BBC_189521	WP_046103861.1	46913;429727;1660126;1895751;2083786	Devosia;Devosia chinhatensis;Pelagibacterium sp. SCN 63-17;Devosia sp. 63-57;Devosia sp. I507	Bacteria	0	Proteobacteria	100	78	1	234	6.56e-44	146
BBC_192251	WP_143948054.1	1247510	Verticiella sediminum	Bacteria	0	Proteobacteria	100	57	1	171	2.06e-28	106
BBC_196152	WP_046981398.1	1236;676599;1440765	Gammaproteobacteria;Stenotrophomonas panacihumi;Xanthomonas hyacinthi DSM 19077	Bacteria	0	Proteobacteria	100	79	1	237	1e-43	145
BBC_209205	WP_009664389.1	75682;375286;937450	Oxalobacteraceae;Janthinobacterium sp. Marseille;Oxalobacteraceae bacterium IMCC9480	Bacteria	0	Proteobacteria	100	79	1	237	7.34e-44	146
BBC_223310	RZL67734.1	1871043	Variovorax sp.	Bacteria	0	Proteobacteria	97.1	35	1	105	7.65e-15	70.5
DCL_22839	WP_007403554.1	13687;1007104;1390395	Sphingomonas;Sphingomonas sp. S17;Sphingomonas sp. LK11	Bacteria	0	Proteobacteria	100	78	1	234	1.61e-44	147
DCR_104666	ART37100.1	77133	uncultured bacterium	Bacteria	0	0	96.2	78	1	234	8.24e-43	143
DCR_105768	WP_004122114.1	391;82115;363754;698761;1895819;2028343	Rhizobium sp.;Rhizobiaceae;Rhizobium freirei PRF 81;Rhizobium tropici CIAT 899;Rhizobium sp. 60-20;Rhizobium sp. 11515TR	Bacteria	0	Proteobacteria	100	78	1	234	4.81e-44	146
DCR_106161	WP_007689016.1	41297;861109;1802170;1986231	Sphingomonadaceae;Sphingobium indicum B90A;Sphingomonadales bacterium RIFCSPLOWO2_12_FULL_63_15;Sphingomonadaceae bacterium MED-G03	Bacteria	0	Proteobacteria	100	77	1	231	1.29e-43	145
DCR_115629	WP_026751146.1	563835;1235997;1802166;1802167;1812911;1869212;1970493;1970572;1970574;1970575;1970576;1970577;1970578;2015574;2080766	Chitinophagaceae;Hydrobacter penzbergensis;Sphingobacteriia bacterium RIFOXYC2_FULL_35_18;Sphingobacteriia bacterium RIFOXYD2_FULL_35_12;Flavihumibacter sp. CACIAM 22H1;Chitinophagaceae bacterium;Bacteroidetes bacterium 24-39-8;Sphingobacteriia bacterium 24-36-13;Sphingobacteriia bacterium 32-37-4;Sphingobacteriia bacterium 35-36-14;Sphingobacteriia bacterium 35-40-8;Sphingobacteriia bacterium 39…	Bacteria	0	Bacteroidetes	100	78	1	234	1.61e-44	147
DCR_127484	MBK9217974.1		N/A	N/A	N/A	N/A	100	36	1	108	3.33e-15	72
DCR_130048	WP_125243554.1	2493092	Aquabacterium sp. SJQ9	Bacteria	0	Proteobacteria	96.2	79	1	237	8.59e-43	143
DCR_139162	WP_005300909.1	642;380703;1895698;1934400	Aeromonas;Aeromonas hydrophila subsp. hydrophila ATCC 7966;Aeromonas sp. 62-46;Pseudorhodobacter sp.	Bacteria	0	Proteobacteria	100	78	1	234	1.62e-42	142
DCR_143808	WP_056646241.1	1736590;2135638;2684926	Acidovorax sp. Root70;Acidovorax sp. 107;unclassified Acidovorax	Bacteria	0	Proteobacteria	98.7	79	1	237	1.73e-44	147
DCR_148836	WP_007689016.1	41297;861109;1802170;1986231	Sphingomonadaceae;Sphingobium indicum B90A;Sphingomonadales bacterium RIFCSPLOWO2_12_FULL_63_15;Sphingomonadaceae bacterium MED-G03	Bacteria	0	Proteobacteria	100	55	1	165	1.08e-27	104
DCR_156465	WP_007679564.1	41297;158500;473781;555793;1144305;1609758	Sphingomonadaceae;Novosphingobium resinovorum;Sphingomonas sp. LH128;Novosphingobium sp. Rr 2-17;Novosphingobium sp. AP12;Novosphingobium sp. P6W	Bacteria	0	Proteobacteria	100	78	1	234	1.95e-45	150
DCR_157683	WP_020474361.1	360055	Zavarzinella formosa	Bacteria	0	Planctomycetes	87.2	78	4	237	1.69e-37	130
DCR_167814	WP_003531676.1	381;394;69974;82115;266834;647869;1358416;1406865;1449788;2037902;2572900;2572901	Mesorhizobium loti;Sinorhizobium fredii NGR234;Mesorhizobium plurifarium;Rhizobiaceae;Sinorhizobium meliloti 1021;Sinorhizobium sp. GW3;Sinorhizobium sp. GL2;Sinorhizobium meliloti CCBAU 01290;Sinorhizobium sp. LM21;Ensifer sp. MMN_5;Ensifer sp. SEMIA 134;Ensifer sp. SEMIA 135	Bacteria	0	Proteobacteria	100	78	1	234	7.96e-45	148
DCR_41666	WP_137395947.1	160699	Agrobacterium larrymoorei	Bacteria	0	Proteobacteria	96.3	80	1	240	9.57e-45	148
DCR_53511	WP_004272228.1	28077;1003237;1441467;1543705	Nitrospirillum amazonense;Nitrospirillum amazonense Y2;Nitrospirillum amazonense CBAmc;Nitrospirillum	Bacteria	0	Proteobacteria	71	31	88	180	4.1e-06	50.1
DCR_77734	WP_006463505.1	963;964;757424;1078773	Herbaspirillum;Herbaspirillum seropedicae;Herbaspirillum seropedicae SmR1;Herbaspirillum rubrisubalbicans M1	Bacteria	0	Proteobacteria	100	79	1	237	8.59e-43	143
DCR_89857	WP_137912864.1	1913989;2502208	Gammaproteobacteria bacterium;Rudaea sp. 3F27F6	Bacteria	0	Proteobacteria	100	79	1	237	8.91e-45	148
DCR_90332	WP_035083768.1	46913;46914;1736229;1736374;1736587	Devosia;Devosia riboflavina;Devosia sp. Leaf64;Devosia sp. Leaf420;Devosia sp. Root685	Bacteria	0	Proteobacteria	100	78	1	234	9.72e-44	145
DCR_94685	WP_072598110.1	1921510	Tardibacter chloracetimidivorans	Bacteria	0	Proteobacteria	98.7	77	1	231	1.14e-42	143
FHL_49185	KDS02049.1	562;573;624;1054953	Escherichia coli;Klebsiella pneumoniae;Shigella sonnei;Salmonella enterica subsp. enterica serovar Heidelberg str. RI-11-014316	Bacteria	0	Proteobacteria	100	34	1	102	3.55e-14	68.2
MBR_120038	RYD28831.1	2026800	Verrucomicrobiaceae bacterium	Bacteria	0	Verrucomicrobia	100	78	1	234	1.74e-46	152
MBR_121725	WP_007672577.1	75;1428;1736579;1970329;1970330	Caulobacter;Bacillus thuringiensis;Caulobacter sp. Root656;Caulobacter sp. 12-67-6;Caulobacter sp. 32-67-35	Bacteria	0	Proteobacteria;Firmicutes	100	79	1	237	1.08e-45	150
MBR_128269	CFN79416.1	520	Bordetella pertussis	Bacteria	0	Proteobacteria	94.7	76	228	1	1.48e-44	150
MBR_144282	NUR55472.1	1978231	Acidobacteria bacterium	Bacteria	0	Acidobacteria	98.3	59	1	177	1.02e-29	109
MBR_146858	MBI4921355.1	1909294	Hyphomicrobiales bacterium	Bacteria	0	Proteobacteria	98.7	78	1	234	9.72e-44	145
MBR_156449	WP_003531676.1	381;394;69974;82115;266834;647869;1358416;1406865;1449788;2037902;2572900;2572901	Mesorhizobium loti;Sinorhizobium fredii NGR234;Mesorhizobium plurifarium;Rhizobiaceae;Sinorhizobium meliloti 1021;Sinorhizobium sp. GW3;Sinorhizobium sp. GL2;Sinorhizobium meliloti CCBAU 01290;Sinorhizobium sp. LM21;Ensifer sp. MMN_5;Ensifer sp. SEMIA 134;Ensifer sp. SEMIA 135	Bacteria	0	Proteobacteria	98.7	78	1	234	5.84e-45	149
MBR_157531	MBN8736734.1	1660135;1895868;2052182	Rhodanobacter sp. SCN 66-43;Xanthomonadales bacterium 66-474;Rhodanobacteraceae bacterium	Bacteria	0	Proteobacteria	100	79	1	237	3.63e-44	147
MBR_27992	WP_026751146.1	563835;1235997;1802166;1802167;1812911;1869212;1970493;1970572;1970574;1970575;1970576;1970577;1970578;2015574;2080766	Chitinophagaceae;Hydrobacter penzbergensis;Sphingobacteriia bacterium RIFOXYC2_FULL_35_18;Sphingobacteriia bacterium RIFOXYD2_FULL_35_12;Flavihumibacter sp. CACIAM 22H1;Chitinophagaceae bacterium;Bacteroidetes bacterium 24-39-8;Sphingobacteriia bacterium 24-36-13;Sphingobacteriia bacterium 32-37-4;Sphingobacteriia bacterium 35-36-14;Sphingobacteriia bacterium 35-40-8;Sphingobacteriia bacterium 39…	Bacteria	0	Bacteroidetes	100	78	1	234	8.3e-45	148
MBR_28325	WP_026751146.1	563835;1235997;1802166;1802167;1812911;1869212;1970493;1970572;1970574;1970575;1970576;1970577;1970578;2015574;2080766	Chitinophagaceae;Hydrobacter penzbergensis;Sphingobacteriia bacterium RIFOXYC2_FULL_35_18;Sphingobacteriia bacterium RIFOXYD2_FULL_35_12;Flavihumibacter sp. CACIAM 22H1;Chitinophagaceae bacterium;Bacteroidetes bacterium 24-39-8;Sphingobacteriia bacterium 24-36-13;Sphingobacteriia bacterium 32-37-4;Sphingobacteriia bacterium 35-36-14;Sphingobacteriia bacterium 35-40-8;Sphingobacteriia bacterium 39…	Bacteria	0	Bacteroidetes	100	78	1	234	8.3e-45	148
MBR_30487	MBD3271781.1		N/A	N/A	N/A	N/A	67.1	79	1	237	2.63e-26	102
MSR_120149	MBE2268549.1		N/A	N/A	N/A	N/A	79.7	79	1	237	6.31e-36	126
MSR_23624	WP_056204266.1	50259;335058	Rubrivivax sp.;Pelomonas	Bacteria	0	Proteobacteria	100	79	1	237	1.54e-45	150
MSR_58024	WP_151019157.1	2613840	Delftia sp. BR1	Bacteria	0	Proteobacteria	100	35	1	105	4e-15	71.6
MSR_60720	WP_003058049.1	2;164759;232721;397945;398578;535289;1302548;1537702;1603291;1660085;1660095;1660096;1660161;1797549;1797553;1797554;1797559;1797567;1805104;1805105;1895692;1895703;1895726;1895727;1895728;1895732;1895749;1970307;1970308;1970309;1970310;1970312;1970313;2030806;2035215;2653893	Bacteria;Diaphorobacter nitroreducens;Acidovorax sp. JS42;Acidovorax citrulli AAC00-1;Delftia acidovorans SPH-1;Acidovorax ebreus TPSY;Diaphorobacter sp. DS2;Delftia sp. 670;Alicycliphilus sp. B1;Acidovorax sp. SCN 65-108;Comamonas sp. SCN 65-56;Comamonas sp. SCN 67-35;Comamonadaceae bacterium SCN 68-20;Burkholderiales bacterium GWA2_64_37;Burkholderiales bacterium RIFCSPHIGHO2_01_FULL_64_960;Bur…	Bacteria	0	0;Proteobacteria	100	79	1	237	1.54e-45	150
MSR_73764	WP_075641075.1	373;227290;1848972;1867956	Agrobacterium vitis;Rhizobium/Agrobacterium group;Allorhizobium terrae;Rhizobium oryziradicis	Bacteria	0	Proteobacteria	100	78	1	234	4.11e-45	149
MSR_78155	NUS61350.1		N/A	N/A	N/A	N/A	97.1	35	1	105	2.3e-14	69.3
MSR_78923	WP_068606668.1	114248;335431;1101373	Tepidimonas;Tepidimonas thermarum;Tepidimonas fonticaldi	Bacteria	0	Proteobacteria	63.5	63	1	189	8.28e-17	78.2
MTL_56816	CVI58885.1	1183425	Agrobacterium deltaense NCPPB 1641	Bacteria	0	Proteobacteria	94.4	90	270	1	5.05e-60	189
BBC_148115	WP_133645858.1	2547393	Paraburkholderia sp. LD6	Bacteria	0	Proteobacteria	95.2	433	1	1245	1.38e-272	753
BBC_171207	WP_125359932.1	2479851	Stenotrophomonas sp. 278	Bacteria	0	Proteobacteria	97.9	438	1	1314	4.48e-283	780
BBC_171224	WP_140725216.1	701189	Pseudomonas sp. Hp2	Bacteria	0	Proteobacteria	91.9	283	1	849	1.21e-169	486
BBC_172630	GHH54011.1	86183	[Pseudomonas] boreopolis	Bacteria	0	Proteobacteria	95	119	1	357	5.23e-65	213
BBC_214267	WP_034312859.1	137773	Herbaspirillum sp. B501	Bacteria	0	Proteobacteria	98.1	52	1	156	6.11e-26	101
BBC_78315	MBO7175690.1		N/A	N/A	N/A	N/A	56.9	58	109	282	1.85e-08	67
BBC_83142	WP_160872750.1	2692210	Shinella sp. AETb1-6	Bacteria	0	Proteobacteria	99.5	430	67	1356	2.57e-284	784
DCR_05542	WP_151024790.1	75697	Castellaniella defragrans	Bacteria	0	Proteobacteria	96.5	430	1	1290	1.8e-276	763
DCR_141031	WP_034332602.1	95609	Herbaspirillum sp. B39	Bacteria	0	Proteobacteria	99.5	186	1	558	7e-115	343
DCR_148404	WP_205230389.1	146939	Azospira oryzae	Bacteria	0	Proteobacteria	100	91	1	273	4.48e-50	173
DCR_47818	KAF0224989.1	1898112	Rhodospirillaceae bacterium	Bacteria	0	Proteobacteria	84.9	430	1	1290	1.92e-241	674
DCR_50373	TAM51366.1	1926495	Paraburkholderia sp.	Bacteria	0	Proteobacteria	94.5	433	1	1299	5.84e-279	769
DCR_59653	MBP7329910.1	1872437	Alicycliphilus sp.	Bacteria	0	Proteobacteria	91.3	436	49	1356	1.75e-269	747
MBL_10458	WP_015855234.1	69223;579405	Dickeya paradisiaca;Dickeya paradisiaca Ech703	Bacteria	0	Proteobacteria	100	431	1	1293	1.44e-280	773
MBL_39808	WP_008330741.1	1175306	Herbaspirillum sp. GW103	Bacteria	0	Proteobacteria	61.6	367	1	693	1.29e-120	360
MBL_40410	WP_193223795.1	287	Pseudomonas aeruginosa	Bacteria	0	Proteobacteria	95.2	83	28	276	4.42e-46	155
MBL_43175	WP_131660147.1	2527958	Pseudoxanthomonas sp. NML171590	Bacteria	0	Proteobacteria	100	106	1	318	1.69e-60	201
MBR_107737	WP_015855234.1	69223;579405	Dickeya paradisiaca;Dickeya paradisiaca Ech703	Bacteria	0	Proteobacteria	100	182	1	546	7.37e-108	325
MBR_115157	WP_074977418.1	53408	Pseudomonas citronellolis	Bacteria	0	Proteobacteria	100	189	1	567	1.13e-116	348
MBR_149424	WP_106596777.1	1591085	Dyadobacter jiangsuensis	Bacteria	0	Bacteroidetes	98	51	1	153	7.39e-21	94
MBR_45271	WP_140725216.1	701189	Pseudomonas sp. Hp2	Bacteria	0	Proteobacteria	89.7	234	28	729	2.3e-135	398
MBR_85551	MBB3642020.1		N/A	N/A	N/A	N/A	99.7	291	1	873	6.95e-182	514
MSL_30385	WP_159971539.1	2653166	Pseudomonas sp. 8Z	Bacteria	0	Proteobacteria	86.3	380	1	1008	7.21e-198	560
MTL_50903	GHH54011.1	86183	[Pseudomonas] boreopolis	Bacteria	0	Proteobacteria	94.2	120	1	360	8.25e-64	210
BBC_124543	WP_166298165.1	1404429	Bradyrhizobium sp. 2S1	Bacteria	0	Proteobacteria	94.7	888	1	2622	0	1639
BBC_128616	WP_137394185.1	160699	Agrobacterium larrymoorei	Bacteria	0	Proteobacteria	98.2	726	1	2175	0	1364
BBC_156951	WP_075614762.1	887144	Rhizobium taibaishanense	Bacteria	0	Proteobacteria	98.5	742	1	2226	0	1446
BBC_183731	MBN9279940.1		N/A	N/A	N/A	N/A	93.7	286	1	858	1.27e-171	498
BBC_184638	WP_184354973.1	2586986	Rhizobium sp. BK602	Bacteria	0	Proteobacteria	100	310	1	930	1.24e-185	544
BBC_210628	KDR91265.1	1315272	Agrobacterium tumefaciens GW4	Bacteria	0	Proteobacteria	100	123	1	369	2.67e-66	214
BBC_210631	KDR91265.1	1315272	Agrobacterium tumefaciens GW4	Bacteria	0	Proteobacteria	100	123	1	369	6.92e-67	215
BBC_217159	KDR91265.1	1315272	Agrobacterium tumefaciens GW4	Bacteria	0	Proteobacteria	100	74	1	222	5.13e-33	126
BBC_220777	WP_163899474.1	240521	Rhizobium daejeonense	Bacteria	0	Proteobacteria	96.7	123	1	369	9.48e-62	213
BBC_225704	BCJ91589.1	708113	Rhizobiales bacterium IZ6	Bacteria	0	Proteobacteria	86	57	1	171	5.48e-18	86.7
BBC_31243	WP_159366618.1	13690	Sphingobium yanoikuyae	Bacteria	0	Proteobacteria	99.8	884	1	2652	0	1729
BBC_37709	WP_158805222.1	2634065	unclassified Acidisoma	Bacteria	0	Proteobacteria	85.5	876	7	2631	0	1473
BBC_81408	WP_075614762.1	887144	Rhizobium taibaishanense	Bacteria	0	Proteobacteria	97	164	1	492	1.04e-85	279
BBC_95804	WP_107674381.1	1075;1188250	Rhodobacter blasticus;Rhodobacter blasticus DSM 2131	Bacteria	0	Proteobacteria	82.2	793	1	2379	0	1300
DCR_118628	WP_163682309.1	1105283	Magnetospirillum aberrantis	Bacteria	0	Proteobacteria	82	139	1	363	3.2e-55	195
DCR_127182	TMJ21533.1	1913988	Alphaproteobacteria bacterium	Bacteria	0	Proteobacteria	73.4	158	498	58	1.39e-66	218
DCR_143874	TMK10301.1	1913988	Alphaproteobacteria bacterium	Bacteria	0	Proteobacteria	70.8	168	4	477	2.6e-64	209
DCR_42163	WP_137394185.1	160699	Agrobacterium larrymoorei	Bacteria	0	Proteobacteria	98.1	860	1	2577	0	1637
DCR_57931	RTM10820.1	2072420	Bradyrhizobiaceae bacterium	Bacteria	0	Proteobacteria	96.8	124	1	372	2.64e-65	213
MBR_108056	RYD89957.1	1978525	Sphingomonadales bacterium	Bacteria	0	Proteobacteria	86	57	1	171	2.87e-21	90.5
MBR_161057	MBO9695797.1		N/A	N/A	N/A	N/A	91.3	103	1	309	4.39e-49	177
MBR_20659	WP_192666916.1	2663803	Sphingobium sp. OAE613	Bacteria	0	Proteobacteria	98.6	884	1	2652	0	1712
MBR_63865	WP_066806050.1	40681	Sphingomonas asaccharolytica	Bacteria	0	Proteobacteria	95.5	154	1	462	1.53e-81	268
MBR_72045	WP_169473932.1	2644732	unclassified Novosphingobium	Bacteria	0	Proteobacteria	100	184	1	552	5.21e-104	328
MBR_75292	WP_072596389.1	1921510	Tardibacter chloracetimidivorans	Bacteria	0	Proteobacteria	85	307	1	918	2.2e-160	479
MBR_77723	MBO9603175.1		N/A	N/A	N/A	N/A	78	473	1	1380	1.23e-235	678
MSR_21749	WP_054162402.1	1523430	Rhodopseudomonas sp. AAP120	Bacteria	0	Proteobacteria	99.6	270	1	810	1.18e-159	476
MSR_27622	WP_164605717.1	2269369	Rhodopseudomonas sp. BR0M22	Bacteria	0	Proteobacteria	100	151	1	453	7.38e-82	268
MSR_43628	WP_164605717.1	2269369	Rhodopseudomonas sp. BR0M22	Bacteria	0	Proteobacteria	92.7	151	1	420	2.17e-71	240
MSR_57516	WP_211385265.1	375	Bradyrhizobium japonicum	Bacteria	0	Proteobacteria	95.7	47	1	141	5.17e-16	80.5
MTL_44887	WP_163899474.1	240521	Rhizobium daejeonense	Bacteria	0	Proteobacteria	98.4	193	1	579	7.14e-121	374
BBC_111182	WP_133649019.1	2547393	Paraburkholderia sp. LD6	Bacteria	0	Proteobacteria	99	105	1	315	4.58e-65	215
BBC_118742	WP_108234185.1	404407	Pseudomonas indoloxydans	Bacteria	0	Proteobacteria	91.7	278	1	834	9.46e-183	521
BBC_118791	WP_192489215.1	2769302	Agrobacterium sp. AGB01	Bacteria	0	Proteobacteria	94.5	476	1	1428	0	881
BBC_134490	MBB4103823.1		N/A	N/A	N/A	N/A	74.5	396	1	1188	1.13e-211	599
BBC_149247	WP_042307448.1	311230	Paraburkholderia terrae	Bacteria	0	Proteobacteria	90.2	482	1	1446	0	877
BBC_175361	WP_116422850.1	53408	Pseudomonas citronellolis	Bacteria	0	Proteobacteria	100	481	1	1443	0	965
BBC_179916	WP_163900851.1	240521	Rhizobium daejeonense	Bacteria	0	Proteobacteria	92.6	244	1	732	2.04e-147	430
BBC_18434	WP_143508844.1	1734450	Pseudomonas sp. ALS1279	Bacteria	0	Proteobacteria	95.6	481	1	1443	0	926
BBC_184654	WP_176664038.1	2587117	Variovorax sp. SG517	Bacteria	0	Proteobacteria	98.4	123	1	369	6.5e-80	253
BBC_185964	WP_213756892.1	2836179	Ancylobacter sp. VKM B-3255	Bacteria	0	Proteobacteria	86.7	362	1	1086	8.98e-229	642
BBC_193458	WP_134649347.1	1967500;1967501;2643062	Shinella sp. MEC089;Shinella sp. MEC087;unclassified Shinella	Bacteria	0	Proteobacteria	98.8	332	1	996	3.92e-235	656
BBC_196797	WP_156428580.1	1336742	Agrobacterium sp. JL28	Bacteria	0	Proteobacteria	100	100	1	300	7.13e-67	206
BBC_197403	WP_193728485.1	2755039	Devosia sp. CC-YST696	Bacteria	0	Proteobacteria	87.6	194	7	588	1.01e-116	350
BBC_199668	WP_099058831.1	1571470	Rhizobium sp. ACO-34A	Bacteria	0	Proteobacteria	99.4	176	1	528	3.86e-118	352
BBC_210633	WP_125147042.1	1183412	Agrobacterium deltaense	Bacteria	0	Proteobacteria	100	60	1	180	5.46e-35	123
BBC_214004	AMX04409.1	61645	Enterobacter asburiae	Bacteria	0	Proteobacteria	98	150	1	450	2.08e-104	305
BBC_216676	MBN9589585.1	1895709	Alphaproteobacteria bacterium 64-11	Bacteria	0	Proteobacteria	80.6	155	1	465	7.08e-85	267
BBC_226330	WP_156428580.1	1336742	Agrobacterium sp. JL28	Bacteria	0	Proteobacteria	99	100	1	300	7.13e-67	206
BBC_226408	WP_125147042.1	1183412	Agrobacterium deltaense	Bacteria	0	Proteobacteria	98.3	60	1	180	1.56e-34	122
BBC_31200	WP_124088780.1	2483812	Xinfangfangia humi	Bacteria	0	Proteobacteria	82.2	483	1	1449	4.5e-283	784
BBC_37756	SEF19838.1	1566272;1566273;1566274;1566275	Variovorax sp. NFACC29;Variovorax sp. NFACC28;Variovorax sp. NFACC27;Variovorax sp. NFACC26	Bacteria	0	Proteobacteria	97.9	472	1	1416	0	933
BBC_45143	HCL52743.1		N/A	N/A	N/A	N/A	96.7	60	1	180	2.82e-34	120
BBC_45873	WP_186556316.1	2745493	Pseudomonas sp. SWRI10	Bacteria	0	Proteobacteria	100	484	1	1452	0	978
BBC_66302	WP_132279912.1	2485113	Neorhizobium sp. JUb45	Bacteria	0	Proteobacteria	81.3	475	1	1425	1.81e-278	772
BBC_68937	WP_057016706.1	280333	Bradyrhizobium pachyrhizi	Bacteria	0	Proteobacteria	97.4	470	1	1410	0	892
BBC_89711	WP_159012872.1	1747225	Acidisoma sp. S159	Bacteria	0	Proteobacteria	76.8	492	1	1464	3.13e-275	765
DCR_101697	WP_115536366.1	2291023	Trinickia dinghuensis	Bacteria	0	Proteobacteria	95.5	157	1	471	1.82e-100	308
DCR_108342	WP_170128636.1	888845	Minicystis rosea	Bacteria	0	Proteobacteria	68.1	188	687	124	5.69e-78	259
DCR_123679	KAF0094370.1	1898112	Rhodospirillaceae bacterium	Bacteria	0	Proteobacteria	97.9	48	1	144	1.28e-21	96.7
DCR_125844	WP_099058831.1	1571470	Rhizobium sp. ACO-34A	Bacteria	0	Proteobacteria	100	129	1	387	1.39e-85	267
DCR_135975	MBJ7436129.1		N/A	N/A	N/A	N/A	96.9	128	1	384	6.46e-86	257
DCR_140921	MBI2224645.1		N/A	N/A	N/A	N/A	80.7	140	1	420	1.46e-76	234
DCR_150296	WP_134748361.1	2547399	Paraburkholderia sp. 7MH5	Bacteria	0	Proteobacteria	93.4	76	1	228	6.71e-40	147
DCR_163484	WP_188379418.1	573741	Oxalicibacterium faecigallinarum	Bacteria	0	Proteobacteria	94.9	59	1	177	4.72e-29	117
DCR_167283	TLS17829.1	1891241	Betaproteobacteria bacterium	Bacteria	0	Proteobacteria	100	114	1	342	3.36e-76	243
DCR_169352	MBN9004625.1		N/A	N/A	N/A	N/A	97.7	87	1	261	1.52e-50	175
DCR_21381	WP_192489215.1	2769302	Agrobacterium sp. AGB01	Bacteria	0	Proteobacteria	75.1	474	7	1428	7.42e-256	715
DCR_24077	WP_097200222.1	1884383	Variovorax sp. YR752	Bacteria	0	Proteobacteria	97.7	472	1	1416	0	931
DCR_27081	WP_188379418.1	573741	Oxalicibacterium faecigallinarum	Bacteria	0	Proteobacteria	83.9	471	1	1410	5.05e-290	801
DCR_38070	MBC7952293.1		N/A	N/A	N/A	N/A	84.5	413	1	1239	6.91e-253	704
DCR_46096	WP_027674979.1	160699	Agrobacterium larrymoorei	Bacteria	0	Proteobacteria	98.9	476	1	1428	0	908
DCR_53315	WP_142846334.1	358	Agrobacterium tumefaciens	Bacteria	0	Proteobacteria	99.3	152	1	456	9.62e-106	310
DCR_75082	WP_128262936.1	108015	Bradyrhizobium yuanmingense	Bacteria	0	Proteobacteria	97.5	81	1	243	4.64e-51	166
DCR_75520	WP_175781816.1	179879	Burkholderia anthina	Bacteria	0	Proteobacteria	85.8	218	1	654	3.71e-124	370
DCR_77551	WP_100237521.1	1983755	Sphingobium sp. LB126	Bacteria	0	Proteobacteria	93.6	218	1	654	1.14e-141	414
DCR_79469	WP_184294561.1	373	Agrobacterium vitis	Bacteria	0	Proteobacteria	89.5	475	1	1425	1.11e-302	833
DCR_85647	WP_149268778.1	2607285	Azospirillum sp. Sh1	Bacteria	0	Proteobacteria	100	52	1	156	1.88e-26	109
DCR_89214	WP_085084907.1	286727	Azospirillum oryzae	Bacteria	0	Proteobacteria	98.1	417	1	1251	5.96e-293	806
DCR_93402	WP_129146167.1	1549949	Bradyrhizobium vignae	Bacteria	0	Proteobacteria	100	81	1	243	3.36e-50	165
FHC_29581	WP_110915647.1	1812935	Enterobacter roggenkampii	Bacteria	0	Proteobacteria	92.4	475	1	1425	0	877
FHC_31038	WP_214010836.1	1937790	Ancylobacter sonchi	Bacteria	0	Proteobacteria	52.8	89	1	267	8.3e-24	104
FHC_40216	WP_183188520.1	217068	Angulomicrobium tetraedrale	Bacteria	0	Proteobacteria	83.5	473	1	1419	1.74e-287	795
FHC_50572	WP_192638399.1	2615126	unclassified Starkeya	Bacteria	0	Proteobacteria	88.8	482	1	1446	8.87e-308	847
FHC_58486	WP_070086842.1	1661056	Pseudomonas sp. NBRC 111141	Bacteria	0	Proteobacteria	98.4	182	1	546	3.22e-124	361
FHC_61931	WP_088238052.1	1005665;2183903	Kosakonia oryzendophytica;Enterobacter sp. AG5470	Bacteria	0	Proteobacteria	98.5	478	1	1434	0	957
FHC_93141	WP_043878693.1	6;2183897	Azorhizobium;Azorhizobium sp. AG788	Bacteria	0	Proteobacteria	96.1	127	1	381	3.6e-82	258
MBR_05164	WP_192667790.1	2663803	Sphingobium sp. OAE613	Bacteria	0	Proteobacteria	97.9	482	1	1446	0	928
MBR_112311	WP_176648627.1	2587016	Duganella sp. SG902	Bacteria	0	Proteobacteria	99.5	190	1	570	2.21e-128	379
MBR_140925	WP_126019668.1	1775474	Variovorax guangxiensis	Bacteria	0	Proteobacteria	79.5	112	1	336	2.34e-49	173
MBR_24668	WP_121507490.1	2135632	Acidovorax sp. 93	Bacteria	0	Proteobacteria	85.2	485	1	1455	1.26e-306	844
MBR_33810	HCL52743.1		N/A	N/A	N/A	N/A	96.7	60	1	180	1.46e-34	121
MBR_37558	WP_176667700.1	2587117	Variovorax sp. SG517	Bacteria	0	Proteobacteria	95.2	419	1	1257	1.24e-293	808
MBR_40791	WP_188379418.1	573741	Oxalicibacterium faecigallinarum	Bacteria	0	Proteobacteria	83.9	453	1	1356	2.52e-274	760
MBR_42528	WP_035888717.1	283686;1177180;1330547;1455607;2054598	Kosakonia radicincitans;Kosakonia radicincitans DSM 16656;Kosakonia;Kosakonia radicincitans UMEnt01/12;Kosakonia sp. H7A	Bacteria	0	Proteobacteria	100	439	1	1317	0	877
MBR_44368	WP_192489215.1	2769302	Agrobacterium sp. AGB01	Bacteria	0	Proteobacteria	75.3	474	7	1428	1.83e-256	716
MBR_56913	WP_183265779.1	1303579	Acidocella aromatica	Bacteria	0	Proteobacteria	76.8	469	100	1506	1.13e-259	726
MBR_57664	WP_101941555.1	2067453	Uliginosibacterium sp. TH139	Bacteria	0	Proteobacteria	65.1	476	7	1140	1.71e-201	573
MBR_87022	WP_193820721.1	1646340	Kosakonia pseudosacchari	Bacteria	0	Proteobacteria	99.3	152	1	456	2.68e-99	304
MBR_93042	WP_188379418.1	573741	Oxalicibacterium faecigallinarum	Bacteria	0	Proteobacteria	93.4	76	1	228	5.43e-41	149
MSR_09748	RTM13730.1	2072420	Bradyrhizobiaceae bacterium	Bacteria	0	Proteobacteria	91.4	267	1	747	4.64e-169	480
MSR_101587	WP_192489215.1	2769302	Agrobacterium sp. AGB01	Bacteria	0	Proteobacteria	93	100	1	300	1.02e-55	189
MSR_126413	WP_131834116.1	100	Ancylobacter aquaticus	Bacteria	0	Proteobacteria	90.3	31	73	165	2.32e-07	58.2
MSR_130214	WP_051679281.1	1117244	Xanthobacter sp. 91	Bacteria	0	Proteobacteria	100	30	1	90	1.64e-10	65.9
MSR_18366	WP_011158864.1	1076;258594	Rhodopseudomonas palustris;Rhodopseudomonas palustris CGA009	Bacteria	0	Proteobacteria	99.2	478	1	1434	0	948
MSR_25427	WP_054161156.1	1523430	Rhodopseudomonas sp. AAP120	Bacteria	0	Proteobacteria	99	412	1	1236	2.14e-296	814
MSR_28982	WP_183265779.1	1303579	Acidocella aromatica	Bacteria	0	Proteobacteria	76.5	469	139	1545	6.23e-258	722
MSR_34252	RZJ14598.1	1932666	Haliea sp.	Bacteria	0	Proteobacteria	84	75	22	246	3.65e-40	137
MSR_38929	KAG1443444.1	64495	Rhizopus oryzae	Eukaryota	Fungi	Mucoromycota	97.4	77	1	231	4.7e-47	159
MSR_60213	WP_184294561.1	373	Agrobacterium vitis	Bacteria	0	Proteobacteria	93.8	256	1	768	3.1e-167	481
MSR_61153	RTL36502.1	1891238	Burkholderiales bacterium	Bacteria	0	Proteobacteria	97.5	240	1	720	7.49e-165	474
MTC_100760	WP_216960464.1	2801338	Lysobacter sp. MMG2	Bacteria	0	Proteobacteria	91.7	470	1	1410	4.73e-315	864
MTC_115432	WP_125147042.1	1183412	Agrobacterium deltaense	Bacteria	0	Proteobacteria	100	60	1	180	5.46e-35	123
MTC_116438	MBU0737965.1		N/A	N/A	N/A	N/A	85.1	87	1	261	1.72e-51	167
MTC_116482	WP_041851963.1	543;1566259;1898961;1920109;1920128;2116543;2183905	Enterobacteriaceae;Enterobacter sp. NFR05;[Kluyvera] intestini;Enterobacteriaceae bacterium ENNIH2;Enterobacteriaceae bacterium ENNIH3;Kluyvera sp. Nf5;Grimontella sp. AG753	Bacteria	0	Proteobacteria	98.7	154	1	462	2.09e-104	317
MTC_116968	WP_151592475.1	2650568	Ochrobactrum sp. Kaboul	Bacteria	0	Proteobacteria	89.7	58	1	174	1.21e-27	113
MTC_117620	RZM67824.1	573	Klebsiella pneumoniae	Bacteria	0	Proteobacteria	97.7	128	1	384	1.82e-90	268
MTC_121066	WP_125147042.1	1183412	Agrobacterium deltaense	Bacteria	0	Proteobacteria	100	60	1	180	5.46e-35	123
MTC_121709	WP_125147042.1	1183412	Agrobacterium deltaense	Bacteria	0	Proteobacteria	100	60	1	180	5.46e-35	123
MTC_59446	WP_108234185.1	404407	Pseudomonas indoloxydans	Bacteria	0	Proteobacteria	92.1	478	1	1434	0	877
MTC_73339	WP_176667700.1	2587117	Variovorax sp. SG517	Bacteria	0	Proteobacteria	98.5	472	1	1416	0	937
MTC_84823	KAF1018529.1	1177982	Acidovorax wautersii	Bacteria	0	Proteobacteria	94.5	476	1	1425	2.60e-313	860
MTC_86327	WP_184604853.1	2586973	Variovorax sp. BK613	Bacteria	0	Proteobacteria	95.6	472	1	1416	0	916
MTC_88914	WP_125147042.1	1183412	Agrobacterium deltaense	Bacteria	0	Proteobacteria	98.3	60	1	180	1.56e-34	122
MTC_99078	HBF31264.1		N/A	N/A	N/A	N/A	89.9	474	1	1422	2e-305	840
BBC_104792	WP_211596246.1	1820333	Paracoccus aestuariivivens	Bacteria	0	Proteobacteria	80.6	475	1	1425	2.37e-277	769
BBC_107055	WP_140816413.1	325217;2589984;2589985	unclassified Mesorhizobium;Mesorhizobium sp. CU3;Mesorhizobium sp. CU2	Bacteria	0	Proteobacteria	98.9	375	1	1125	4e-265	734
BBC_109771	WP_183789468.1	485907	Rhizobium borbori	Bacteria	0	Proteobacteria	92.3	478	1	1434	0	888
BBC_130931	RYF23554.1	1871071	Comamonadaceae bacterium	Bacteria	0	Proteobacteria	95	479	1	1437	0	908
BBC_143245	WP_140816445.1	325217;2589984;2589985	unclassified Mesorhizobium;Mesorhizobium sp. CU3;Mesorhizobium sp. CU2	Bacteria	0	Proteobacteria	98.7	156	1	468	1.14e-98	302
BBC_16104	WP_099231647.1	2021637	Sphingobium sp. IP1	Bacteria	0	Proteobacteria	100	286	1	858	3.85e-203	565
BBC_189554	MBN9265496.1		N/A	N/A	N/A	N/A	91.3	80	1	240	4.28e-42	152
BBC_199391	WP_126024301.1	1775474	Variovorax guangxiensis	Bacteria	0	Proteobacteria	99.7	305	1	915	1.44e-210	593
BBC_203702	WP_013165639.1	921;639283	Starkeya novella;Starkeya novella DSM 506	Bacteria	0	Proteobacteria	93	201	49	651	1.66e-126	376
BBC_204294	WP_065701576.1	28099	Agrobacterium rubi	Bacteria	0	Proteobacteria	98.2	111	1	333	2.27e-66	217
BBC_213333	WP_126024301.1	1775474	Variovorax guangxiensis	Bacteria	0	Proteobacteria	100	144	1	432	3.67e-94	290
BBC_24430	WP_097581740.1	2035449	Rhizobium sp. H4	Bacteria	0	Proteobacteria	76.2	286	1	858	1.68e-147	425
BBC_53712	AMD58715.1	358	Agrobacterium tumefaciens	Bacteria	0	Proteobacteria	87.5	473	7	1425	3.65e-297	819
BBC_67299	WP_017761387.1	433924	Pseudacidovorax intermedius	Bacteria	0	Proteobacteria	89.8	480	1	1440	1.47e-307	846
BBC_83970	MBP6896202.1		N/A	N/A	N/A	N/A	88.1	479	1	1437	1.9e-301	830
BBC_88200	WP_133646760.1	2547393	Paraburkholderia sp. LD6	Bacteria	0	Proteobacteria	99	480	1	1440	0	922
DCR_00055	WP_151024017.1	75697	Castellaniella defragrans	Bacteria	0	Proteobacteria	92.9	481	16	1458	0	879
DCR_120750	WP_092577319.1	1564112	Achromobacter sp. NFACC18-2	Bacteria	0	Proteobacteria	98.4	187	1	561	2.03e-124	362
DCR_12217	WP_062447813.1	1736312	Rhizobium sp. Leaf262	Bacteria	0	Proteobacteria	85.4	480	1	1440	1.28e-299	826
DCR_126603	WP_199080483.1	2795108	Chitinophaga sp. ASV3	Bacteria	0	Bacteroidetes	60.9	69	28	234	1.82e-22	93.6
DCR_164711	WP_126024301.1	1775474	Variovorax guangxiensis	Bacteria	0	Proteobacteria	100	144	1	432	3.83e-94	290
DCR_170541	WP_160364733.1	2683589	Sphingomonas chungangi	Bacteria	0	Proteobacteria	93.1	58	1	174	4.77e-28	114
DCR_17790	WP_065657118.1	357;358	Agrobacterium;Agrobacterium tumefaciens	Bacteria	0	Proteobacteria	84.4	474	10	1431	7.65e-298	821
DCR_19138	PZU83936.1	1870904	Shinella sp.	Bacteria	0	Proteobacteria	86.6	478	1	1434	1.04e-297	821
DCR_25516	AMD58715.1	358	Agrobacterium tumefaciens	Bacteria	0	Proteobacteria	87.5	473	7	1425	3.65e-297	819
DCR_48152	WP_126024301.1	1775474	Variovorax guangxiensis	Bacteria	0	Proteobacteria	99.3	450	328	1677	4.63e-315	868
DCR_48244	MBN9527539.1		N/A	N/A	N/A	N/A	85	80	1	240	4.79e-36	139
DCR_64530	WP_006018752.1	41294;652103;2072420	Bradyrhizobiaceae;Rhodopseudomonas palustris DX-1;Bradyrhizobiaceae bacterium	Bacteria	0	Proteobacteria	99.8	484	1	1452	0	945
DCR_64723	WP_192666006.1	2663803	Sphingobium sp. OAE613	Bacteria	0	Proteobacteria	99.1	320	1	960	1.03e-220	619
DCR_74251	WP_080740254.1	227290	Rhizobium/Agrobacterium group	Bacteria	0	Proteobacteria	83.8	481	1	1443	3.58e-294	812
FHC_16111	WP_140816413.1	325217;2589984;2589985	unclassified Mesorhizobium;Mesorhizobium sp. CU3;Mesorhizobium sp. CU2	Bacteria	0	Proteobacteria	71.1	474	1	1422	1.4e-238	671
FHC_32939	WP_099060516.1	1571470	Rhizobium sp. ACO-34A	Bacteria	0	Proteobacteria	87	477	1	1431	1e-297	821
FHC_39473	WP_140816413.1	325217;2589984;2589985	unclassified Mesorhizobium;Mesorhizobium sp. CU3;Mesorhizobium sp. CU2	Bacteria	0	Proteobacteria	75.8	476	1	1428	9.48e-258	719
FHC_41531	WP_207461844.1	2812561	Azospirillum sp. SYSU D00513	Bacteria	0	Proteobacteria	78.6	477	1	1431	3.38e-270	751
FHC_44028	WP_140816413.1	325217;2589984;2589985	unclassified Mesorhizobium;Mesorhizobium sp. CU3;Mesorhizobium sp. CU2	Bacteria	0	Proteobacteria	70.3	474	1	1422	4.41e-235	662
FHC_48948	MBS0540651.1		N/A	N/A	N/A	N/A	87.2	47	1	141	5.11e-22	89.4
FHC_58716	WP_099060516.1	1571470	Rhizobium sp. ACO-34A	Bacteria	0	Proteobacteria	95.6	45	1	135	3.48e-20	92
FHC_74106	WP_107028420.1	2109730	Ensifer sp. NM-2	Bacteria	0	Proteobacteria	89.2	111	1	333	3.1e-59	199
FHC_83718	WP_165117670.1	1776730	Mesorhizobium zhangyense	Bacteria	0	Proteobacteria	89.1	156	1	468	1.23e-92	286
FHC_93164	WP_099060516.1	1571470	Rhizobium sp. ACO-34A	Bacteria	0	Proteobacteria	95.6	45	1	135	3.48e-20	92
MBR_120254	CKR66764.1	1773	Mycobacterium tuberculosis	Bacteria	0	Actinobacteria	100	32	7	102	1.52e-13	66.6
MBR_138359	EDZ97757.1	516466	Burkholderia sp. H160	Bacteria	0	Proteobacteria	97.9	94	1	282	5.26e-54	176
MBR_143730	WP_042582299.1	34073	Variovorax paradoxus	Bacteria	0	Proteobacteria	100	47	1	141	1.17e-23	99
MBR_150013	WP_112068633.1	80842	Herbaspirillum rubrisubalbicans	Bacteria	0	Proteobacteria	89.4	47	1	132	2.45e-17	84
MBR_160639	MBM3554571.1		N/A	N/A	N/A	N/A	75.5	110	1	330	1.54e-53	173
MBR_25023	WP_192666006.1	2663803	Sphingobium sp. OAE613	Bacteria	0	Proteobacteria	96.6	476	1	1404	0	901
MBR_29812	WP_179505521.1	196159	unclassified Sphingomonas	Bacteria	0	Proteobacteria	99.4	478	1	1434	0	933
MBR_32346	AMD58715.1	358	Agrobacterium tumefaciens	Bacteria	0	Proteobacteria	87.5	473	7	1425	5.18e-297	819
MBR_46236	WP_017761387.1	433924	Pseudacidovorax intermedius	Bacteria	0	Proteobacteria	89.8	480	1	1440	7.6e-308	847
MBR_62325	WP_168557277.1	2644732	unclassified Novosphingobium	Bacteria	0	Proteobacteria	99.3	134	1	402	1.75e-87	273
MBR_66369	WP_204725148.1	863372	Herbaspirillum huttiense	Bacteria	0	Proteobacteria	99.8	477	1	1431	0	927
MBR_73993	WP_137749462.1	1943571	Acidovorax sp. NB1	Bacteria	0	Proteobacteria	97.3	220	1	660	1.31e-144	422
MBR_75326	WP_176649118.1	2587016	Duganella sp. SG902	Bacteria	0	Proteobacteria	99.7	327	4	984	8.75e-228	637
MSR_07940	KPF96303.1	1523430	Rhodopseudomonas sp. AAP120	Bacteria	0	Proteobacteria	92.3	377	1	1131	1.75e-244	682
MSR_116177	MBN9527539.1		N/A	N/A	N/A	N/A	88.5	130	1	390	5.65e-74	238
MSR_119818	AMD58715.1	358	Agrobacterium tumefaciens	Bacteria	0	Proteobacteria	90.6	85	1	255	1.44e-43	157
MSR_32904	WP_165117670.1	1776730	Mesorhizobium zhangyense	Bacteria	0	Proteobacteria	87.9	174	1	522	6.99e-103	313
MSR_39070	WP_056327056.1	222;85698;1389922;1736480;2768442	Achromobacter;Achromobacter xylosoxidans;Achromobacter mucicolens;Achromobacter sp. Root170;Achromobacter sp. SLBN-14	Bacteria	0	Proteobacteria	100	256	1	768	7.12e-178	508
MSR_44482	WP_143149983.1	648995	Rhizobium pusense	Bacteria	0	Proteobacteria	100	46	1	138	3.06e-23	94.7
MSR_52787	WP_184858484.1	592050	Acidovorax soli	Bacteria	0	Proteobacteria	100	278	1	834	2.81e-191	543
MSR_57668	WP_055728667.1	53254	Bosea thiooxidans	Bacteria	0	Proteobacteria	89.2	93	442	720	7.99e-51	176
MSR_64399	RYF41895.1	1871071	Comamonadaceae bacterium	Bacteria	0	Proteobacteria	97.8	90	1	270	3.09e-55	178
MSR_69911	WP_183264949.1	1303579	Acidocella aromatica	Bacteria	0	Proteobacteria	82.9	205	7	621	1.66e-112	340
MSR_75166	WP_143149983.1	648995	Rhizobium pusense	Bacteria	0	Proteobacteria	91.3	46	1	138	5.21e-22	91.7
MSR_81845	RZJ60819.1	1872122	Acidovorax sp.	Bacteria	0	Proteobacteria	94.9	178	1	534	1.52e-112	332
MSR_96172	WP_155185931.1	2676077	Sphingobium sp. CAP-1	Bacteria	0	Proteobacteria	85	107	1	321	3.95e-55	188
MTC_111597	WP_217578835.1		N/A	N/A	N/A	N/A	71.2	205	1	615	9.09e-104	308
MTC_43990	WP_099060516.1	1571470	Rhizobium sp. ACO-34A	Bacteria	0	Proteobacteria	87	477	1	1431	1e-297	821
MTC_45195	WP_140816413.1	325217;2589984;2589985	unclassified Mesorhizobium;Mesorhizobium sp. CU3;Mesorhizobium sp. CU2	Bacteria	0	Proteobacteria	71.1	474	1	1422	4.9e-239	672
MTC_50047	AMD58715.1	358	Agrobacterium tumefaciens	Bacteria	0	Proteobacteria	92.8	97	1	291	1.6e-53	183
MTC_51534	AMD58715.1	358	Agrobacterium tumefaciens	Bacteria	0	Proteobacteria	87.5	473	7	1425	3.65e-297	819
MTC_72253	WP_059753560.1	357;1183412;1336743	Agrobacterium;Agrobacterium deltaense;Agrobacterium sp. D14	Bacteria	0	Proteobacteria	100	478	1	1434	0	936
MTC_77899	WP_183789468.1	485907	Rhizobium borbori	Bacteria	0	Proteobacteria	91.8	182	1	546	9.73e-114	342
MTC_96697	WP_042582299.1	34073	Variovorax paradoxus	Bacteria	0	Proteobacteria	100	47	1	141	1.17e-23	99
BBC_36555	WP_020811697.1	357;477195;477197;1315272;1336742;1336745	Agrobacterium;Agrobacterium sp. LY4;Agrobacterium sp. TS45;Agrobacterium tumefaciens GW4;Agrobacterium sp. JL28;Agrobacterium radiobacter DSM 30147	Bacteria	0	Proteobacteria	100	275	1	825	5.83e-188	526
BBL_17087	WP_059757170.1	227290;1183412;1336743	Rhizobium/Agrobacterium group;Agrobacterium deltaense;Agrobacterium sp. D14	Bacteria	0	Proteobacteria	100	275	1	825	2.03e-188	527
DCR_16814	WP_059757170.1	227290;1183412;1336743	Rhizobium/Agrobacterium group;Agrobacterium deltaense;Agrobacterium sp. D14	Bacteria	0	Proteobacteria	99.6	275	1	825	2.28e-187	525
FHC_54236	WP_059757170.1	227290;1183412;1336743	Rhizobium/Agrobacterium group;Agrobacterium deltaense;Agrobacterium sp. D14	Bacteria	0	Proteobacteria	99.6	275	1	825	2.37e-187	525
MBR_09240	WP_059757170.1	227290;1183412;1336743	Rhizobium/Agrobacterium group;Agrobacterium deltaense;Agrobacterium sp. D14	Bacteria	0	Proteobacteria	100	275	1	825	2.03e-188	527
MSR_12117	WP_003520165.1	358;1281779	Agrobacterium tumefaciens;Agrobacterium tumefaciens str. Cherry 2E-2-2	Bacteria	0	Proteobacteria	100	275	1	825	8.27e-188	526
MTC_59968	WP_059757170.1	227290;1183412;1336743	Rhizobium/Agrobacterium group;Agrobacterium deltaense;Agrobacterium sp. D14	Bacteria	0	Proteobacteria	100	275	1	825	2.03e-188	527
BBC_175049	GHH53488.1	86183	[Pseudomonas] boreopolis	Bacteria	0	Proteobacteria	94.3	175	1	525	1.83e-111	328
BBC_35688	WP_186553153.1	2745493	Pseudomonas sp. SWRI10	Bacteria	0	Proteobacteria	99.6	274	1	822	8.69e-196	546
BBC_56856	WP_123298428.1	2485130	Comamonas sp. BIGb0124	Bacteria	0	Proteobacteria	72.4	272	1	816	3.6e-135	392
BBC_76979	WP_125361274.1	2479851	Stenotrophomonas sp. 278	Bacteria	0	Proteobacteria	95.7	280	1	840	4.95e-187	524
BBL_30710	WP_130535327.1	2480811	Pseudoxanthomonas sp. NML130969	Bacteria	0	Proteobacteria	89.4	218	1	597	2.88e-130	377
BBL_39556	WP_130535327.1	2480811	Pseudoxanthomonas sp. NML130969	Bacteria	0	Proteobacteria	72.2	133	1	399	3.86e-60	196
BBL_40839	RZL99688.1	1871043	Variovorax sp.	Bacteria	0	Proteobacteria	65.5	119	67	423	4.45e-40	142
DCR_106812	WP_175051659.1	458836	Paraburkholderia sediminicola	Bacteria	0	Proteobacteria	96.1	152	1	456	6.96e-92	278
DCR_120619	WP_134747710.1	2547399	Paraburkholderia sp. 7MH5	Bacteria	0	Proteobacteria	85.4	48	1	144	7.76e-20	90.1
DCR_132511	WP_133199199.1	2528715	Candidatus Paraburkholderia sp. 4M-K11	Bacteria	0	Proteobacteria	97.9	97	4	294	9.85e-58	189
DCR_141045	WP_010340310.1	56458	Xanthomonas sacchari	Bacteria	0	Proteobacteria	82.3	175	1	444	3.95e-89	271
DCR_142599	WP_042015242.1	648	Aeromonas caviae	Bacteria	0	Proteobacteria	94.1	34	1	102	2.47e-12	68.6
DCR_21750	WP_043679059.1	75697;1437824	Castellaniella defragrans;Castellaniella defragrans 65Phen	Bacteria	0	Proteobacteria	84.4	270	1	810	4.2e-160	455
DCR_21752	MBV2181111.1		N/A	N/A	N/A	N/A	88.9	271	1	813	1.79e-164	466
DCR_67244	WP_093172746.1	1884386	Variovorax sp. YR266	Bacteria	0	Proteobacteria	98.5	273	1	819	1.49e-191	535
DCR_80397	MBS1209073.1		N/A	N/A	N/A	N/A	85	274	1	822	2.4e-159	454
DCR_86069	WP_206951120.1	2767482	Trinickia sp. 4D114	Bacteria	0	Proteobacteria	83	300	1	900	7.63e-171	485
MBR_104856	WP_204726167.1	963	Herbaspirillum	Bacteria	0	Proteobacteria	100	69	1	207	2.66e-38	137
MBR_138403	WP_125361274.1	2479851	Stenotrophomonas sp. 278	Bacteria	0	Proteobacteria	98.7	158	1	474	1.41e-103	308
MBR_158135	WP_077235763.1	1953765	Herbaspirillum sp. VT-16-41	Bacteria	0	Proteobacteria	100	59	1	177	1.74e-32	122
MBR_42830	WP_184634749.1	1775474	Variovorax guangxiensis	Bacteria	0	Proteobacteria	99.6	282	1	846	1.42e-189	531
MBR_45749	WP_184637913.1	1775474	Variovorax guangxiensis	Bacteria	0	Proteobacteria	98.9	273	1	819	3.52e-190	531
MBR_46504	WP_093172746.1	1884386	Variovorax sp. YR266	Bacteria	0	Proteobacteria	86.8	234	19	720	8.85e-139	400
MBR_56486	WP_205368030.1	2811425	Variovorax sp. PDNC026	Bacteria	0	Proteobacteria	89.1	64	1	192	2.88e-31	120
MBR_91556	WP_093172746.1	1884386	Variovorax sp. YR266	Bacteria	0	Proteobacteria	96.7	273	1	819	3.51e-188	526
MSR_100022	WP_188795907.1	1849581	Dyella caseinilytica	Bacteria	0	Proteobacteria	83	100	1	300	5.79e-52	174
MSR_102925	WP_007864822.1	1144318	Polaromonas sp. CF318	Bacteria	0	Proteobacteria	90.5	74	1	222	1.42e-35	131
MSR_106808	MBU6490386.1		N/A	N/A	N/A	N/A	91.5	82	1	246	8.99e-44	153
MSR_128697	WP_180100370.1	1389922	Achromobacter mucicolens	Bacteria	0	Proteobacteria	100	62	1	186	2.81e-32	122
MSR_20354	MBO9644420.1		N/A	N/A	N/A	N/A	85.3	273	1	819	3.31e-161	458
MSR_38847	WP_213603681.1	69284	Pseudoxanthomonas japonensis	Bacteria	0	Proteobacteria	97.4	38	1	114	5.85e-16	78.6
MSR_70184	WP_124511625.1	2153365	Acidovorax sp. FJL06	Bacteria	0	Proteobacteria	80.3	213	1	639	8.34e-108	321
MSR_77570	WP_056417585.1	1736236;1736240;1736296;2684926	Acidovorax sp. Leaf76;Acidovorax sp. Leaf84;Acidovorax sp. Leaf191;unclassified Acidovorax	Bacteria	0	Proteobacteria	93.8	65	1	195	3.32e-35	130
MTC_103661	WP_085601976.1	1981749	Pseudomonas sp. B10(2017)	Bacteria	0	Proteobacteria	100	274	1	822	9.44e-198	551
MTC_104452	WP_093196910.1	1566272;1566273;1566274;1566275;1884384	Variovorax sp. NFACC29;Variovorax sp. NFACC28;Variovorax sp. NFACC27;Variovorax sp. NFACC26;Variovorax sp. YR750	Bacteria	0	Proteobacteria	99.3	282	1	846	1.09e-191	536
MTC_92642	WP_126019796.1	1775474	Variovorax guangxiensis	Bacteria	0	Proteobacteria	100	41	1	123	1.34e-19	88.2
BBC_135213	WP_183991452.1	1737357	Rhizobium wenxiniae	Bacteria	0	Proteobacteria	98.6	145	1	435	1.94e-99	291
BBC_135355	WP_183991452.1	1737357	Rhizobium wenxiniae	Bacteria	0	Proteobacteria	98.6	145	1	435	1.17e-98	290
BBC_169375	WP_192487609.1	2769302	Agrobacterium sp. AGB01	Bacteria	0	Proteobacteria	97.9	145	1	435	3.48e-102	298
BBC_174133	ODT70307.1	1660124	Pelagibacterium sp. SCN 63-23	Bacteria	0	Proteobacteria	92.3	142	1	426	7.6e-91	270
BBC_194139	RYF23859.1	1871071	Comamonadaceae bacterium	Bacteria	0	Proteobacteria	93.9	147	7	447	1.58e-93	277
BBC_208749	WP_056309839.1	1736587	Devosia sp. Root685	Bacteria	0	Proteobacteria	94.5	145	19	453	3.8e-94	278
BBC_208814	WP_183188433.1	217068	Angulomicrobium tetraedrale	Bacteria	0	Proteobacteria	84.1	145	1	435	7.23e-84	252
BBC_53611	WP_008360272.1	1386;1178537;2683680	Bacillus;Bacillus xiamenensis;Bacillus sp. ms-22	Bacteria	0	Firmicutes	100	147	1	441	2.09e-102	299
BBC_54856	WP_118149740.1	2305252	Tabrizicola sp. DJC	Bacteria	0	Proteobacteria	85.3	143	4	432	9.92e-83	249
BBC_99271	WP_133647400.1	2547393	Paraburkholderia sp. LD6	Bacteria	0	Proteobacteria	99.3	151	1	453	2.32e-103	302
DCR_102777	MBP7324121.1	1872437	Alicycliphilus sp.	Bacteria	0	Proteobacteria	89.2	148	1	444	1.07e-91	272
DCR_112299	WP_102645262.1	564714	Burkholderia dabaoshanensis	Bacteria	0	Proteobacteria	81.1	90	1	270	1.29e-39	138
DCR_135854	WP_014235502.1	146937;146939;640081;1765049;1891241	Azospira;Azospira oryzae;Azospira oryzae PS;Azospira sp. I09;Betaproteobacteria bacterium	Bacteria	0	Proteobacteria	100	111	1	333	2.31e-71	220
DCR_141544	WP_076518732.1	1564112;1881016;2626865	Achromobacter sp. NFACC18-2;Achromobacter sp. MFA1 R4;unclassified Achromobacter	Bacteria	0	Proteobacteria	100	107	1	321	4.49e-70	216
DCR_142301	WP_009613296.1	286;40324;53408;95619;1502784	Pseudomonas;Stenotrophomonas maltophilia;Pseudomonas citronellolis;Pseudomonas sp. M1;Pseudomonas sp. AAC	Bacteria	0	Proteobacteria	100	101	1	303	9.77e-66	204
DCR_157356	WP_093203563.1	34072;1566272;1566273;1566274;1566275;1679495	Variovorax;Variovorax sp. NFACC29;Variovorax sp. NFACC28;Variovorax sp. NFACC27;Variovorax sp. NFACC26;Variovorax gossypii	Bacteria	0	Proteobacteria	97.3	74	1	222	1.03e-41	142
DCR_169669	WP_055996273.1	1736531	Devosia sp. Root413D1	Bacteria	0	Proteobacteria	96.2	52	1	156	1.36e-28	108
DCR_173159	MBP6894539.1		N/A	N/A	N/A	N/A	100	116	1	348	3.7e-77	234
DCR_20352	WP_062111771.1	1637747	Aureimonas sp. AU40	Bacteria	0	Proteobacteria	62.7	134	73	474	6.28e-53	174
DCR_40396	WP_108416103.1	547;539813	Enterobacter;Enterobacter mori	Bacteria	0	Proteobacteria	100	150	1	450	1.3e-102	300
DCR_68832	WP_094896869.1	374;1404367;1404768	Bradyrhizobium;Bradyrhizobium symbiodeficiens;Bradyrhizobium amphicarpaeae	Bacteria	0	Proteobacteria	98.7	155	1	465	2.91e-106	310
DCR_90200	WP_140628141.1	2570323	Pseudorivibacter rhizosphaerae	Bacteria	0	Proteobacteria	80.4	143	19	447	8.67e-79	240
DCR_95093	WP_206951114.1	2767482	Trinickia sp. 4D114	Bacteria	0	Proteobacteria	90.1	151	1	453	8.38e-95	280
DCR_95879	WP_134758672.1	2547399	Paraburkholderia sp. 7MH5	Bacteria	0	Proteobacteria	95.7	93	1	279	8.14e-57	182
DCR_96604	WP_072598336.1	1921510	Tardibacter chloracetimidivorans	Bacteria	0	Proteobacteria	89.1	119	241	597	1.81e-68	216
MBR_124579	WP_176645016.1	2587016	Duganella sp. SG902	Bacteria	0	Proteobacteria	100	131	1	393	2.11e-86	258
MBR_124837	WP_099057528.1	1571470	Rhizobium sp. ACO-34A	Bacteria	0	Proteobacteria	84.5	142	28	453	2.08e-80	244
MBR_149709	WP_099060697.1	1571470	Rhizobium sp. ACO-34A	Bacteria	0	Proteobacteria	96.5	115	1	345	2.01e-73	224
MBR_152657	WP_101288236.1	1166257	Pleomorphomonas diazotrophica	Bacteria	0	Proteobacteria	98.6	73	1	219	6.42e-43	145
MBR_60362	WP_176885400.1	2518343	Acidovorax sp. JMULE5	Bacteria	0	Proteobacteria	97.4	153	4	462	3.34e-103	302
MBR_69915	WP_056327805.1	222;85698;1736480	Achromobacter;Achromobacter xylosoxidans;Achromobacter sp. Root170	Bacteria	0	Proteobacteria	100	144	1	432	6.27e-98	288
MBR_83707	RTM08132.1	2072420	Bradyrhizobiaceae bacterium	Bacteria	0	Proteobacteria	99.4	155	1	465	1.01e-106	311
MBR_94596	WP_072598336.1	1921510	Tardibacter chloracetimidivorans	Bacteria	0	Proteobacteria	89.8	147	1	441	2.33e-90	269
MBR_96355	WP_012540446.1	570;507522;1263083	Klebsiella;Klebsiella pneumoniae 342;Klebsiella variicola CAG:634	Bacteria	0	Proteobacteria	100	150	1	450	1.3e-102	300
MSR_100666	RZJ11750.1	1872122	Acidovorax sp.	Bacteria	0	Proteobacteria	95.5	154	1	462	1.68e-101	298
MSR_101273	HAL67140.1		N/A	N/A	N/A	N/A	98.1	54	1	162	3.07e-30	110
MSR_113508	WP_183265738.1	1303579	Acidocella aromatica	Bacteria	0	Proteobacteria	87.9	91	1	273	2.41e-46	155
MSR_129134	WP_198983632.1	2795117	Herbaspirillum sp. ASV7	Bacteria	0	Proteobacteria	97.4	76	1	228	3.21e-48	159
MSR_14669	WP_010460374.1	12916;1797553;1797554;1797559;1797567;1895726	Acidovorax;Burkholderiales bacterium RIFCSPHIGHO2_01_FULL_64_960;Burkholderiales bacterium RIFCSPHIGHO2_02_FULL_64_19;Burkholderiales bacterium RIFCSPHIGHO2_12_FULL_65_48;Burkholderiales bacterium RIFCSPLOWO2_12_FULL_64_33;Burkholderiales bacterium 64-34	Bacteria	0	Proteobacteria	94.3	159	1	477	1.43e-101	298
MSR_45477	WP_013232435.1	964;757424	Herbaspirillum seropedicae;Herbaspirillum seropedicae SmR1	Bacteria	0	Proteobacteria	97.9	48	1	144	4.91e-21	90.9
MSR_67462	WP_169555764.1	2728838	Sphingomonas sp. G-3-2-10	Bacteria	0	Proteobacteria	79.9	144	1	432	3.31e-78	238
MSR_69407	WP_149232361.1	193	Azospirillum lipoferum	Bacteria	0	Proteobacteria	96.6	149	1	447	2e-101	297
MSR_69602	WP_111158123.1	484088	Rhizobium tubonense	Bacteria	0	Proteobacteria	89	145	1	435	3.47e-91	271
MSR_86009	NUR12988.1		N/A	N/A	N/A	N/A	98.8	82	1	246	3.4e-50	163
MSR_94358	WP_184298109.1	373	Agrobacterium vitis	Bacteria	0	Proteobacteria	91	145	1	435	3.76e-95	281
MTL_51299	WP_065653953.1	357;358	Agrobacterium;Agrobacterium tumefaciens	Bacteria	0	Proteobacteria	99.3	145	1	435	4.24e-101	296
BBC_160671	WP_061239376.1	658457	Pseudomonas composti	Bacteria	0	Proteobacteria	100	113	1	339	8.17e-73	226
BBC_195029	ODT69620.1	1660124	Pelagibacterium sp. SCN 63-23	Bacteria	0	Proteobacteria	97.4	155	1	465	7.94e-100	297
BBC_195249	KWR72081.1	1582493	Pseudomonas sp. PI1	Bacteria	0	Proteobacteria	99.3	149	1	447	1.45e-94	284
BBC_195862	WP_182370244.1	2726956	Pseudomonas sp. MSPm1	Bacteria	0	Proteobacteria	97.4	39	1	117	5.41e-16	79.7
BBC_196196	WP_212054989.1	29448	Bradyrhizobium elkanii	Bacteria	0	Proteobacteria	99.4	174	1	522	2.71e-117	342
BBC_198481	SPZ36587.1	358	Agrobacterium tumefaciens	Bacteria	0	Proteobacteria	97.6	41	1	123	6.63e-20	84.3
BBC_211428	WP_134652323.1	1967500;1967501;2643062	Shinella sp. MEC089;Shinella sp. MEC087;unclassified Shinella	Bacteria	0	Proteobacteria	98.6	69	1	207	2.22e-36	132
BBC_221845	RTQ32278.1	1679495	Variovorax gossypii	Bacteria	0	Proteobacteria	100	112	1	336	2.16e-71	223
BBC_223166	RVT71961.1	2137762;2499627	Rhizobium sp. SEMIA 4032;Agrobacterium sp. CNPSo 2736	Bacteria	0	Proteobacteria	99.3	135	1	405	5.72e-85	258
BBC_92786	WP_076866841.1	1904807	Bradyrhizobium mercantei	Bacteria	0	Proteobacteria	98.4	250	1	750	1.22e-172	485
DCR_106977	RTM08746.1	2072420	Bradyrhizobiaceae bacterium	Bacteria	0	Proteobacteria	100	87	1	261	2.21e-52	169
DCR_108849	WP_019652151.1	34072;1705714;2512126;2512132;2587049	Variovorax;Variovorax sp. 369;Variovorax sp. BK370;Variovorax sp. BK151;Variovorax sp. 1180	Bacteria	0	Proteobacteria	95.1	164	10	501	1.82e-103	306
DCR_118334	MAM09637.1		N/A	N/A	N/A	N/A	95.1	41	1	123	2.14e-20	85.1
DCR_147631	WP_188381056.1	573741	Oxalicibacterium faecigallinarum	Bacteria	0	Proteobacteria	94.3	176	1	528	2.72e-108	320
DCR_151802	MBS0540960.1		N/A	N/A	N/A	N/A	93.6	78	1	234	3.29e-41	142
DCR_154270	HCU85437.1		N/A	N/A	N/A	N/A	95.1	41	1	123	1.01e-18	81.3
DCR_162033	PZU84543.1	1870904	Shinella sp.	Bacteria	0	Proteobacteria	98.9	87	1	261	1.56e-49	166
DCR_164708	TMK10565.1	1913988	Alphaproteobacteria bacterium	Bacteria	0	Proteobacteria	96.5	57	1	171	9.56e-29	110
DCR_168791	SPZ36587.1	358	Agrobacterium tumefaciens	Bacteria	0	Proteobacteria	100	41	1	123	2.31e-20	85.5
DCR_98094	KRV63591.1	53408	Pseudomonas citronellolis	Bacteria	0	Proteobacteria	89.5	248	121	864	3.3e-149	429
DCR_98132	WP_102608696.1	380675	Trinickia soli	Bacteria	0	Proteobacteria	93.8	144	1	432	3.35e-84	258
FHL_32692	WP_027488630.1	78527	Rhizobium undicola	Bacteria	0	Proteobacteria	96.6	116	43	390	9.13e-69	217
FHL_32758	WP_013236633.1	964;757424	Herbaspirillum seropedicae;Herbaspirillum seropedicae SmR1	Bacteria	0	Proteobacteria	98.3	236	1	708	2.2e-160	455
FHL_45582	WP_044529473.1	137708	Herbaspirillum sp. B65	Bacteria	0	Proteobacteria	100	87	1	261	1.35e-50	167
FHL_46014	KAF1022506.1	1177982	Acidovorax wautersii	Bacteria	0	Proteobacteria	100	87	1	261	6.76e-49	166
MBR_107672	HAU76374.1		N/A	N/A	N/A	N/A	99.4	155	1	465	6.09e-103	302
MBR_110668	MBP6902362.1		N/A	N/A	N/A	N/A	92.2	90	1	270	1.1e-49	162
MBR_121647	TMK10565.1	1913988	Alphaproteobacteria bacterium	Bacteria	0	Proteobacteria	100	41	1	123	1.28e-18	83.6
MBR_122330	RSZ31950.1	2496118;2496119	Variovorax sp. 553;Variovorax sp. 679	Bacteria	0	Proteobacteria	87.6	121	19	381	3.09e-63	203
MBR_136016	WP_134187533.1	2135722	Pleomorphomonas sp. CF100	Bacteria	0	Proteobacteria	97.2	141	1	423	6.22e-84	256
MBR_136561	WP_006981953.1	191863;497964	Chthoniobacter flavus;Chthoniobacter flavus Ellin428	Bacteria	0	Verrucomicrobia	94.9	59	124	300	5.33e-29	115
MBR_145946	RYE44336.1	1909294	Hyphomicrobiales bacterium	Bacteria	0	Proteobacteria	97.6	41	1	123	7.96e-17	80.5
MBR_150861	STT16637.1	573;575;1463165	Klebsiella pneumoniae;Raoultella planticola;Klebsiella quasipneumoniae	Bacteria	0	Proteobacteria	100	41	1	123	2.47e-19	81.6
MBR_152832	HAG02871.1		N/A	N/A	N/A	N/A	93.1	87	1	261	1.19e-48	160
MBR_159884	RYG09715.1	1891238	Burkholderiales bacterium	Bacteria	0	Proteobacteria	80.5	41	1	123	2.55e-14	70.5
MBR_45927	WP_125952755.1	663243;2496118;2496119	unclassified Variovorax;Variovorax sp. 553;Variovorax sp. 679	Bacteria	0	Proteobacteria	100	87	1	261	1.2e-50	169
MBR_75780	WP_062451983.1	1736312	Rhizobium sp. Leaf262	Bacteria	0	Proteobacteria	86.2	247	10	750	5.46e-147	421
MBR_84360	WP_121041327.1	963;2183918	Herbaspirillum;Herbaspirillum sp. XFZ15 10_5	Bacteria	0	Proteobacteria	100	236	1	708	2.81e-163	462
MBR_96990	WP_157263783.1	2590212	Azohydromonas aeria	Bacteria	0	Proteobacteria	74.1	158	1	474	7.18e-68	218
MSR_117724	MBV5270376.1		N/A	N/A	N/A	N/A	95.8	48	1	144	2.49e-24	94.7
MSR_24908	RYF42589.1	1871071	Comamonadaceae bacterium	Bacteria	0	Proteobacteria	98.6	141	1	423	3.19e-90	273
MSR_42503	WP_013234896.1	964;757424	Herbaspirillum seropedicae;Herbaspirillum seropedicae SmR1	Bacteria	0	Proteobacteria	67.3	159	1	474	8.79e-65	208
MSR_53702	RTM08746.1	2072420	Bradyrhizobiaceae bacterium	Bacteria	0	Proteobacteria	100	87	1	261	2.3e-52	169
MSR_55505	WP_184294929.1	373	Agrobacterium vitis	Bacteria	0	Proteobacteria	98	251	1	753	5.37e-172	484
MSR_75797	WP_034339860.1	95609	Herbaspirillum sp. B39	Bacteria	0	Proteobacteria	100	71	1	213	6.63e-40	139
MSR_75973	WP_164634339.1	2269368	Rhodopseudomonas sp. BR0G17	Bacteria	0	Proteobacteria	100	174	1	522	1.9e-115	337
MSR_96049	NBX21639.1		N/A	N/A	N/A	N/A	100	69	1	207	3.12e-39	135
MTC_112565	WP_184641126.1	1775474	Variovorax guangxiensis	Bacteria	0	Proteobacteria	100	155	1	465	2.05e-100	300
MTC_113260	WP_019652151.1	34072;1705714;2512126;2512132;2587049	Variovorax;Variovorax sp. 369;Variovorax sp. BK370;Variovorax sp. BK151;Variovorax sp. 1180	Bacteria	0	Proteobacteria	99.4	174	1	522	1e-116	340
MTC_113643	KAF1023382.1	1177982	Acidovorax wautersii	Bacteria	0	Proteobacteria	96.3	135	1	405	6.89e-81	248
MTC_116689	SPZ36587.1	358	Agrobacterium tumefaciens	Bacteria	0	Proteobacteria	97.6	41	1	123	6.63e-20	84.3
MTC_122706	SPZ36587.1	358	Agrobacterium tumefaciens	Bacteria	0	Proteobacteria	98.6	69	1	207	2.7e-38	132
BBC_118339	NNM68853.1		N/A	N/A	N/A	N/A	79.4	476	46	1473	2.18e-271	756
BBC_122898	WP_087645063.1	326476	Caballeronia choica	Bacteria	0	Proteobacteria	90.2	468	1	1404	1.32e-298	822
BBC_140673	WP_076864094.1	1904807	Bradyrhizobium mercantei	Bacteria	0	Proteobacteria	99.2	514	1	1542	0	979
BBC_208096	WP_210305513.1	358	Agrobacterium tumefaciens	Bacteria	0	Proteobacteria	100	200	1	600	2.2e-127	377
BBC_65302	WP_181746116.1	2756130	Paracoccus sp. S1E-3	Bacteria	0	Proteobacteria	60.2	123	1	369	9.99e-36	138
DCR_08853	WP_065656537.1	357	Agrobacterium	Bacteria	0	Proteobacteria	99.6	475	1	1425	0	912
DCR_145033	WP_136701833.1	709810	Azospirillum sp. TSA2s	Bacteria	0	Proteobacteria	99.5	186	1	558	3.15e-119	355
DCR_155593	MBO9706195.1		N/A	N/A	N/A	N/A	96	149	1	447	1.33e-95	284
DCR_54225	WP_136701833.1	709810	Azospirillum sp. TSA2s	Bacteria	0	Proteobacteria	88.4	465	37	1431	2.2e-295	815
MBR_106029	WP_170021273.1	2731212	Uliginosibacterium sp. IMCC34675	Bacteria	0	Proteobacteria	95.5	286	1	858	1.98e-187	533
MBR_107280	WP_124543742.1	2496871	Albitalea terrae	Bacteria	0	Proteobacteria	94.2	103	1	309	2.9e-51	177
MBR_158675	WP_165204439.1	2711231	Roseimicrobium sp. ORNL1	Bacteria	0	Verrucomicrobia	92.2	64	1	192	8.18e-31	123
MBR_26435	WP_065656537.1	357	Agrobacterium	Bacteria	0	Proteobacteria	99.6	475	1	1425	0	912
MBR_81124	WP_009614250.1	286;47660;53408;95619;1502784	Pseudomonas;Pseudomonas sp. ADP;Pseudomonas citronellolis;Pseudomonas sp. M1;Pseudomonas sp. AAC	Bacteria	0	Proteobacteria	99.7	334	1	1002	3.69e-229	641
MSR_11358	EPR07310.1	1336742;1336745	Agrobacterium sp. JL28;Agrobacterium radiobacter DSM 30147	Bacteria	0	Proteobacteria	100	268	1	804	2.97e-177	506
MTC_06898	WP_009614250.1	286;47660;53408;95619;1502784	Pseudomonas;Pseudomonas sp. ADP;Pseudomonas citronellolis;Pseudomonas sp. M1;Pseudomonas sp. AAC	Bacteria	0	Proteobacteria	99.4	474	1	1422	0	918
MTC_112189	WP_170021273.1	2731212	Uliginosibacterium sp. IMCC34675	Bacteria	0	Proteobacteria	95.7	186	1	558	2.63e-116	348
MTC_112510	HCL54113.1		N/A	N/A	N/A	N/A	99.6	223	1	669	1.9e-148	427
MTC_48477	WP_181746116.1	2756130	Paracoccus sp. S1E-3	Bacteria	0	Proteobacteria	60.2	123	1	369	1.39e-35	138
MTC_98038	EPR07310.1	1336742;1336745	Agrobacterium sp. JL28;Agrobacterium radiobacter DSM 30147	Bacteria	0	Proteobacteria	100	280	1	840	2.67e-186	530
BBC_108856	WP_133649678.1	2547393	Paraburkholderia sp. LD6	Bacteria	0	Proteobacteria	99.2	513	1	1539	0	990
BBC_174431	ODS84165.1	1660162	Cytophagaceae bacterium SCN 52-12	Bacteria	0	Bacteroidetes	79.5	346	1	1038	9.71e-194	554
BBC_191812	WP_140727221.1	86183;701189	[Pseudomonas] boreopolis;Pseudomonas sp. Hp2	Bacteria	0	Proteobacteria	96.7	331	1	993	1.85e-219	618
BBC_194678	WP_021508188.1	53335;59814;1358411;2608006;2608009	Pantoea;Pantoea dispersa;Pantoea dispersa EGD-AAK13;Pantoea sp. B_10;Pantoea sp. B_9	Bacteria	0	Proteobacteria	100	358	1	1074	9.82e-245	683
BBC_213564	MBS0426941.1		N/A	N/A	N/A	N/A	97.7	86	1	258	7.08e-49	163
BBC_218829	KNE31739.1	1184256	Xanthomonas campestris pv. musacearum NCPPB 2251	Bacteria	0	Proteobacteria	89.2	83	1	249	2.04e-47	155
BBL_37339	MBS0426941.1		N/A	N/A	N/A	N/A	95.6	136	1	408	2.3e-82	250
BBL_37371	GAE62655.1	1418096	Xanthomonas arboricola pv. pruni MAFF 301427	Bacteria	0	Proteobacteria	93.6	173	1	519	8.01e-107	316
DCR_101646	MRR51197.1		N/A	N/A	N/A	N/A	76.8	69	1	207	2.19e-25	107
DCR_107597	WP_039009301.1	343;152263	Xanthomonas translucens;Xanthomonas translucens pv. cerealis	Bacteria	0	Proteobacteria	97.8	269	1	807	8.76e-180	514
DCR_123052	MBP6637588.1		N/A	N/A	N/A	N/A	88.5	209	1	627	6.72e-117	352
DCR_147301	KAB2897290.1	2030806	Burkholderiaceae bacterium	Bacteria	0	Proteobacteria	95.9	49	1	147	1.38e-21	90.5
DCR_156088	WP_184864727.1	592050	Acidovorax soli	Bacteria	0	Proteobacteria	100	139	1	417	1.62e-82	261
DCR_167265	WP_013443519.1	81682;266009;582744;887061	Methylovorus;Methylovorus glucosotrophus;Methylovorus glucosetrophus SIP3-4;Methylovorus sp. MP688	Bacteria	0	Proteobacteria	97.6	83	1	249	2.02e-45	162
DCR_174794	MBP6336953.1		N/A	N/A	N/A	N/A	79.7	69	1	207	8.3e-29	109
DCR_91402	WP_018608586.1	392736	Uliginosibacterium gangwonense	Bacteria	0	Proteobacteria	85.3	170	1	510	4.93e-88	276
FHL_21074	WP_188380921.1	573741	Oxalicibacterium faecigallinarum	Bacteria	0	Proteobacteria	94.9	511	1	1533	0	932
FHL_29215	WP_021508188.1	53335;59814;1358411;2608006;2608009	Pantoea;Pantoea dispersa;Pantoea dispersa EGD-AAK13;Pantoea sp. B_10;Pantoea sp. B_9	Bacteria	0	Proteobacteria	100	197	1	591	2.54e-126	375
FHL_43837	HCT04256.1		N/A	N/A	N/A	N/A	98.6	140	1	420	1.44e-88	265
MBR_125186	KOQ42009.1	85698	Achromobacter xylosoxidans	Bacteria	0	Proteobacteria	95.4	87	1	261	5.53e-50	164
MBR_136493	KNE31739.1	1184256	Xanthomonas campestris pv. musacearum NCPPB 2251	Bacteria	0	Proteobacteria	86.7	83	1	249	1.75e-46	153
MBR_146537	HCT04256.1		N/A	N/A	N/A	N/A	98.9	87	1	261	1.14e-50	166
MBR_72498	WP_007369371.1	283686;497725;1158459;1177180;1330547;1455607	Kosakonia radicincitans;Kosakonia oryzae;Kosakonia sacchari;Kosakonia radicincitans DSM 16656;Kosakonia;Kosakonia radicincitans UMEnt01/12	Bacteria	0	Proteobacteria	100	513	1	1539	0	986
MBR_84787	WP_134544255.1	287	Pseudomonas aeruginosa	Bacteria	0	Proteobacteria	97	169	1	507	1.06e-106	316
MSR_28700	PZQ20010.1	128780	Stenotrophomonas acidaminiphila	Bacteria	0	Proteobacteria	100	55	1	165	8.46e-34	120
MSR_69739	KAB2897290.1	2030806	Burkholderiaceae bacterium	Bacteria	0	Proteobacteria	94.2	139	1	417	2.66e-81	245
MTC_102590	MBG6242871.1		N/A	N/A	N/A	N/A	100	417	1	1251	1.39e-290	801
MTC_107097	CRM94105.1	1844093	Pseudomonas sp. 22 E 5	Bacteria	0	Proteobacteria	96.4	83	1	249	1.88e-50	163
MTC_114068	WP_093206378.1	34072;1566272;1566273;1566274;1566275;1679495	Variovorax;Variovorax sp. NFACC29;Variovorax sp. NFACC28;Variovorax sp. NFACC27;Variovorax sp. NFACC26;Variovorax gossypii	Bacteria	0	Proteobacteria	100	86	1	258	3.08e-47	167
MTC_114082	WP_093206378.1	34072;1566272;1566273;1566274;1566275;1679495	Variovorax;Variovorax sp. NFACC29;Variovorax sp. NFACC28;Variovorax sp. NFACC27;Variovorax sp. NFACC26;Variovorax gossypii	Bacteria	0	Proteobacteria	100	86	1	258	3.08e-47	167
MTC_121738	PZQ20010.1	128780	Stenotrophomonas acidaminiphila	Bacteria	0	Proteobacteria	89.2	83	1	249	3.08e-48	157
BBC_108694	WP_093195399.1	1884384	Variovorax sp. YR750	Bacteria	0	Proteobacteria	98.1	318	1	954	8.95e-227	628
BBC_135638	BBB97358.1	1275962	Bradyrhizobium elkanii USDA 61	Bacteria	0	Proteobacteria	92.4	317	4	954	9.83e-219	608
BBC_157725	WP_211727103.1	59814	Pantoea dispersa	Bacteria	0	Proteobacteria	100	53	40	198	1.5e-31	120
BBC_200820	NQF21603.1		N/A	N/A	N/A	N/A	99.5	200	1	600	5e-145	414
BBC_20752	WP_097119695.1	1378084;2630326	Pantoea sp. GL120224-02;unclassified Pantoea	Bacteria	0	Proteobacteria	100	279	1	837	4.71e-207	575
BBC_35065	WP_099232575.1	2021637	Sphingobium sp. IP1	Bacteria	0	Proteobacteria	100	312	1	936	3.38e-226	626
BBC_47930	KAF1021843.1	1177982	Acidovorax wautersii	Bacteria	0	Proteobacteria	94.7	304	1	912	4.33e-209	582
BBC_57459	WP_125949246.1	663243;2496118;2496119	unclassified Variovorax;Variovorax sp. 553;Variovorax sp. 679	Bacteria	0	Proteobacteria	98.2	282	1	846	1.36e-212	589
BBC_60637	WP_145602068.1	863372	Herbaspirillum huttiense	Bacteria	0	Proteobacteria	95.9	295	1	885	1.11e-206	576
BBC_67575	WP_125950101.1	663243;2496118;2496119	unclassified Variovorax;Variovorax sp. 553;Variovorax sp. 679	Bacteria	0	Proteobacteria	76.1	264	1	792	2.11e-156	447
BBC_90322	WP_051953694.1	151755	Xenophilus azovorans	Bacteria	0	Proteobacteria	71	297	13	903	6.08e-150	434
BBC_93297	WP_194455846.1	1325120	Bradyrhizobium sp. CCBAU 53421	Bacteria	0	Proteobacteria	94.2	309	1	927	1.59e-218	606
BBC_93672	WP_133646997.1	2547393	Paraburkholderia sp. LD6	Bacteria	0	Proteobacteria	99.7	314	1	942	5.22e-231	638
DCR_153082	RYZ10068.1	2026763	Myxococcales bacterium	Bacteria	0	Proteobacteria	85.3	75	16	240	1.03e-34	130
DCR_155790	WP_116568792.1	2172650	Caulobacter radicis	Bacteria	0	Proteobacteria	95.3	106	1	318	9.78e-69	218
DCR_172375	WP_042016952.1	642;648	Aeromonas;Aeromonas caviae	Bacteria	0	Proteobacteria	100	64	1	192	1.11e-40	144
DCR_174234	WP_115536662.1	2291023	Trinickia dinghuensis	Bacteria	0	Proteobacteria	97.8	91	1	273	8.33e-60	194
DCR_37011	WP_132799050.1	2512126	Variovorax sp. BK370	Bacteria	0	Proteobacteria	96	125	1	375	5.23e-79	248
DCR_41035	WP_127807065.1	2184519	Hydrogenophaga sp. NH-16	Bacteria	0	Proteobacteria	85	213	1	639	3.68e-140	403
DCR_86455	WP_192668651.1	2663803	Sphingobium sp. OAE613	Bacteria	0	Proteobacteria	98.5	65	1	195	7.28e-36	132
DCR_98420	WP_116568792.1	2172650	Caulobacter radicis	Bacteria	0	Proteobacteria	93.2	295	1	885	4.47e-205	571
FHC_34501	WP_211729246.1	2799791	Pantoea sp. JGM49	Bacteria	0	Proteobacteria	100	279	1	837	1.71e-207	576
FHC_57787	MBK4328851.1		N/A	N/A	N/A	N/A	100	48	1	144	3.34e-31	112
FHC_86420	WP_205886445.1	319939	Pseudomonas otitidis	Bacteria	0	Proteobacteria	100	89	10	276	2.53e-61	191
FHC_90656	WP_126019360.1	1775474	Variovorax guangxiensis	Bacteria	0	Proteobacteria	100	69	1	207	3.48e-39	141
MBR_105022	WP_058490839.1	47660;196821;1524461;2774873	Pseudomonas sp. ADP;unclassified Pseudomonas;Pseudomonas sp. EGD-AKN5;Pseudomonas sp. ADPe	Bacteria	0	Proteobacteria	98.8	252	1	756	4.32e-183	514
MBR_10714	WP_192668651.1	2663803	Sphingobium sp. OAE613	Bacteria	0	Proteobacteria	97.8	312	1	936	3.11e-222	616
MBR_14987	WP_120252618.1	165695;1007511;2082188	Sphingobium;Sphingobium limneticum;Sphingobium sp. YG1	Bacteria	0	Proteobacteria	88.1	286	1	855	6.76e-190	532
MBR_20787	WP_192318486.1	2769292	Pseudomonas sp. PDM16	Bacteria	0	Proteobacteria	82.9	299	1	897	1.92e-178	504
MBR_27362	WP_137970992.1	2502240	Pseudomonas sp. F(2018)	Bacteria	0	Proteobacteria	84.6	299	1	894	4.76e-181	511
MBR_38713	WP_126019360.1	1775474	Variovorax guangxiensis	Bacteria	0	Proteobacteria	99.4	318	1	954	6.85e-231	638
MBR_43118	WP_169474306.1	2644732	unclassified Novosphingobium	Bacteria	0	Proteobacteria	99.7	321	1	963	4.65e-233	644
MBR_64450	WP_058073006.1	53408	Pseudomonas citronellolis	Bacteria	0	Proteobacteria	100	92	1	276	6.73e-61	196
MBR_93390	MWT61563.1		N/A	N/A	N/A	N/A	97.8	89	1	267	5.96e-58	184
MSR_119979	MBM3596306.1		N/A	N/A	N/A	N/A	85.1	47	133	273	1.27e-19	90.9
MTC_107246	WP_126019360.1	1775474	Variovorax guangxiensis	Bacteria	0	Proteobacteria	99.1	231	1	693	2.77e-164	466
MTC_12548	WP_074978423.1	53408	Pseudomonas citronellolis	Bacteria	0	Proteobacteria	99.6	282	1	846	1.47e-214	594
MTC_13718	WP_013510786.1	592316	Pantoea sp. At-9b	Bacteria	0	Proteobacteria	96.8	279	1	837	1.98e-197	550
MTC_25023	WP_119372017.1	76759	Pseudomonas monteilii	Bacteria	0	Proteobacteria	86.3	285	1	855	7.84e-185	519
MTC_61466	WP_021507449.1	53335;1358411;1440057;2608006;2608009	Pantoea;Pantoea dispersa EGD-AAK13;Pantoea dispersa 625;Pantoea sp. B_10;Pantoea sp. B_9	Bacteria	0	Proteobacteria	100	279	1	837	8.13e-206	572
MTC_98123	WP_093209735.1	1884384	Variovorax sp. YR750	Bacteria	0	Proteobacteria	99.6	282	1	846	7.29e-215	595
BBC_106952	WP_158805968.1	2634065	unclassified Acidisoma	Bacteria	0	Proteobacteria	63.8	395	4	1179	5.1e-170	491
BBC_109608	WP_133651105.1	2547393	Paraburkholderia sp. LD6	Bacteria	0	Proteobacteria	95.9	292	1	876	1.35e-202	570
BBC_120517	WP_213281846.1	156981	Cellulomonas hominis	Bacteria	0	Actinobacteria	81.4	415	70	1314	5.18e-236	661
BBC_125861	WP_183823965.1	393664	Rhizobium cellulosilyticum	Bacteria	0	Proteobacteria	92	402	1	1206	4.06e-270	744
BBC_169953	WP_212317973.1	2631580	unclassified Bradyrhizobium	Bacteria	0	Proteobacteria	90.4	281	46	888	1.48e-174	498
BBC_177097	WP_199626174.1	2663796	Rhizobium sp. OAE497	Bacteria	0	Proteobacteria	83.9	93	1	279	1.02e-43	156
BBC_192185	WP_130279074.1	2512157	Rhizobium sp. BK696	Bacteria	0	Proteobacteria	81.9	259	7	783	2.29e-147	428
BBC_200355	MBM7323801.1		N/A	N/A	N/A	N/A	95.7	164	1	492	6.99e-104	305
BBC_209192	WP_174040174.1	358	Agrobacterium tumefaciens	Bacteria	0	Proteobacteria	100	164	1	492	2.57e-104	315
BBC_209562	MBM7323801.1		N/A	N/A	N/A	N/A	93.9	164	1	492	1.65e-102	301
BBC_28757	WP_183789791.1	485907	Rhizobium borbori	Bacteria	0	Proteobacteria	75.1	401	1	1203	4.24e-211	595
BBC_36363	WP_183823965.1	393664	Rhizobium cellulosilyticum	Bacteria	0	Proteobacteria	92.5	402	1	1206	3.11e-272	750
BBC_42278	WP_054304255.1	1529005	Gemmobacter sp. LW-1	Bacteria	0	Proteobacteria	74.5	231	1	693	2.48e-113	340
BBC_64710	WP_123300352.1	2485130	Comamonas sp. BIGb0124	Bacteria	0	Proteobacteria	79.4	432	58	1323	5.71e-255	710
BBC_66682	WP_192488280.1	2769302	Agrobacterium sp. AGB01	Bacteria	0	Proteobacteria	79.8	387	1	1161	8.15e-225	629
BBC_85793	RYF26760.1	1871071	Comamonadaceae bacterium	Bacteria	0	Proteobacteria	79.6	457	25	1323	1.73e-251	702
BBC_94625	MBS1183971.1		N/A	N/A	N/A	N/A	76.8	401	1	1203	4.56e-216	608
BBC_95400	WP_139310762.1	887144	Rhizobium taibaishanense	Bacteria	0	Proteobacteria	88.4	404	1	1212	1.2e-255	708
DCL_18148	MBO14993.1		N/A	N/A	N/A	N/A	96.1	127	1	381	1.7e-78	243
DCR_07015	CDM22688.1	1437824	Castellaniella defragrans 65Phen	Bacteria	0	Proteobacteria	92.2	412	1	1236	1.05e-275	759
DCR_101384	WP_152089086.1	1765049	Azospira sp. I09	Bacteria	0	Proteobacteria	100	230	1	690	4.24e-162	464
DCR_133578	WP_190235963.1	1848972	Allorhizobium terrae	Bacteria	0	Proteobacteria	72.5	109	1	327	8.71e-45	160
DCR_134387	WP_174176285.1	359	Agrobacterium rhizogenes	Bacteria	0	Proteobacteria	100	47	1	141	5.37e-24	102
DCR_13702	WP_173511933.1	520838	Ensifer psoraleae	Bacteria	0	Proteobacteria	71.7	399	10	1206	3.45e-202	573
DCR_172639	WP_126019057.1	1775474	Variovorax guangxiensis	Bacteria	0	Proteobacteria	99	99	1	297	2.5e-55	186
DCR_53812	OJX33492.1	1896170	Burkholderiales bacterium 68-12	Bacteria	0	Proteobacteria	83.3	306	1	918	6.43e-177	507
DCR_81762	WP_099526212.1	1691904	Pseudomonas sediminis	Bacteria	0	Proteobacteria	93.2	412	1	1236	1.9e-280	771
DCR_89599	WP_184414670.1	343	Xanthomonas translucens	Bacteria	0	Proteobacteria	96.9	319	1	957	9.02e-229	637
FHC_27434	WP_144343256.1	2597768	Starkeya sp. 3C	Bacteria	0	Proteobacteria	72.2	407	25	1245	1.35e-198	565
FHC_39370	WP_103658092.1	1972867	Agrobacterium rosae	Bacteria	0	Proteobacteria	77.6	402	1	1206	9.35e-229	640
FHC_62917	HBF29045.1		N/A	N/A	N/A	N/A	77.5	293	1	879	1.86e-160	462
FHC_75877	WP_080853884.1	357;358;1183425	Agrobacterium;Agrobacterium tumefaciens;Agrobacterium deltaense NCPPB 1641	Bacteria	0	Proteobacteria	97.8	405	1	1215	2.91e-283	778
FHC_76389	WP_043245044.1	43263	Pseudomonas alcaligenes	Bacteria	0	Proteobacteria	95.7	187	1	561	2.11e-121	359
FHC_82382	WP_080853884.1	357;358;1183425	Agrobacterium;Agrobacterium tumefaciens;Agrobacterium deltaense NCPPB 1641	Bacteria	0	Proteobacteria	97.5	279	1	837	4.09e-190	537
MBR_100362	WP_083280342.1	1826671	Pseudomonas humi	Bacteria	0	Proteobacteria	99.3	300	1	900	6.65e-213	596
MBR_106313	WP_126019057.1	1775474	Variovorax guangxiensis	Bacteria	0	Proteobacteria	100	99	1	297	9.27e-56	187
MBR_119533	RYF44000.1	1871071	Comamonadaceae bacterium	Bacteria	0	Proteobacteria	89.9	149	1	447	4.84e-90	271
MBR_129300	WP_201656723.1	2801340	Rhizobium sp. KVB221	Bacteria	0	Proteobacteria	70.8	137	1	411	2.41e-55	188
MBR_129405	WP_198982422.1	2795117	Herbaspirillum sp. ASV7	Bacteria	0	Proteobacteria	89.3	187	1	561	6.34e-111	333
MBR_147015	RYF39835.1	1871071	Comamonadaceae bacterium	Bacteria	0	Proteobacteria	93.2	44	1	132	5.26e-24	95.1
MBR_54390	WP_056163737.1	1736237	Acidovorax sp. Leaf78	Bacteria	0	Proteobacteria	89.9	455	1	1365	3.78e-293	807
MBR_57255	WP_171045890.1	2006980	Pseudomonas edaphica	Bacteria	0	Proteobacteria	78.4	74	1	222	3.65e-34	122
MBR_82403	WP_013717117.1	300;1001585	Pseudomonas mendocina;Pseudomonas mendocina NK-01	Bacteria	0	Proteobacteria	96.6	232	1	696	2.08e-156	452
MBR_82404	MBQ1558983.1		N/A	N/A	N/A	N/A	91.5	117	1	351	8.19e-72	224
MBR_96621	WP_199080395.1	2795108	Chitinophaga sp. ASV3	Bacteria	0	Bacteroidetes	89.3	215	7	651	3.69e-138	396
MSR_118992	MBM7323798.1		N/A	N/A	N/A	N/A	95.6	114	1	342	2.47e-70	218
MSR_18797	WP_205523638.1	2269370	Rhodopseudomonas sp. BR0C11	Bacteria	0	Proteobacteria	94.7	301	1	903	2.58e-196	553
MSR_29033	WP_174045988.1	358	Agrobacterium tumefaciens	Bacteria	0	Proteobacteria	98.2	384	1	1152	2.76e-271	747
MSR_29787	OQC05819.1	1852791	Alphaproteobacteria bacterium ADurb.Bin100	Bacteria	0	Proteobacteria	80.8	78	1	234	2.69e-36	129
MSR_44539	WP_054162599.1	1523430	Rhodopseudomonas sp. AAP120	Bacteria	0	Proteobacteria	68	300	1	723	1.38e-122	364
MSR_50944	WP_184862390.1	592050	Acidovorax soli	Bacteria	0	Proteobacteria	99.1	228	76	759	2.75e-153	444
MSR_57168	HBF29045.1		N/A	N/A	N/A	N/A	79.2	202	1	606	5.57e-104	315
MSR_71636	WP_201721596.1	2048899	Caulobacter sp. B11	Bacteria	0	Proteobacteria	86.5	37	1	111	2.74e-15	72
MSR_73119	ONG52462.1	1817963	Roseomonas deserti	Bacteria	0	Proteobacteria	89.4	47	1	141	1.49e-19	90.1
MSR_82382	WP_056163737.1	1736237	Acidovorax sp. Leaf78	Bacteria	0	Proteobacteria	98.3	58	265	438	3.35e-27	115
MSR_90982	WP_128828372.1	1915388	Achromobacter sp. KAs 3-5	Bacteria	0	Proteobacteria	96.3	136	1	408	2.54e-86	263
MTC_103625	WP_183789791.1	485907	Rhizobium borbori	Bacteria	0	Proteobacteria	78.7	174	4	525	1.99e-85	267
MTC_109318	WP_093195542.1	1884384	Variovorax sp. YR750	Bacteria	0	Proteobacteria	99.3	282	1	846	6.41e-192	542
MTC_67924	WP_080853884.1	357;358;1183425	Agrobacterium;Agrobacterium tumefaciens;Agrobacterium deltaense NCPPB 1641	Bacteria	0	Proteobacteria	97.7	220	1	660	4.87e-147	426
MTC_88518	HBF29045.1		N/A	N/A	N/A	N/A	78.5	275	1	825	3.74e-152	441
MTC_98096	WP_126019057.1	1775474	Variovorax guangxiensis	Bacteria	0	Proteobacteria	99.2	129	1	387	3.77e-77	244
BBC_108000	SCM78958.1	442121	uncultured Pleomorphomonas sp.	Bacteria	0	Proteobacteria	94	397	1	1191	6.75e-255	706
BBC_10926	WP_036104608.1	1224318	Mangrovibacter sp. MFB070	Bacteria	0	Proteobacteria	91.6	501	1	1503	0	932
BBC_116814	WP_062451514.1	1736312	Rhizobium sp. Leaf262	Bacteria	0	Proteobacteria	95.6	498	1	1494	0	967
BBC_12499	WP_038644250.1	1076550;1903409	Pantoea rwandensis;Erwiniaceae	Bacteria	0	Proteobacteria	100	501	1	1503	0	998
BBC_141405	WP_080207137.1	28901	Salmonella enterica	Bacteria	0	Proteobacteria	86.8	501	1	1503	0	892
BBC_15462	WP_014837226.1	570;571;1191061;1333852;1905288	Klebsiella;Klebsiella oxytoca;Klebsiella michiganensis E718;Klebsiella oxytoca KONIH1;Klebsiella sp. LTGPAF-6F	Bacteria	0	Proteobacteria	100	501	1	1503	0	1002
BBC_163936	WP_160870001.1	2692210	Shinella sp. AETb1-6	Bacteria	0	Proteobacteria	99.4	498	1	1494	0	997
BBC_166811	WP_052898410.1	1560201	Erwinia iniecta	Bacteria	0	Proteobacteria	90.4	500	1	1500	0	909
BBC_169092	WP_133649697.1	2547393	Paraburkholderia sp. LD6	Bacteria	0	Proteobacteria	97.1	345	1	1035	1.27e-242	677
BBC_169563	WP_076865143.1	1904807	Bradyrhizobium mercantei	Bacteria	0	Proteobacteria	98	398	1	1194	9.7e-276	758
BBC_170010	WP_140820929.1	325217;2589984;2589985	unclassified Mesorhizobium;Mesorhizobium sp. CU3;Mesorhizobium sp. CU2	Bacteria	0	Proteobacteria	99	398	1	1194	1.87e-273	753
BBC_172746	MBP6277811.1		N/A	N/A	N/A	N/A	98.9	92	10	285	1.05e-64	200
BBC_174900	WP_011797744.1	80869;397945	Acidovorax citrulli;Acidovorax citrulli AAC00-1	Bacteria	0	Proteobacteria	96.6	358	1	1074	5.65e-256	711
BBC_181092	WP_130489063.1	2512174	Leifsonia sp. BK543	Bacteria	0	Actinobacteria	93.9	429	1	1287	2.25e-293	808
BBC_186433	WP_192639826.1	2615126	unclassified Starkeya	Bacteria	0	Proteobacteria	86.3	205	1	615	1.17e-113	340
BBC_187879	WP_192637591.1	2615126	unclassified Starkeya	Bacteria	0	Proteobacteria	96	297	1	891	4.52e-204	577
BBC_191162	WP_160871579.1	2692210	Shinella sp. AETb1-6	Bacteria	0	Proteobacteria	99.6	228	1	684	4.32e-151	436
BBC_199546	KAA9385987.1	399;323656	Neorhizobium galegae;Neorhizobium galegae bv. officinalis	Bacteria	0	Proteobacteria	94.3	245	1	735	4.54e-164	473
BBC_199896	WP_074986260.1	53408	Pseudomonas citronellolis	Bacteria	0	Proteobacteria	99.2	119	1	357	1.54e-71	232
BBC_201574	WP_029351814.1	1125973	Bosea sp. 117	Bacteria	0	Proteobacteria	87.9	33	1	99	3.47e-10	63.2
BBC_202788	KUE84914.1	106590	Cupriavidus necator	Bacteria	0	Proteobacteria	93.8	65	1	195	3.2e-43	143
BBC_206218	WP_183990417.1	1737357	Rhizobium wenxiniae	Bacteria	0	Proteobacteria	98.7	228	1	684	3.6e-148	428
BBC_207566	WP_101940992.1	2067453	Uliginosibacterium sp. TH139	Bacteria	0	Proteobacteria	95.1	123	1	369	1.34e-80	255
BBC_213622	WP_074986260.1	53408	Pseudomonas citronellolis	Bacteria	0	Proteobacteria	90	201	1	549	8.02e-125	370
BBC_215057	MBT0131453.1		N/A	N/A	N/A	N/A	95.7	94	1	282	6.66e-64	198
BBC_22069	WP_069337812.1	13690	Sphingobium yanoikuyae	Bacteria	0	Proteobacteria	99.8	498	1	1494	0	993
BBC_223740	HEB42763.1		N/A	N/A	N/A	N/A	98.4	122	1	366	3.1e-84	255
BBC_37267	WP_124087472.1	2483812	Xinfangfangia humi	Bacteria	0	Proteobacteria	89.8	499	1	1497	0	912
BBC_39904	WP_174211478.1	2741673	Tabrizicola sp. SY72	Bacteria	0	Proteobacteria	73.1	286	1	690	9.8e-124	366
BBC_40356	WP_008357802.1	1386;1178537;2683680	Bacillus;Bacillus xiamenensis;Bacillus sp. ms-22	Bacteria	0	Firmicutes	100	486	1	1458	0	964
BBC_45084	WP_026109105.1	13690;165695;1912891	Sphingobium yanoikuyae;Sphingobium;Sphingobium sp.	Bacteria	0	Proteobacteria	100	499	1	1497	0	997
BBC_57127	WP_021507389.1	53335;59814;1358411;1440057	Pantoea;Pantoea dispersa;Pantoea dispersa EGD-AAK13;Pantoea dispersa 625	Bacteria	0	Proteobacteria	99.8	501	1	1503	0	997
BBC_62822	WP_158803068.1	2634065	unclassified Acidisoma	Bacteria	0	Proteobacteria	80.9	393	1	1179	6.48e-222	622
BBC_62906	WP_159013060.1	1747225	Acidisoma sp. S159	Bacteria	0	Proteobacteria	86.9	496	1	1488	0	890
BBC_80656	WP_038417340.1	61645;1421338	Enterobacter asburiae;Enterobacter asburiae L1	Bacteria	0	Proteobacteria	99.6	501	1	1503	0	996
DCL_22401	WP_027676496.1	160699	Agrobacterium larrymoorei	Bacteria	0	Proteobacteria	87.9	149	1	396	3.64e-78	246
DCR_100432	WP_109150292.1	716760	Azospirillum sp. TSO5	Bacteria	0	Proteobacteria	98.5	66	1	198	7.64e-39	144
DCR_100778	HCW59670.1		N/A	N/A	N/A	N/A	97	66	1	198	4.04e-42	141
DCR_101853	MBP8269805.1		N/A	N/A	N/A	N/A	99.7	339	1	1017	1.35e-241	669
DCR_104121	WP_056693079.1	1735693	Sphingobium sp. Leaf26	Bacteria	0	Proteobacteria	86.6	127	1	381	1.48e-71	232
DCR_106442	WP_101719420.1	2055137	Caulobacter zeae	Bacteria	0	Proteobacteria	98.1	208	1	624	1.04e-131	385
DCR_111057	WP_155601470.1	343	Xanthomonas translucens	Bacteria	0	Proteobacteria	98.8	84	4	255	3.93e-55	176
DCR_127753	WP_163673717.1	1105283	Magnetospirillum aberrantis	Bacteria	0	Proteobacteria	92.9	198	1	594	2.5e-122	362
DCR_131584	NNJ77327.1		N/A	N/A	N/A	N/A	88.5	122	1	366	7.33e-75	233
DCR_133063	WP_163903559.1	240521	Rhizobium daejeonense	Bacteria	0	Proteobacteria	99.5	194	1	582	4.01e-136	400
DCR_134031	OAI39994.1	1799653	Planctomycetaceae bacterium SCGC AG-212-D15	Bacteria	0	Planctomycetes	88.3	60	1	180	7.03e-31	122
DCR_136129	CAM74020.1	431944	Magnetospirillum gryphiswaldense MSR-1	Bacteria	0	Proteobacteria	61.5	39	16	132	1.41e-08	56.6
DCR_143353	MBS0584055.1		N/A	N/A	N/A	N/A	99.2	122	1	366	4.28e-83	261
DCR_146479	MBN2692003.1		N/A	N/A	N/A	N/A	94.7	38	1	114	1.26e-19	82.8
DCR_153508	WP_169474463.1	41297	Sphingomonadaceae	Bacteria	0	Proteobacteria	100	124	1	372	2.83e-80	254
DCR_157830	MBS0531615.1		N/A	N/A	N/A	N/A	95.4	65	1	195	8.85e-32	123
DCR_161812	RYF68096.1	1871071	Comamonadaceae bacterium	Bacteria	0	Proteobacteria	95.9	122	1	366	2.9e-83	250
DCR_168536	OHC91210.1	1802168	Sphingomonadales bacterium GWF1_63_6	Bacteria	0	Proteobacteria	95.3	64	1	192	5.94e-31	114
DCR_170216	WP_044867796.1	299767	Enterobacter ludwigii	Bacteria	0	Proteobacteria	100	66	1	198	1.64e-42	143
DCR_172110	WP_147215270.1	1420591	Novosphingobium barchaimii	Bacteria	0	Proteobacteria	93.8	112	1	336	5.38e-69	224
DCR_27193	WP_188396151.1	179467	Oxalicibacterium flavum	Bacteria	0	Proteobacteria	89.6	434	1	1302	1.61e-289	799
DCR_51809	TAM52495.1	1926495	Paraburkholderia sp.	Bacteria	0	Proteobacteria	81.1	503	1	1335	1.44e-297	820
DCR_61103	BBK44829.1	217070	Stella vacuolata	Bacteria	0	Proteobacteria	68.4	392	10	1185	2.43e-179	514
DCR_62260	WP_028135797.1	375	Bradyrhizobium japonicum	Bacteria	0	Proteobacteria	99.6	498	1	1494	0	993
DCR_66056	WP_106936056.1	663243;2126319;2811425	unclassified Variovorax;Variovorax sp. PMC12;Variovorax sp. PDNC026	Bacteria	0	Proteobacteria	98.6	360	1	1080	1.32e-261	725
DCR_66408	WP_008333908.1	1175306;2624150	Herbaspirillum sp. GW103;unclassified Herbaspirillum	Bacteria	0	Proteobacteria	100	360	1	1080	5.34e-259	719
DCR_76292	RTM11523.1	2072420	Bradyrhizobiaceae bacterium	Bacteria	0	Proteobacteria	100	177	1	531	1.07e-115	343
DCR_78167	MBO9589880.1		N/A	N/A	N/A	N/A	97.3	182	1	546	1.12e-115	344
DCR_81689	MBO9589880.1		N/A	N/A	N/A	N/A	100	106	1	318	7.03e-67	216
DCR_83636	WP_216518675.1	198119	Paenibacillus barcinonensis	Bacteria	0	Firmicutes	99	288	1	864	7.08e-200	561
DCR_88080	WP_110122042.1	357400;2204171;2648921	Caulobacter sp. D5;Caulobacter sp. D4A;unclassified Caulobacter	Bacteria	0	Proteobacteria	100	122	1	366	9.85e-80	253
FHC_10252	WP_021184882.1	1332069;2052056;2630326	Pantoea sp. AS-PWVM4;Pantoea sp. MSR2;unclassified Pantoea	Bacteria	0	Proteobacteria	98.8	501	1	1503	0	992
FHC_12030	WP_038644250.1	1076550;1903409	Pantoea rwandensis;Erwiniaceae	Bacteria	0	Proteobacteria	100	501	1	1503	0	999
FHC_12549	HBH7065481.1		N/A	N/A	N/A	N/A	97.2	501	1	1503	0	977
FHC_19450	WP_036104608.1	1224318	Mangrovibacter sp. MFB070	Bacteria	0	Proteobacteria	92	501	1	1503	0	936
FHC_24530	WP_213370541.1	518825	Ancylobacter dichloromethanicus	Bacteria	0	Proteobacteria	94.8	497	1	1491	0	940
FHC_44866	WP_149325011.1	2592654	Protaetiibacter larvae	Bacteria	0	Actinobacteria	90.1	313	1	939	4e-192	549
FHC_51430	WP_088151537.1	171674	Inquilinus limosus	Bacteria	0	Proteobacteria	85.4	499	1	1497	0	881
FHC_55833	WP_127574323.1	382	Sinorhizobium meliloti	Bacteria	0	Proteobacteria	72.6	106	1	318	1.47e-45	156
FHC_60864	WP_126022377.1	1775474	Variovorax guangxiensis	Bacteria	0	Proteobacteria	99.4	502	1	1506	0	1006
FHC_65421	WP_085592283.1	196821	unclassified Pseudomonas	Bacteria	0	Proteobacteria	100	503	1	1509	0	1011
FHC_74532	VAS31722.1	573	Klebsiella pneumoniae	Bacteria	0	Proteobacteria	100	65	1	195	9.2e-43	142
FHC_74533	WP_116326124.1	158836	Enterobacter hormaechei	Bacteria	0	Proteobacteria	100	45	129	263	3.22e-23	94.7
FHC_77934	NVK32261.1		N/A	N/A	N/A	N/A	85.8	106	1	318	7.17e-65	206
FHC_90474	WP_130489063.1	2512174	Leifsonia sp. BK543	Bacteria	0	Actinobacteria	100	65	1	195	2.57e-40	147
FHC_93104	WP_133863339.1	2183897	Azorhizobium sp. AG788	Bacteria	0	Proteobacteria	100	108	1	324	1.06e-70	229
MBR_07265	WP_174285545.1	1895847	Sphingomonas bacterium	Bacteria	0	Proteobacteria	74.6	496	28	1515	3.91e-268	748
MBR_121135	WP_196225724.1	2789327	Sphingobium sp. Cam5-1	Bacteria	0	Proteobacteria	98.4	63	1	189	4.11e-32	127
MBR_123113	WP_112713168.1	2512157;2613769;2613770	Rhizobium sp. BK696;unclassified Rhizobium;Rhizobium sp. BG4	Bacteria	0	Proteobacteria	98.7	229	1	687	1.09e-160	464
MBR_123494	MBN8807180.1		N/A	N/A	N/A	N/A	66.3	89	1	195	4.15e-27	111
MBR_123952	WP_139199135.1	428992	Pseudomonas panipatensis	Bacteria	0	Proteobacteria	100	66	1	198	3.71e-43	147
MBR_124234	MBT0131453.1		N/A	N/A	N/A	N/A	93.8	65	1	195	5.17e-40	137
MBR_128522	WP_099731717.1	2035204;2035206;2684926	Acidovorax sp. 59;Acidovorax sp. 30;unclassified Acidovorax	Bacteria	0	Proteobacteria	96.9	192	1	576	6.06e-134	394
MBR_132286	WP_006461129.1	963;864073;1953765	Herbaspirillum;Herbaspirillum frisingense GSF30;Herbaspirillum sp. VT-16-41	Bacteria	0	Proteobacteria	100	122	1	366	5.16e-82	258
MBR_134030	NEJ82877.1		N/A	N/A	N/A	N/A	98.3	177	4	534	4.31e-128	367
MBR_134975	WP_125948782.1	663243;2496118;2496119	unclassified Variovorax;Variovorax sp. 553;Variovorax sp. 679	Bacteria	0	Proteobacteria	99.4	154	1	462	7.39e-110	331
MBR_139070	KAA0088677.1	2024610	Paraburkholderia sp. T12-10	Bacteria	0	Proteobacteria	95.8	143	1	429	9.61e-97	297
MBR_143281	RYG17984.1	1978230	Caulobacteraceae bacterium	Bacteria	0	Proteobacteria	95.1	61	1	183	5.72e-37	129
MBR_144973	WP_112719872.1	2663796	Rhizobium sp. OAE497	Bacteria	0	Proteobacteria	97.3	148	1	444	5.79e-90	277
MBR_19222	WP_192666545.1	2663803	Sphingobium sp. OAE613	Bacteria	0	Proteobacteria	99	400	1	1200	2.71e-281	773
MBR_23202	WP_192668332.1	2663803	Sphingobium sp. OAE613	Bacteria	0	Proteobacteria	97.2	499	1	1497	0	984
MBR_34105	WP_169474315.1	2644732	unclassified Novosphingobium	Bacteria	0	Proteobacteria	99.7	321	1	963	7.26e-219	611
MBR_51106	WP_100865625.1	1211806	Novosphingobium kunmingense	Bacteria	0	Proteobacteria	86.3	226	1	678	4.18e-130	382
MBR_56695	WP_168554212.1	2586998	Novosphingobium sp. SG720	Bacteria	0	Proteobacteria	99.3	282	1089	244	1.67e-188	550
MBR_57286	MBN9004506.1		N/A	N/A	N/A	N/A	82.1	392	10	1185	2.96e-222	623
MBR_64753	WP_064583010.1	53408	Pseudomonas citronellolis	Bacteria	0	Proteobacteria	99	98	1	294	5.69e-64	211
MBR_84240	HAX29606.1		N/A	N/A	N/A	N/A	86.4	66	1	198	4.23e-39	134
MBR_85378	WP_183993658.1	1268553	Sphingomonas kyeonggiensis	Bacteria	0	Proteobacteria	96.1	152	1	456	6.94e-104	316
MBR_89752	WP_121037399.1	963;863372;2183918	Herbaspirillum;Herbaspirillum huttiense;Herbaspirillum sp. XFZ15 10_5	Bacteria	0	Proteobacteria	100	348	1	1044	5.23e-249	693
MBR_98866	WP_018646693.1	990078	Bradyrhizobium huanghuaihaiense	Bacteria	0	Proteobacteria	98.3	58	79	252	4.14e-29	117
MSR_110053	KAF1853986.1	3870	Lupinus albus	Eukaryota	Viridiplantae	Streptophyta	100	83	1	249	4.67e-46	161
MSR_111311	WP_083895191.1	137773	Herbaspirillum sp. B501	Bacteria	0	Proteobacteria	96.5	86	1	258	2.19e-53	180
MSR_112216	ODT71367.1	1660124	Pelagibacterium sp. SCN 63-23	Bacteria	0	Proteobacteria	88	75	97	321	6.12e-45	151
MSR_114651	MBO9652537.1		N/A	N/A	N/A	N/A	93.3	134	1	402	2.94e-91	270
MSR_114743	MBT0131453.1		N/A	N/A	N/A	N/A	95.4	65	1	195	3.12e-41	140
MSR_11950	WP_107356273.1	1076	Rhodopseudomonas palustris	Bacteria	0	Proteobacteria	100	472	1	1416	0	951
MSR_122240	WP_046144849.1	361041	Devosia soli	Bacteria	0	Proteobacteria	97.6	84	64	315	2.35e-49	171
MSR_125739	PZQ83006.1	921	Starkeya novella	Bacteria	0	Proteobacteria	95.4	65	1	195	2.74e-37	139
MSR_126082	WP_112719872.1	2663796	Rhizobium sp. OAE497	Bacteria	0	Proteobacteria	91.8	49	175	321	7.89e-20	93.6
MSR_22293	WP_183267281.1	1303579	Acidocella aromatica	Bacteria	0	Proteobacteria	86.1	403	1	1209	1.84e-258	719
MSR_24666	WP_183266531.1	1303579	Acidocella aromatica	Bacteria	0	Proteobacteria	82	401	52	1254	1.02e-228	640
MSR_24681	WP_178900236.1	562	Escherichia coli	Bacteria	0	Proteobacteria	84.3	51	1	153	4.77e-20	85.9
MSR_28849	MBI5130536.1		N/A	N/A	N/A	N/A	98.5	398	1	1194	5.45e-280	769
MSR_29429	WP_116603804.1	2135500	Rhodoferax sp. YR267	Bacteria	0	Proteobacteria	94.7	360	1	1080	1.41e-250	697
MSR_32946	NCT71068.1		N/A	N/A	N/A	N/A	98.4	63	1	189	4.77e-38	141
MSR_34093	WP_164606331.1	2269369	Rhodopseudomonas sp. BR0M22	Bacteria	0	Proteobacteria	76.9	130	1	318	2.23e-56	189
MSR_55877	MBT9443656.1		N/A	N/A	N/A	N/A	98.9	179	1	537	3.03e-128	374
MSR_65975	RTM11523.1	2072420	Bradyrhizobiaceae bacterium	Bacteria	0	Proteobacteria	100	177	1	531	2.76e-116	345
MSR_66892	HAP48309.1		N/A	N/A	N/A	N/A	93.8	64	1	192	1.87e-40	137
MSR_90280	WP_205736553.1	1389922	Achromobacter mucicolens	Bacteria	0	Proteobacteria	93.6	141	88	510	1.43e-79	253
MSR_91612	ALG73216.1	528244	Azospirillum thiophilum	Bacteria	0	Proteobacteria	98.5	65	1	195	7.61e-37	138
MSR_92002	KPY51535.1	33069;55398	Pseudomonas viridiflava;Pseudomonas syringae pv. ribicola	Bacteria	0	Proteobacteria	52.3	86	43	300	3.13e-19	92.8
MSR_97363	WP_188396151.1	179467	Oxalicibacterium flavum	Bacteria	0	Proteobacteria	90.8	152	1	456	7.11e-100	306
MSR_99828	WP_038931952.1	375	Bradyrhizobium japonicum	Bacteria	0	Proteobacteria	96.9	160	4	483	1.05e-103	309
MTC_100043	WP_015268841.1	286;303;1215088;2048282;2060417	Pseudomonas;Pseudomonas putida;Pseudomonas putida HB3267;Pseudomonas sp. MR 02;Pseudomonas sp. FFUP_PS_41	Bacteria	0	Proteobacteria	99.8	467	1	1401	0	934
MTC_109944	WP_184294659.1	373	Agrobacterium vitis	Bacteria	0	Proteobacteria	95.4	263	1	789	5.69e-167	478
MTC_116677	WP_174153877.1	984260	Rhizobium skierniewicense	Bacteria	0	Proteobacteria	96	201	1	603	4.38e-127	374
MTC_118417	WP_062584524.1	1736332	Rhizobium sp. Leaf311	Bacteria	0	Proteobacteria	85.6	201	1	534	1.27e-105	318
MTC_121483	NEJ82877.1		N/A	N/A	N/A	N/A	94.3	122	1	366	1.13e-81	247
MTC_121675	HEB42763.1		N/A	N/A	N/A	N/A	97.5	122	1	366	1.86e-83	253
MTC_13649	WP_021184882.1	1332069;2052056;2630326	Pantoea sp. AS-PWVM4;Pantoea sp. MSR2;unclassified Pantoea	Bacteria	0	Proteobacteria	99.6	501	1	1503	0	998
MTC_14961	WP_036104608.1	1224318	Mangrovibacter sp. MFB070	Bacteria	0	Proteobacteria	92	501	1	1503	0	937
MTC_18390	WP_014071318.1	885040;1354262	Enterobacter soli;Enterobacter soli ATCC BAA-2102	Bacteria	0	Proteobacteria	100	501	1	1503	0	993
MTC_24176	WP_122107408.1	2482750	Pseudomonas sp. AOB-7	Bacteria	0	Proteobacteria	96.9	128	1	384	1.11e-74	240
MTC_24177	WP_215375191.1	2822138	Pseudomonas sp. DB1	Bacteria	0	Proteobacteria	94.9	99	1	291	7.78e-59	197
MTC_35582	WP_021184882.1	1332069;2052056;2630326	Pantoea sp. AS-PWVM4;Pantoea sp. MSR2;unclassified Pantoea	Bacteria	0	Proteobacteria	98.8	501	1	1503	0	993
MTC_49718	SFM41175.1	1166257	Pleomorphomonas diazotrophica	Bacteria	0	Proteobacteria	88	499	1	1497	0	878
MTC_51710	WP_106739038.1	300	Pseudomonas mendocina	Bacteria	0	Proteobacteria	100	358	1	1074	3.69e-262	726
MTC_62056	WP_021507389.1	53335;59814;1358411;1440057	Pantoea;Pantoea dispersa;Pantoea dispersa EGD-AAK13;Pantoea dispersa 625	Bacteria	0	Proteobacteria	100	501	1	1503	0	999
MTC_73269	WP_004146794.1	543;548;1125630;1128953;1263083;1284802;1380908;2052938	Enterobacteriaceae;Klebsiella aerogenes;Klebsiella pneumoniae subsp. pneumoniae HS11286;Klebsiella pneumoniae subsp. pneumoniae KPNIH19;Klebsiella variicola CAG:634;Klebsiella pneumoniae UHKPC33;Klebsiella pneumoniae JM45;Enterobacteriaceae bacterium S05	Bacteria	0	Proteobacteria	100	501	1	1503	0	1004
MTC_80643	WP_159971017.1	2653166	Pseudomonas sp. 8Z	Bacteria	0	Proteobacteria	95.2	496	7	1494	0	953
MTC_95807	WP_169586310.1	2728849	Rhizobium sp. S-51	Bacteria	0	Proteobacteria	98.1	108	1	324	3.22e-63	207
MTC_96175	SCM78958.1	442121	uncultured Pleomorphomonas sp.	Bacteria	0	Proteobacteria	94	397	1	1191	1.22e-255	707
BBC_00154	WP_052364905.1	376489	Halotalea alkalilenta	Bacteria	0	Proteobacteria	44.5	272	1	816	2.18e-79	253
BBC_110879	WP_140725225.1	86183;701189	[Pseudomonas] boreopolis;Pseudomonas sp. Hp2	Bacteria	0	Proteobacteria	96.6	298	1	894	1.89e-202	565
BBC_113773	WP_216356760.1	2838947	Enterobacter quasimori	Bacteria	0	Proteobacteria	98	294	1	882	6.06e-197	550
BBC_118094	WP_133645926.1	2547393	Paraburkholderia sp. LD6	Bacteria	0	Proteobacteria	98.4	310	1	930	2.62e-213	593
BBC_119549	WP_133650795.1	2547393	Paraburkholderia sp. LD6	Bacteria	0	Proteobacteria	93.4	346	1	1026	4.81e-219	610
BBC_121038	WP_071195017.1	1898961;2487150	[Kluyvera] intestini;Metakosakonia sp. MRY16-398	Bacteria	0	Proteobacteria	99.7	301	1	903	3.07e-214	595
BBC_128455	MTI74111.1		N/A	N/A	N/A	N/A	90.2	297	1	891	4.17e-190	533
BBC_140067	WP_021242639.1	543;69220;1812935	Enterobacteriaceae;Lelliottia nimipressuralis;Enterobacter roggenkampii	Bacteria	0	Proteobacteria	99	293	1	879	7.75e-204	568
BBC_147258	KAA9013954.1	1007511;2082188	Sphingobium limneticum;Sphingobium sp. YG1	Bacteria	0	Proteobacteria	99	296	1	888	2.4e-204	569
BBC_148110	WP_099058376.1	1571470	Rhizobium sp. ACO-34A	Bacteria	0	Proteobacteria	73.9	291	1	873	5.9e-149	429
BBC_150660	PRX81008.1	398	Rhizobium tropici	Bacteria	0	Proteobacteria	96.8	317	1	951	4.33e-213	593
BBC_15168	WP_179622660.1	300	Pseudomonas mendocina	Bacteria	0	Proteobacteria	98	294	1	882	5.65e-202	563
BBC_159521	WP_100083111.1	442121;2023338	uncultured Pleomorphomonas sp.;Pleomorphomonas carboxyditropha	Bacteria	0	Proteobacteria	90.3	206	1	618	4.02e-124	363
BBC_169133	WP_125360822.1	2479851	Stenotrophomonas sp. 278	Bacteria	0	Proteobacteria	99	301	1	903	6.38e-207	576
BBC_177339	WP_140725225.1	86183;701189	[Pseudomonas] boreopolis;Pseudomonas sp. Hp2	Bacteria	0	Proteobacteria	93.8	193	1	579	2.83e-121	355
BBC_182747	WP_133650280.1	2547393	Paraburkholderia sp. LD6	Bacteria	0	Proteobacteria	99	299	1	897	2.94e-209	582
BBC_203556	WP_174058706.1	358	Agrobacterium tumefaciens	Bacteria	0	Proteobacteria	100	240	1	720	1.05e-161	459
BBC_210981	WP_130279233.1	2512157;2613769;2613770	Rhizobium sp. BK696;unclassified Rhizobium;Rhizobium sp. BG4	Bacteria	0	Proteobacteria	100	108	1	324	1.14e-61	199
BBC_212253	WP_022632382.1	1089444;1225786;1231725;1240086	Dickeya solani;Dickeya solani IPO 2222;Dickeya solani D s0432-1;Dickeya solani RNS 08.23.3.1.A	Bacteria	0	Proteobacteria	66.4	143	1	429	8.65e-57	189
BBC_224542	WP_009619307.1	286;95619	Pseudomonas;Pseudomonas sp. M1	Bacteria	0	Proteobacteria	97.3	75	1	225	4.13e-40	143
BBC_24261	WP_186556579.1	2745493	Pseudomonas sp. SWRI10	Bacteria	0	Proteobacteria	99	297	1	891	4.12e-201	561
BBC_26369	WP_024642041.1	286;317;321;264459;716919	Pseudomonas;Pseudomonas syringae;Pseudomonas syringae pv. syringae;Pseudomonas syringae pv. spinaceae;Pseudomonas syringae pv. syringae PD2774	Bacteria	0	Proteobacteria	49.7	288	1	861	4.15e-85	267
BBC_36812	WP_017500652.1	13690;1912891	Sphingobium yanoikuyae;Sphingobium sp.	Bacteria	0	Proteobacteria	99.7	291	1	873	5.45e-203	565
BBC_37554	WP_071168462.1	1178537	Bacillus xiamenensis	Bacteria	0	Firmicutes	100	304	1	912	1.95e-221	613
BBC_51564	WP_186555078.1	2745493	Pseudomonas sp. SWRI10	Bacteria	0	Proteobacteria	99.3	307	1	921	2.64e-216	600
BBC_52196	WP_010339681.1	13690;165695	Sphingobium yanoikuyae;Sphingobium	Bacteria	0	Proteobacteria	100	298	1	894	6.7e-212	588
BBC_68103	WP_167719450.1	2643062	unclassified Shinella	Bacteria	0	Proteobacteria	97.8	226	226	903	1.39e-151	433
BBC_77405	WP_093197746.1	1566272;1566273;1566274;1566275;1884384	Variovorax sp. NFACC29;Variovorax sp. NFACC28;Variovorax sp. NFACC27;Variovorax sp. NFACC26;Variovorax sp. YR750	Bacteria	0	Proteobacteria	99	305	1	915	5.47e-209	582
BBC_81033	RZM03662.1	1871043	Variovorax sp.	Bacteria	0	Proteobacteria	59.9	287	1	858	2.55e-108	329
BBC_87207	WP_181196010.1	398	Rhizobium tropici	Bacteria	0	Proteobacteria	97.4	305	1	915	6.26e-198	554
BBC_89686	WP_007421410.1	522;926570;1043206;1464546	Acidiphilium;Acidiphilium multivorum AIU301;Acidiphilium sp. PM;Acidiphilium sp. JA12-A1	Bacteria	0	Proteobacteria	46.4	293	1	873	6.08e-79	252
BBC_95961	WP_186553256.1	2745493	Pseudomonas sp. SWRI10	Bacteria	0	Proteobacteria	100	131	1	393	5.58e-88	261
DCR_124996	WP_058070469.1	286;53408	Pseudomonas;Pseudomonas citronellolis	Bacteria	0	Proteobacteria	67.6	136	1	396	2.29e-43	154
DCR_157027	HAQ72485.1		N/A	N/A	N/A	N/A	92.5	93	43	321	1.03e-51	171
DCR_161262	HAS1728173.1		N/A	N/A	N/A	N/A	95.6	90	1	270	1.84e-50	171
DCR_17629	WP_179622660.1	300	Pseudomonas mendocina	Bacteria	0	Proteobacteria	98.6	294	1	882	1.69e-203	567
DCR_28686	WP_063460932.1	80878;1813946	Acidovorax temperans;Acidovorax sp. GW101-3H11	Bacteria	0	Proteobacteria	100	302	1	906	2.4e-205	572
DCR_33438	WP_188395867.1	179467	Oxalicibacterium flavum	Bacteria	0	Proteobacteria	92.6	296	1	888	3.32e-191	536
DCR_37684	WP_163681320.1	1105283	Magnetospirillum aberrantis	Bacteria	0	Proteobacteria	85.7	293	1	879	1.58e-174	494
DCR_46964	WP_018412166.1	1346290	Methyloversatilis thermotolerans	Bacteria	0	Proteobacteria	68.3	300	1	900	5.78e-139	405
DCR_49503	WP_102609383.1	380675;2024610	Trinickia soli;Paraburkholderia sp. T12-10	Bacteria	0	Proteobacteria	90.5	294	1	882	1.31e-185	523
DCR_64116	WP_152239013.1	2014543	Xanthomonas sp. LMG 12461	Bacteria	0	Proteobacteria	96.3	301	1	903	3.24e-198	554
DCR_66782	MBP6898357.1		N/A	N/A	N/A	N/A	97.7	308	253	1176	2.34e-207	582
DCR_67607	WP_063203215.1	574934	Bradyrhizobium sp. AT1	Bacteria	0	Proteobacteria	99.3	301	1	903	3.03e-205	572
DCR_68447	WP_099058376.1	1571470	Rhizobium sp. ACO-34A	Bacteria	0	Proteobacteria	93.4	91	1	273	2.57e-49	167
DCR_72759	WP_135168315.1	2560054	Bradyrhizobium frederickii	Bacteria	0	Proteobacteria	94	298	1	894	3.91e-195	546
DCR_85355	WP_174177324.1	359	Agrobacterium rhizogenes	Bacteria	0	Proteobacteria	100	308	1	924	9.14e-213	592
FHC_28460	WP_052364905.1	376489	Halotalea alkalilenta	Bacteria	0	Proteobacteria	44.5	272	1	816	2.26e-79	253
FHC_36834	PZQ84906.1	921	Starkeya novella	Bacteria	0	Proteobacteria	81	294	46	915	3.88e-153	441
FHC_45224	WP_013972855.1	286;76759;1042876;1215088;1388762;1435044	Pseudomonas;Pseudomonas monteilii;Pseudomonas putida S16;Pseudomonas putida HB3267;Pseudomonas taiwanensis SJ9;Pseudomonas monteilii SB3078	Bacteria	0	Proteobacteria	98.5	132	4	399	1.21e-83	251
FHC_49695	WP_108751825.1	40323;2072406;2072408;2072409	Stenotrophomonas;Stenotrophomonas sp. ZAC14D2_NAIMI4_6;Stenotrophomonas sp. YAU14A_MKIMI4_1;Stenotrophomonas sp. SAU14A_NAIMI4_8	Bacteria	0	Proteobacteria	100	302	1	906	4.15e-206	574
FHC_54214	AMO49344.1	1692238;2183903	Enterobacter sp. FY-07;Enterobacter sp. AG5470	Bacteria	0	Proteobacteria	99.1	112	1	336	1.3e-73	230
FHC_54393	WP_008807694.1	548;570;1263083	Klebsiella aerogenes;Klebsiella;Klebsiella variicola CAG:634	Bacteria	0	Proteobacteria	100	296	1	888	1.28e-199	557
FHC_56936	WP_108761387.1	2072407	Stenotrophomonas sp. YAU14D1_LEIMI4_1	Bacteria	0	Proteobacteria	99.7	295	1	885	7.74e-203	565
FHC_57789	WP_029003873.1	281091	Azorhizobium doebereinerae	Bacteria	0	Proteobacteria	70.4	301	1	903	4e-144	417
FHC_58524	WP_075045193.1	303	Pseudomonas putida	Bacteria	0	Proteobacteria	100	178	1	534	2.11e-117	345
FHC_59015	WP_196178454.1	303	Pseudomonas putida	Bacteria	0	Proteobacteria	99.6	241	1	723	4.67e-162	460
FHC_65072	WP_081742322.1	1259844	Pseudomonas sp. FGI182	Bacteria	0	Proteobacteria	100	295	1	885	4.17e-207	576
FHC_81028	WP_025338759.1	286;303;1259844	Pseudomonas;Pseudomonas putida;Pseudomonas sp. FGI182	Bacteria	0	Proteobacteria	99.2	244	181	912	2.06e-167	476
MBR_07587	WP_192669278.1	2663803	Sphingobium sp. OAE613	Bacteria	0	Proteobacteria	97.7	301	1	903	2.13e-203	567
MBR_110644	MBS1208227.1		N/A	N/A	N/A	N/A	77.8	270	1	810	8.38e-143	413
MBR_126697	WP_176645322.1	2587016	Duganella sp. SG902	Bacteria	0	Proteobacteria	100	82	97	342	7.05e-48	165
MBR_145998	WP_103946343.1	2080838	Lelliottia aquatilis	Bacteria	0	Proteobacteria	97.8	89	1	267	1.01e-51	174
MBR_147193	WP_125360822.1	2479851	Stenotrophomonas sp. 278	Bacteria	0	Proteobacteria	97.8	91	46	318	1.67e-52	176
MBR_17888	WP_192666096.1	2663803	Sphingobium sp. OAE613	Bacteria	0	Proteobacteria	97.4	306	1	918	2.15e-210	585
MBR_20308	WP_188080976.1	1404341	Sphingobium scionense	Bacteria	0	Proteobacteria	97.4	307	1	921	2.71e-209	583
MBR_24693	MTI74111.1		N/A	N/A	N/A	N/A	90.2	297	1	891	1.51e-190	535
MBR_25342	WP_179622660.1	300	Pseudomonas mendocina	Bacteria	0	Proteobacteria	98.6	294	1	882	1.76e-203	567
MBR_32831	WP_114836196.1	358	Agrobacterium tumefaciens	Bacteria	0	Proteobacteria	99.3	306	1	918	1.72e-216	601
MBR_43059	WP_074985579.1	53408	Pseudomonas citronellolis	Bacteria	0	Proteobacteria	99.7	297	1	891	2.48e-200	559
MBR_44104	WP_179830552.1	1884383	Variovorax sp. YR752	Bacteria	0	Proteobacteria	89.2	305	1	915	1.33e-188	530
MBR_47159	WP_066589538.1	40683	Sphingomonas pruni	Bacteria	0	Proteobacteria	87.4	293	1	879	7.74e-173	490
MBR_72800	WP_210425492.1	2586998	Novosphingobium sp. SG720	Bacteria	0	Proteobacteria	100	323	1	969	2.66e-224	622
MBR_76275	ERE50496.1	10029	Cricetulus griseus	Eukaryota	Metazoa	Chordata	100	252	1	756	1.09e-176	496
MBR_80416	WP_074981076.1	53408	Pseudomonas citronellolis	Bacteria	0	Proteobacteria	99.7	304	1	912	1.65e-213	593
MBR_80957	WP_129034912.1	69220	Lelliottia nimipressuralis	Bacteria	0	Proteobacteria	85.9	291	1	873	8.3e-170	482
MBR_83015	WP_140725225.1	86183;701189	[Pseudomonas] boreopolis;Pseudomonas sp. Hp2	Bacteria	0	Proteobacteria	95.6	298	1	894	8.96e-199	555
MSR_05564	WP_054162207.1	1523430	Rhodopseudomonas sp. AAP120	Bacteria	0	Proteobacteria	91.1	292	1	876	1.16e-189	532
MSR_108084	WP_182993981.1	92645	Herbaspirillum frisingense	Bacteria	0	Proteobacteria	90.7	43	1	129	1.32e-14	76.6
MSR_120075	WP_110996321.1	2213015	Pseudomonas sichuanensis	Bacteria	0	Proteobacteria	91.4	93	13	291	1e-47	158
MSR_12515	WP_168598768.1	2587113	Rhizobium sp. SG570	Bacteria	0	Proteobacteria	91.1	302	1	906	1.2e-195	548
MSR_26846	WP_107342757.1	1076	Rhodopseudomonas palustris	Bacteria	0	Proteobacteria	98.6	293	1	879	1.82e-200	559
MSR_27965	WP_141934958.1	1141174	Bradyrhizobium sp. UNPA324	Bacteria	0	Proteobacteria	96.8	94	1	282	2.24e-56	186
MSR_42942	WP_063203215.1	574934	Bradyrhizobium sp. AT1	Bacteria	0	Proteobacteria	99.3	301	1	903	2.22e-205	572
MSR_67272	PZQ84906.1	921	Starkeya novella	Bacteria	0	Proteobacteria	71.9	210	1	618	6.3e-93	284
MSR_95784	WP_017362054.1	300;1225174	Pseudomonas mendocina;Pseudomonas mendocina S5.2	Bacteria	0	Proteobacteria	96.8	93	76	354	9.36e-52	175
MTC_03251	WP_074981076.1	53408	Pseudomonas citronellolis	Bacteria	0	Proteobacteria	98.7	304	1	912	1.58e-211	588
MTC_109824	STD18312.1	61645	Enterobacter asburiae	Bacteria	0	Proteobacteria	98	101	1	303	4.17e-64	201
MTC_11593	WP_058072534.1	286;47660;53408	Pseudomonas;Pseudomonas sp. ADP;Pseudomonas citronellolis	Bacteria	0	Proteobacteria	99.7	290	1	870	9.08e-204	567
MTC_17657	WP_217474417.1		N/A	N/A	N/A	N/A	97.7	308	1	924	8.76e-211	587
MTC_23560	WP_115290683.1	300	Pseudomonas mendocina	Bacteria	0	Proteobacteria	100	293	1	879	1.06e-204	570
MTC_33783	WP_074985579.1	53408	Pseudomonas citronellolis	Bacteria	0	Proteobacteria	99.7	297	1	891	3.52e-200	559
MTC_58186	WP_052364905.1	376489	Halotalea alkalilenta	Bacteria	0	Proteobacteria	44.5	272	1	816	6.41e-79	251
MTC_61678	WP_166719201.1	2608353	Pantoea sp. Cy-640	Bacteria	0	Proteobacteria	98.3	293	1	879	3.67e-200	558
MTC_66091	WP_008807694.1	548;570;1263083	Klebsiella aerogenes;Klebsiella;Klebsiella variicola CAG:634	Bacteria	0	Proteobacteria	100	296	1	888	1.33e-199	557
MTC_67746	MBN0788421.1	573	Klebsiella pneumoniae	Bacteria	0	Proteobacteria	100	72	1	216	1.1e-44	147
MTC_73815	WP_100083111.1	442121;2023338	uncultured Pleomorphomonas sp.;Pleomorphomonas carboxyditropha	Bacteria	0	Proteobacteria	91.7	303	1	909	1.95e-187	527
MTC_85296	VTP16755.1	1972431	Phytobacter ursingii	Bacteria	0	Proteobacteria	92.2	295	1	885	3.1e-196	549
MTC_92719	EGO1521094.1		N/A	N/A	N/A	N/A	92.9	297	1	891	5.98e-192	538
BBC_05174	WP_097119127.1	1378084;2630326	Pantoea sp. GL120224-02;unclassified Pantoea	Bacteria	0	Proteobacteria	99.8	559	1	1677	0	1171
BBC_105193	WP_134651009.1	1967500;1967501;2643062	Shinella sp. MEC089;Shinella sp. MEC087;unclassified Shinella	Bacteria	0	Proteobacteria	97.2	537	1	1611	0	1056
BBC_106092	SFP64319.1	1566290	Mesorhizobium sp. NFR06	Bacteria	0	Proteobacteria	92.3	104	1	312	7.95e-59	187
BBC_108544	SEF28786.1	1566272;1566273;1566274;1566275	Variovorax sp. NFACC29;Variovorax sp. NFACC28;Variovorax sp. NFACC27;Variovorax sp. NFACC26	Bacteria	0	Proteobacteria	96.9	577	1	1731	0	1134
BBC_112573	WP_134648725.1	1967500;1967501;2643062	Shinella sp. MEC089;Shinella sp. MEC087;unclassified Shinella	Bacteria	0	Proteobacteria	99.1	527	1	1581	0	1077
BBC_112939	WP_118150440.1	2305252	Tabrizicola sp. DJC	Bacteria	0	Proteobacteria	78.8	538	1	1611	7.35e-311	859
BBC_120502	WP_166205452.1	1404411	Bradyrhizobium septentrionale	Bacteria	0	Proteobacteria	94.3	528	1	1584	0	976
BBC_126064	WP_160870988.1	2692210	Shinella sp. AETb1-6	Bacteria	0	Proteobacteria	96.6	562	1	1686	0	1110
BBC_132331	WP_175485175.1	570446	Sphingobium faniae	Bacteria	0	Proteobacteria	64.7	524	10	1581	5.26e-245	692
BBC_134986	WP_125948083.1	663243;2496118;2496119	unclassified Variovorax;Variovorax sp. 553;Variovorax sp. 679	Bacteria	0	Proteobacteria	77.4	53	7	165	2.14e-21	97.1
BBC_135586	WP_194455463.1	1325120	Bradyrhizobium sp. CCBAU 53421	Bacteria	0	Proteobacteria	97.3	473	1	1419	0	931
BBC_137213	WP_050400763.1	630921	Bradyrhizobium embrapense	Bacteria	0	Proteobacteria	96.1	535	1	1605	0	1064
BBC_137703	WP_099059546.1	1571470	Rhizobium sp. ACO-34A	Bacteria	0	Proteobacteria	90.9	264	1	792	5.9e-172	495
BBC_147194	WP_133649578.1	2547393	Paraburkholderia sp. LD6	Bacteria	0	Proteobacteria	98.2	224	1	672	1.57e-149	437
BBC_152258	WP_067651694.1	2052828	Agrobacterium bohemicum	Bacteria	0	Proteobacteria	93.4	548	10	1653	0	1077
BBC_155701	TJX75424.1	1871066	Mesorhizobium sp.	Bacteria	0	Proteobacteria	83	53	1	159	1.27e-24	96.7
BBC_157522	WP_183794696.1	485907	Rhizobium borbori	Bacteria	0	Proteobacteria	85.5	537	1	1611	0	946
BBC_161444	KVK70749.1	477196	Agrobacterium sp. TS43	Bacteria	0	Proteobacteria	93.4	258	1	774	1.93e-183	514
BBC_161674	WP_133646860.1	2547393	Paraburkholderia sp. LD6	Bacteria	0	Proteobacteria	94.7	207	1	621	8.64e-144	422
BBC_164949	MBU0931857.1		N/A	N/A	N/A	N/A	94.9	495	1	1485	0	951
BBC_169467	WP_133646860.1	2547393	Paraburkholderia sp. LD6	Bacteria	0	Proteobacteria	93.2	351	1	1053	4.34e-224	632
BBC_170753	WP_127666884.1	382	Sinorhizobium meliloti	Bacteria	0	Proteobacteria	87.8	516	1	1548	0	924
BBC_173845	WP_137478142.1	374;29448	Bradyrhizobium;Bradyrhizobium elkanii	Bacteria	0	Proteobacteria	98.2	492	1	1476	0	1000
BBC_174183	WP_058487550.1	47660;196821;1524461;2774873	Pseudomonas sp. ADP;unclassified Pseudomonas;Pseudomonas sp. EGD-AKN5;Pseudomonas sp. ADPe	Bacteria	0	Proteobacteria	99.6	549	1	1647	0	1117
BBC_175992	RDT56835.1	562	Escherichia coli	Bacteria	0	Proteobacteria	81.7	115	166	510	2.72e-58	204
BBC_177445	TGV15087.1	2563962	Mesorhizobium sp. M8A.F.Ca.ET.173.01.1.1	Bacteria	0	Proteobacteria	84	407	1	1221	1.53e-252	706
BBC_180572	WP_133645316.1	2547393	Paraburkholderia sp. LD6	Bacteria	0	Proteobacteria	97.3	525	1	1575	0	1057
BBC_18797	WP_014228383.1	570;1006551;1134687;1308980;2600607	Klebsiella;Klebsiella michiganensis KCTC 1686;Klebsiella michiganensis;Klebsiella michiganensis HKOPL1;Klebsiella sp. ME-303	Bacteria	0	Proteobacteria	99.7	769	1	2307	0	1585
BBC_188654	WP_125948783.1	663243;2496118;2496119	unclassified Variovorax;Variovorax sp. 553;Variovorax sp. 679	Bacteria	0	Proteobacteria	100	58	1	174	3.56e-28	115
BBC_195469	PTA94497.1	2116543	Kluyvera sp. Nf5	Bacteria	0	Proteobacteria	99.4	331	1	993	1.25e-240	681
BBC_198264	MBA3928903.1		N/A	N/A	N/A	N/A	95.7	69	1	207	1.92e-31	124
BBC_208325	WP_183483512.1	1397476	Martelella radicis	Bacteria	0	Proteobacteria	92.3	78	1	234	2.05e-38	144
BBC_218493	WP_004433123.1	358;1281779	Agrobacterium tumefaciens;Agrobacterium tumefaciens str. Cherry 2E-2-2	Bacteria	0	Proteobacteria	93.6	110	1	330	5.9e-64	213
BBC_219882	MBM7322492.1		N/A	N/A	N/A	N/A	96.2	131	1	393	2.65e-84	254
BBC_221072	OJT95484.1	1895712	Alphaproteobacteria bacterium 65-7	Bacteria	0	Proteobacteria	86.4	59	1	177	1.19e-23	99.8
BBC_221265	MBL8594103.1		N/A	N/A	N/A	N/A	83.3	78	1	234	1.17e-34	126
BBC_224148	WP_213757229.1	2836179	Ancylobacter sp. VKM B-3255	Bacteria	0	Proteobacteria	95.8	48	1	144	3.88e-22	97.8
BBC_225316	WP_161141482.1	2555902	Propylenella binzhouense	Bacteria	0	Proteobacteria	64.6	79	1	237	1.19e-19	92.4
BBC_225474	MBM7322492.1		N/A	N/A	N/A	N/A	96.2	131	1	393	2.76e-84	254
BBC_24287	WP_186556602.1	2745493	Pseudomonas sp. SWRI10	Bacteria	0	Proteobacteria	99.3	562	4	1689	0	1150
BBC_27562	WP_072895248.1	1884366	Sphingobium sp. YR657	Bacteria	0	Proteobacteria	98.5	536	1	1608	0	1071
BBC_28607	WP_014837759.1	570;1134687;1191061;1333852;1581079;1905288	Klebsiella;Klebsiella michiganensis;Klebsiella michiganensis E718;Klebsiella oxytoca KONIH1;Proteus sp. HMSC10D02;Klebsiella sp. LTGPAF-6F	Bacteria	0	Proteobacteria	99.8	554	1	1662	0	1152
BBC_29305	WP_142844985.1	358	Agrobacterium tumefaciens	Bacteria	0	Proteobacteria	99.8	562	1	1686	0	1142
BBC_36160	WP_104586447.1	56456	Xanthomonas melonis	Bacteria	0	Proteobacteria	88.1	555	10	1674	0	1017
BBC_42310	WP_189488825.1	1565040	Limoniibacter endophyticus	Bacteria	0	Proteobacteria	79.9	536	1	1608	0	900
BBC_44804	WP_155095800.1	1820333	Paracoccus aestuariivivens	Bacteria	0	Proteobacteria	75.9	108	1	324	4.42e-44	160
BBC_47802	WP_007183900.1	243629;1172194	Hydrocarboniphaga effusa;Hydrocarboniphaga effusa AP103	Bacteria	0	Proteobacteria	68.6	528	34	1617	8.74e-258	725
BBC_50933	WP_184359393.1	2586986	Rhizobium sp. BK602	Bacteria	0	Proteobacteria	79.4	525	10	1584	0	899
BBC_52400	MBN9057442.1		N/A	N/A	N/A	N/A	75.1	539	1	1617	3.93e-296	822
BBC_58147	WP_160870524.1	2692210	Shinella sp. AETb1-6	Bacteria	0	Proteobacteria	78.5	526	1	1578	0	880
BBC_60271	WP_158805941.1	2634065	unclassified Acidisoma	Bacteria	0	Proteobacteria	80.4	368	1	1104	1.34e-214	608
BBC_60513	WP_170109192.1	1651082	Celeribacter persicus	Bacteria	0	Proteobacteria	75.6	536	1	1608	2.2e-304	843
BBC_62584	WP_048861190.1	50715	Acidisphaera rubrifaciens	Bacteria	0	Proteobacteria	74.9	521	13	1572	1.1e-294	817
BBC_67074	MBN8756811.1	1660152;1660153;1895865	Variovorax sp. SCN 67-85;Variovorax sp. SCN 67-20;Variovorax sp. 67-131	Bacteria	0	Proteobacteria	95.8	330	1	990	1e-218	617
BBC_70116	WP_144907310.1	260085	Novosphingobium taihuense	Bacteria	0	Proteobacteria	56.3	529	31	1611	2.93e-197	571
BBC_83109	MBU0889665.1		N/A	N/A	N/A	N/A	87.5	64	1	192	1.7e-29	112
BBC_83303	WP_137128684.1	2562309	Rhizobium sp. FY34	Bacteria	0	Proteobacteria	91.1	271	1	813	4.13e-183	525
BBC_84911	WP_088344581.1	1068	Rhodomicrobium	Bacteria	0	Proteobacteria	48.9	538	22	1629	3.18e-177	521
BBC_90824	WP_058770535.1	59814	Pantoea dispersa	Bacteria	0	Proteobacteria	99.8	559	1	1677	0	1169
BBC_93914	WP_106325941.1	398	Rhizobium tropici	Bacteria	0	Proteobacteria	97.6	535	7	1611	0	1055
BBC_99986	WP_165049210.1	2583234	Rhodobacter sp. HX-7-19	Bacteria	0	Proteobacteria	84.2	552	46	1692	0	950
DCR_05040	WP_130007678.1	453575	Pusillimonas ginsengisoli	Bacteria	0	Proteobacteria	75.9	539	1	1614	0	876
DCR_06858	WP_043679553.1	75697;1437824	Castellaniella defragrans;Castellaniella defragrans 65Phen	Bacteria	0	Proteobacteria	95	537	1	1611	0	1044
DCR_100818	WP_043270288.1	286;53408;1502784;1608908	Pseudomonas;Pseudomonas citronellolis;Pseudomonas sp. AAC;Pseudomonas sp. HMSC75E02	Bacteria	0	Proteobacteria	99.7	304	1	912	4.24e-222	625
DCR_105688	WP_176592243.1	2743473	Sphingobium sp. EM0848	Bacteria	0	Proteobacteria	92.1	203	1	609	5.67e-127	378
DCR_109989	WP_184640297.1	1775474	Variovorax guangxiensis	Bacteria	0	Proteobacteria	98.5	268	1	804	2.08e-186	532
DCR_111892	WP_121037402.1	963;863372;2183918	Herbaspirillum;Herbaspirillum huttiense;Herbaspirillum sp. XFZ15 10_5	Bacteria	0	Proteobacteria	100	214	1	642	7.93e-141	414
DCR_113228	GCC49416.1		N/A	N/A	N/A	N/A	73	63	1	189	1.28e-23	94.4
DCR_118037	MBI3515065.1		N/A	N/A	N/A	N/A	83.5	254	1	762	7.59e-152	443
DCR_11832	WP_132582994.1	627131	Paralcaligenes ureilyticus	Bacteria	0	Proteobacteria	72.2	536	1	1608	1.17e-289	806
DCR_120313	MBI4290032.1		N/A	N/A	N/A	N/A	81.5	65	1	195	1.31e-23	102
DCR_125266	RTM11792.1	2072420	Bradyrhizobiaceae bacterium	Bacteria	0	Proteobacteria	98.5	206	1	618	1.29e-144	424
DCR_126013	WP_099057039.1	1571470	Rhizobium sp. ACO-34A	Bacteria	0	Proteobacteria	92.3	209	1	627	3.57e-138	407
DCR_126645	HBF30186.1		N/A	N/A	N/A	N/A	99.1	115	1	345	2.17e-71	232
DCR_130169	RTM11428.1	2072420	Bradyrhizobiaceae bacterium	Bacteria	0	Proteobacteria	100	182	1	546	4.88e-131	387
DCR_131621	MBO9545599.1		N/A	N/A	N/A	N/A	90.4	166	1	498	2.84e-100	310
DCR_149365	MBA4089602.1		N/A	N/A	N/A	N/A	94.4	162	1	486	1.21e-98	304
DCR_150339	WP_183789562.1	485907	Rhizobium borbori	Bacteria	0	Proteobacteria	88.6	114	1	342	9.4e-61	204
DCR_154121	WP_035532201.1	159450	Paraburkholderia sacchari	Bacteria	0	Proteobacteria	96.6	149	1	447	3.4e-89	280
DCR_159907	WP_126022376.1	1775474	Variovorax guangxiensis	Bacteria	0	Proteobacteria	95	119	1	357	1.87e-74	241
DCR_160487	WP_099056728.1	1571470	Rhizobium sp. ACO-34A	Bacteria	0	Proteobacteria	100	53	1	159	8.68e-24	102
DCR_163513	WP_093017528.1	1884365	Sphingobium sp. YR768	Bacteria	0	Proteobacteria	91.7	84	142	393	6.26e-42	155
DCR_164163	WP_174997906.1	482957	Burkholderia lata	Bacteria	0	Proteobacteria	98.4	61	1	183	4.62e-30	120
DCR_167125	WP_182827122.1	2758439	Rhizobium sp. G21	Bacteria	0	Proteobacteria	97.4	78	1	234	1.93e-46	165
DCR_23224	WP_174039646.1	358	Agrobacterium tumefaciens	Bacteria	0	Proteobacteria	99.1	562	1	1686	0	1135
DCR_25761	SEF19594.1	1566272;1566273;1566274;1566275	Variovorax sp. NFACC29;Variovorax sp. NFACC28;Variovorax sp. NFACC27;Variovorax sp. NFACC26	Bacteria	0	Proteobacteria	95.1	533	1	1599	0	1002
DCR_32499	WP_020683853.1	420402	Marinobacterium rhizophilum	Bacteria	0	Proteobacteria	76.4	567	1	1701	0	921
DCR_48881	RTM10782.1	2072420	Bradyrhizobiaceae bacterium	Bacteria	0	Proteobacteria	97.9	238	1	714	3.53e-160	465
DCR_51074	WP_209422990.1	1267217	Melaminivora jejuensis	Bacteria	0	Proteobacteria	78.7	531	1	1590	0	855
DCR_51158	MBN9329447.1	1660096;1895727	Comamonas sp. SCN 67-35;Burkholderiales bacterium 66-26	Bacteria	0	Proteobacteria	90.4	282	1	846	9.38e-184	528
DCR_51758	WP_211417695.1	1355477	Bradyrhizobium diazoefficiens	Bacteria	0	Proteobacteria	97.6	539	1	1617	0	1085
DCR_53117	MBS0392232.1		N/A	N/A	N/A	N/A	92.6	215	1	645	9.37e-146	426
DCR_56942	WP_175196842.1	1723730	Paraburkholderia caffeinitolerans	Bacteria	0	Proteobacteria	91.9	359	1	1077	2.19e-231	651
DCR_57238	KAJ34526.1	358	Agrobacterium tumefaciens	Bacteria	0	Proteobacteria	91.5	129	314	700	1.71e-81	255
DCR_63487	MBN9012955.1		N/A	N/A	N/A	N/A	92.3	52	1	156	9.63e-25	98.6
DCR_68986	WP_137156050.1	2562307	Rhizobium sp. FKL33	Bacteria	0	Proteobacteria	76.1	109	1	324	8.34e-46	165
DCR_76485	WP_115536190.1	2291023	Trinickia dinghuensis	Bacteria	0	Proteobacteria	93.2	483	1	1449	0	935
DCR_79607	WP_116613909.1	219649	Paraburkholderia unamae	Bacteria	0	Proteobacteria	79.3	111	1	333	6.28e-52	182
DCR_83868	WP_178081530.1	1805930	Pseudomonas sp. ERMR1:02	Bacteria	0	Proteobacteria	76.5	51	1	153	1.66e-19	83.6
DCR_84323	QBQ96247.1	2547399	Paraburkholderia sp. 7MH5	Bacteria	0	Proteobacteria	88	351	1	1053	3.03e-210	597
DCR_86489	WP_194913132.1	2596919	Azospirillum sp. INR13	Bacteria	0	Proteobacteria	84	288	4	867	2.16e-166	482
DCR_88341	WP_092218152.1	858423	Bradyrhizobium arachidis	Bacteria	0	Proteobacteria	97.7	311	1	933	2.61e-213	602
DCR_91914	WP_099060729.1	1571470	Rhizobium sp. ACO-34A	Bacteria	0	Proteobacteria	96.6	235	1	705	1.73e-161	468
DCR_92033	WP_133197732.1	2528715	Candidatus Paraburkholderia sp. 4M-K11	Bacteria	0	Proteobacteria	90.3	113	1	339	2.17e-61	206
DCR_92603	RDT58217.1	573	Klebsiella pneumoniae	Bacteria	0	Proteobacteria	97.1	69	1	207	2.83e-45	151
DCR_96809	WP_206955531.1	2767482	Trinickia sp. 4D114	Bacteria	0	Proteobacteria	88.7	222	1	666	1.08e-131	392
FHC_02270	WP_013508902.1	592316	Pantoea sp. At-9b	Bacteria	0	Proteobacteria	96.3	546	1	1638	0	1091
FHC_07425	WP_041526161.1	592316	Pantoea sp. At-9b	Bacteria	0	Proteobacteria	96.2	767	1	2301	0	1524
FHC_18764	WP_207293161.1	2815358	Leclercia sp. 4-9-1-25	Bacteria	0	Proteobacteria	98	554	1	1662	0	1139
FHC_19175	WP_208726352.1	2052056	Pantoea sp. MSR2	Bacteria	0	Proteobacteria	94.2	548	1	1644	0	1055
FHC_25663	PZQ81686.1	921	Starkeya novella	Bacteria	0	Proteobacteria	89.6	537	1	1611	0	991
FHC_28701	WP_160833895.1	2576761	Pantoea sp. Seng	Bacteria	0	Proteobacteria	99.8	559	1	1677	0	1172
FHC_34746	WP_183190540.1	217068	Angulomicrobium tetraedrale	Bacteria	0	Proteobacteria	88	560	1	1668	0	1009
FHC_40571	MBI5911655.1		N/A	N/A	N/A	N/A	57.5	372	1	1116	6.21e-140	420
FHC_47296	WP_153484584.1	2608987	Segnochrobactrum spirostomi	Bacteria	0	Proteobacteria	77.1	550	4	1653	0	897
FHC_59023	WP_023322225.1	570;244366	Klebsiella;Klebsiella variicola	Bacteria	0	Proteobacteria	100	569	1	1707	0	1177
FHC_61857	HAL23069.1		N/A	N/A	N/A	N/A	99.4	322	1	966	8.64e-236	660
FHC_68290	WP_025340944.1	1259844	Pseudomonas sp. FGI182	Bacteria	0	Proteobacteria	99.7	331	1	993	6.07e-242	677
FHC_71325	WP_029356819.1	1125973	Bosea sp. 117	Bacteria	0	Proteobacteria	91.5	307	1	921	6.56e-197	561
FHC_71701	RCA07763.1	573	Klebsiella pneumoniae	Bacteria	0	Proteobacteria	99.1	322	1	966	9.37e-242	666
FHC_72069	WP_176665782.1	2587117	Variovorax sp. SG517	Bacteria	0	Proteobacteria	100	116	1	348	1.04e-70	230
FHC_72966	WP_183483512.1	1397476	Martelella radicis	Bacteria	0	Proteobacteria	83.6	61	1	183	1.47e-23	102
FHC_74570	WP_165117669.1	1776730	Mesorhizobium zhangyense	Bacteria	0	Proteobacteria	85.4	437	1	1311	2.14e-273	759
FHC_74584	WP_165117669.1	1776730	Mesorhizobium zhangyense	Bacteria	0	Proteobacteria	85.1	437	1	1311	9.04e-273	758
FHC_76138	WP_212632064.1	2292264	Pseudomonas sp. KB-10	Bacteria	0	Proteobacteria	93.4	273	1	819	2.73e-181	520
FHC_86604	WP_061790023.1	80842	Herbaspirillum rubrisubalbicans	Bacteria	0	Proteobacteria	92.2	180	1	540	9.07e-111	336
FHC_88320	WP_183483512.1	1397476	Martelella radicis	Bacteria	0	Proteobacteria	83.6	61	1	183	5.9e-24	103
FHC_88369	MBM7322492.1		N/A	N/A	N/A	N/A	96.2	131	1	393	2.76e-84	254
FHC_92281	WP_047146755.1	1120658	Aquamicrobium sp. LC103	Bacteria	0	Proteobacteria	73.7	57	1	171	2.15e-18	87.8
MBR_06579	WP_192668256.1	2663803	Sphingobium sp. OAE613	Bacteria	0	Proteobacteria	96.4	549	1	1647	0	1053
MBR_101847	WP_134137690.1	863372	Herbaspirillum huttiense	Bacteria	0	Proteobacteria	99.3	295	1	885	2.65e-209	592
MBR_104072	WP_009615776.1	95619;196821	Pseudomonas sp. M1;unclassified Pseudomonas	Bacteria	0	Proteobacteria	100	153	1	459	9.11e-97	299
MBR_107649	WP_083657886.1	1892903	Herbaspirillum sp. WT00C	Bacteria	0	Proteobacteria	91.7	108	1	324	1.82e-58	198
MBR_107983	WP_132557989.1	50338	Rhizobium sullae	Bacteria	0	Proteobacteria	83.3	54	1	162	1.48e-19	90.9
MBR_111333	PZU85323.1	1870904	Shinella sp.	Bacteria	0	Proteobacteria	83.9	168	1	504	2.89e-88	278
MBR_112008	WP_181132187.1	1495066	Pseudomonas capeferrum	Bacteria	0	Proteobacteria	86.6	202	1	606	2.29e-114	347
MBR_113152	WP_184377497.1	2586989	Rhizobium sp. BK619	Bacteria	0	Proteobacteria	96.7	239	1	717	7.39e-162	468
MBR_117353	WP_110121243.1	357400;2204171;2648921	Caulobacter sp. D5;Caulobacter sp. D4A;unclassified Caulobacter	Bacteria	0	Proteobacteria	92	176	226	753	1.42e-121	357
MBR_121255	OXC92364.1	1915388	Achromobacter sp. KAs 3-5	Bacteria	0	Proteobacteria	98.2	109	1	327	5.77e-67	215
MBR_126797	WP_163901978.1	240521	Rhizobium daejeonense	Bacteria	0	Proteobacteria	90.3	113	1	339	4.95e-62	207
MBR_128131	MBL0897294.1		N/A	N/A	N/A	N/A	92.9	99	1	297	5.21e-56	192
MBR_140196	WP_184605831.1	2586973	Variovorax sp. BK613	Bacteria	0	Proteobacteria	100	87	1	261	8.05e-50	174
MBR_140318	MBO17707.1		N/A	N/A	N/A	N/A	95.1	144	1	432	9.47e-90	277
MBR_145350	WP_024339757.1	374;1736363	Bradyrhizobium;Bradyrhizobium sp. Leaf396	Bacteria	0	Proteobacteria	95.2	84	10	261	9.64e-45	161
MBR_149053	WP_212342261.1	43992	Bradyrhizobium liaoningense	Bacteria	0	Proteobacteria	94.7	57	1	171	1.16e-26	110
MBR_152293	WP_165117669.1	1776730	Mesorhizobium zhangyense	Bacteria	0	Proteobacteria	84.7	111	1	333	5.26e-58	197
MBR_153023	MBN9005200.1		N/A	N/A	N/A	N/A	92.6	94	1	282	8.35e-51	178
MBR_153711	MBN8901922.1		N/A	N/A	N/A	N/A	83.6	128	4	387	3.46e-70	216
MBR_154270	KVK70749.1	477196	Agrobacterium sp. TS43	Bacteria	0	Proteobacteria	100	130	1	390	7.75e-91	274
MBR_16359	WP_192665916.1	2663803	Sphingobium sp. OAE613	Bacteria	0	Proteobacteria	98.5	530	1	1590	0	1060
MBR_19179	WP_097400555.1	1646340	Kosakonia pseudosacchari	Bacteria	0	Proteobacteria	99.5	559	1	1677	0	1163
MBR_24182	WP_020683853.1	420402	Marinobacterium rhizophilum	Bacteria	0	Proteobacteria	76.5	567	1	1701	0	921
MBR_31836	WP_176592243.1	2743473	Sphingobium sp. EM0848	Bacteria	0	Proteobacteria	91.9	531	1	1578	0	990
MBR_34907	WP_169476780.1	2644732	unclassified Novosphingobium	Bacteria	0	Proteobacteria	99.5	556	1	1668	0	1149
MBR_41630	WP_116425755.1	53408	Pseudomonas citronellolis	Bacteria	0	Proteobacteria	99.3	413	1	1239	1.14e-302	834
MBR_43102	WP_138526106.1	286;2571105	Pseudomonas;Pseudomonas nicosulfuronedens	Bacteria	0	Proteobacteria	93.4	534	1	1602	0	1009
MBR_52420	WP_056164575.1	1736237	Acidovorax sp. Leaf78	Bacteria	0	Proteobacteria	94.1	528	1	1584	0	1022
MBR_53007	WP_126469326.1	1679495	Variovorax gossypii	Bacteria	0	Proteobacteria	96.3	191	1	573	1.8e-129	384
MBR_54510	WP_176662657.1	2587117	Variovorax sp. SG517	Bacteria	0	Proteobacteria	96.4	137	1	411	2.42e-82	261
MBR_63107	WP_115534253.1	2291023	Trinickia dinghuensis	Bacteria	0	Proteobacteria	90.8	141	196	618	2.17e-86	276
MBR_65915	WP_184857251.1	592050	Acidovorax soli	Bacteria	0	Proteobacteria	97.9	141	40	462	2.05e-87	276
MBR_68998	WP_057248598.1	1736509	Ensifer sp. Root278	Bacteria	0	Proteobacteria	88.8	465	1	1395	9.83e-305	841
MBR_70355	WP_074982453.1	53408	Pseudomonas citronellolis	Bacteria	0	Proteobacteria	98.9	94	1	282	9.14e-54	185
MBR_70396	WP_007603153.1	1125979	Rhizobium sp. PDO1-076	Bacteria	0	Proteobacteria	85.2	88	1	264	4.57e-42	154
MBR_73934	WP_179460309.1	2723077	Stenotrophomonas sp. JAI102	Bacteria	0	Proteobacteria	71.3	390	7	1053	6.2e-194	555
MBR_80481	WP_020812763.1	357;477195;477197;1315272;1336742;1336745	Agrobacterium;Agrobacterium sp. LY4;Agrobacterium sp. TS45;Agrobacterium tumefaciens GW4;Agrobacterium sp. JL28;Agrobacterium radiobacter DSM 30147	Bacteria	0	Proteobacteria	99.2	397	1	1191	1.7e-284	787
MBR_83226	WP_193375038.1	108015	Bradyrhizobium yuanmingense	Bacteria	0	Proteobacteria	91.5	71	121	333	1.89e-38	137
MBR_83848	WP_198981107.1	2795117	Herbaspirillum sp. ASV7	Bacteria	0	Proteobacteria	89.5	373	1	1119	1.48e-252	706
MBR_85103	WP_028099551.1	1380391	Dongia sp. URHE0060	Bacteria	0	Proteobacteria	84	75	52	276	2.83e-34	134
MBR_92128	WP_201516305.1	2611147;2758385;2758386	unclassified Sphingobium;Sphingobium sp. S8;Sphingobium sp. S6	Bacteria	0	Proteobacteria	85.1	141	1	423	5.36e-78	250
MBR_93954	WP_177344723.1	1608908	Pseudomonas sp. HMSC75E02	Bacteria	0	Proteobacteria	98	99	1	297	1.69e-60	199
MBR_95370	WP_159273718.1	436515	Variovorax boronicumulans	Bacteria	0	Proteobacteria	77.8	81	37	279	9.46e-33	129
MBR_98347	WP_121037402.1	963;863372;2183918	Herbaspirillum;Herbaspirillum huttiense;Herbaspirillum sp. XFZ15 10_5	Bacteria	0	Proteobacteria	100	254	1	762	1.39e-170	491
MBR_98435	WP_190747170.1	2692868	Tolypothrix sp. FACHB-123	Bacteria	0	Cyanobacteria	67.8	87	7	267	2.34e-34	126
MSR_05632	WP_107354862.1	1076	Rhodopseudomonas palustris	Bacteria	0	Proteobacteria	98.9	534	1	1602	0	1087
MSR_10025	WP_107355527.1	1076	Rhodopseudomonas palustris	Bacteria	0	Proteobacteria	99.4	536	7	1614	0	1069
MSR_109732	OXC92364.1	1915388	Achromobacter sp. KAs 3-5	Bacteria	0	Proteobacteria	97.1	104	1	312	1.3e-63	207
MSR_111265	WP_006018742.1	41294;652103;883078;1913989;2072420	Bradyrhizobiaceae;Rhodopseudomonas palustris DX-1;Afipia broomeae ATCC 49717;Gammaproteobacteria bacterium;Bradyrhizobiaceae bacterium	Bacteria	0	Proteobacteria	98.1	103	1	309	3.49e-59	199
MSR_115815	WP_198981107.1	2795117	Herbaspirillum sp. ASV7	Bacteria	0	Proteobacteria	94.3	141	1	423	8.62e-82	260
MSR_119070	WP_045680250.1	1486262	Martelella endophytica	Bacteria	0	Proteobacteria	87.4	127	1	381	2.63e-70	229
MSR_120193	MBS0537388.1		N/A	N/A	N/A	N/A	92.3	52	1	156	5.96e-26	102
MSR_122618	WP_116607271.1	2135500	Rhodoferax sp. YR267	Bacteria	0	Proteobacteria	88.5	87	1	261	1.07e-42	158
MSR_125237	WP_202126032.1	2650748	Actinomadura physcomitrii	Bacteria	0	Actinobacteria	54.1	109	1	327	1.06e-29	113
MSR_12602	WP_174039646.1	358	Agrobacterium tumefaciens	Bacteria	0	Proteobacteria	100	562	1	1686	0	1147
MSR_131585	WP_024339757.1	374;1736363	Bradyrhizobium;Bradyrhizobium sp. Leaf396	Bacteria	0	Proteobacteria	98.3	59	1	177	7.7e-29	117
MSR_14992	WP_164637947.1	2269368	Rhodopseudomonas sp. BR0G17	Bacteria	0	Proteobacteria	97.6	534	1	1602	0	1056
MSR_15856	WP_184857251.1	592050	Acidovorax soli	Bacteria	0	Proteobacteria	100	74	1	222	2.27e-44	163
MSR_16380	MBS0394028.1		N/A	N/A	N/A	N/A	52.3	503	1	1494	9.83e-171	502
MSR_18286	MBI5131966.1		N/A	N/A	N/A	N/A	95.2	539	1	1617	0	1057
MSR_21061	WP_063193955.1	574934	Bradyrhizobium sp. AT1	Bacteria	0	Proteobacteria	96.8	565	1	1695	0	1122
MSR_22574	WP_107345474.1	1076	Rhodopseudomonas palustris	Bacteria	0	Proteobacteria	99.8	539	1	1617	0	1103
MSR_22642	WP_120356891.1	1183412	Agrobacterium deltaense	Bacteria	0	Proteobacteria	98.5	518	1	1554	0	1039
MSR_32326	KAJ33314.1	358	Agrobacterium tumefaciens	Bacteria	0	Proteobacteria	98	246	1	738	9.48e-172	483
MSR_32852	RTM11792.1	2072420	Bradyrhizobiaceae bacterium	Bacteria	0	Proteobacteria	99	493	1	1479	0	1006
MSR_40130	WP_054161447.1	1523430	Rhodopseudomonas sp. AAP120	Bacteria	0	Proteobacteria	96.9	97	34	324	1.88e-54	187
MSR_44635	WP_057202609.1	1736492	Acidovorax sp. Root217	Bacteria	0	Proteobacteria	81.1	296	7	894	7.07e-167	485
MSR_50081	OGA87679.1	1797549	Burkholderiales bacterium GWA2_64_37	Bacteria	0	Proteobacteria	94.1	118	1	354	2.16e-67	222
MSR_53038	RYF65589.1	1871071	Comamonadaceae bacterium	Bacteria	0	Proteobacteria	89.3	56	1	168	5.45e-26	100
MSR_54972	WP_184863323.1	592050	Acidovorax soli	Bacteria	0	Proteobacteria	100	195	1	585	8.19e-129	382
MSR_55466	WP_036007733.1	108015	Bradyrhizobium yuanmingense	Bacteria	0	Proteobacteria	90.7	43	218	90	1.43e-18	85.5
MSR_57735	KVK70749.1	477196	Agrobacterium sp. TS43	Bacteria	0	Proteobacteria	99.6	258	1	774	1.75e-195	545
MSR_64425	WP_087004464.1	50338	Rhizobium sullae	Bacteria	0	Proteobacteria	84.2	114	1	342	5.6e-59	199
MSR_66633	WP_148595698.1	406548	Aquisphaera giovannonii	Bacteria	0	Planctomycetes	56.3	126	148	516	2.7e-35	141
MSR_67127	TJX03012.1	485	Neisseria gonorrhoeae	Bacteria	0	Proteobacteria	73.7	76	1	228	1.33e-32	119
MSR_67657	MBB4396153.1		N/A	N/A	N/A	N/A	94.7	131	1	393	1.03e-82	253
MSR_68434	MBN9528439.1		N/A	N/A	N/A	N/A	90.6	64	187	378	2.51e-31	129
MSR_70270	NEW99799.1		N/A	N/A	N/A	N/A	98.2	114	1	342	4.88e-69	226
MSR_72639	MBN9086532.1		N/A	N/A	N/A	N/A	86.6	127	1	381	2.16e-69	227
MSR_73191	KPF93143.1	1523430	Rhodopseudomonas sp. AAP120	Bacteria	0	Proteobacteria	98.6	213	1	639	4.62e-143	419
MSR_75180	WP_213600984.1	69284	Pseudoxanthomonas japonensis	Bacteria	0	Proteobacteria	94.5	55	49	213	1.1e-25	108
MSR_81711	HCD82345.1		N/A	N/A	N/A	N/A	87.8	172	1	516	1.52e-113	332
MSR_86462	WP_074578257.1	296591	Polaromonas sp. JS666	Bacteria	0	Proteobacteria	98	49	1	147	2.88e-21	95.5
MSR_86899	RZJ61713.1	1872122	Acidovorax sp.	Bacteria	0	Proteobacteria	94.2	69	1	207	5.99e-32	125
MSR_88629	WP_184857251.1	592050	Acidovorax soli	Bacteria	0	Proteobacteria	93.6	47	1	141	1.37e-18	87.8
MTC_00293	WP_208725366.1	2052056	Pantoea sp. MSR2	Bacteria	0	Proteobacteria	97.8	547	1	1641	0	1113
MTC_03613	WP_208726696.1	2052056	Pantoea sp. MSR2	Bacteria	0	Proteobacteria	98.6	760	1	2280	0	1551
MTC_04630	WP_208726352.1	2052056	Pantoea sp. MSR2	Bacteria	0	Proteobacteria	96.4	548	1	1644	0	1081
MTC_06880	WP_116425755.1	53408	Pseudomonas citronellolis	Bacteria	0	Proteobacteria	99.6	561	1	1683	0	1150
MTC_105035	WP_080853844.1	357;358;1183425	Agrobacterium;Agrobacterium tumefaciens;Agrobacterium deltaense NCPPB 1641	Bacteria	0	Proteobacteria	99.7	396	1	1188	2.05e-284	786
MTC_113349	OYY46962.1	1970567;1970569;1970570	Rhodospirillales bacterium 24-66-33;Rhodospirillales bacterium 35-66-84;Rhodospirillales bacterium 39-66-50	Bacteria	0	Proteobacteria	95.7	117	1	351	7.7e-69	226
MTC_114964	WP_093206921.1	1566272;1566273;1566274;1566275;1884384	Variovorax sp. NFACC29;Variovorax sp. NFACC28;Variovorax sp. NFACC27;Variovorax sp. NFACC26;Variovorax sp. YR750	Bacteria	0	Proteobacteria	100	115	1	345	1.93e-70	229
MTC_117651	WP_179622986.1	300	Pseudomonas mendocina	Bacteria	0	Proteobacteria	97.7	87	1	261	1.76e-49	173
MTC_118019	WP_179622986.1	300	Pseudomonas mendocina	Bacteria	0	Proteobacteria	97.7	87	1	261	1.76e-49	173
MTC_118992	KVK70749.1	477196	Agrobacterium sp. TS43	Bacteria	0	Proteobacteria	99.3	143	1	429	6.64e-103	305
MTC_118993	KVK70749.1	477196	Agrobacterium sp. TS43	Bacteria	0	Proteobacteria	99.3	143	1	429	1.34e-102	305
MTC_121699	WP_096434375.1	1795308	Thioclava arenosa	Bacteria	0	Proteobacteria	65.5	58	1	174	4.79e-14	75.5
MTC_17280	WP_041526161.1	592316	Pantoea sp. At-9b	Bacteria	0	Proteobacteria	96.1	769	1	2307	0	1526
MTC_20386	WP_116422969.1	53408	Pseudomonas citronellolis	Bacteria	0	Proteobacteria	99.1	552	1	1656	0	1091
MTC_37947	WP_023297216.1	244366	Klebsiella variicola	Bacteria	0	Proteobacteria	100	769	1	2307	0	1593
MTC_41514	WP_208726352.1	2052056	Pantoea sp. MSR2	Bacteria	0	Proteobacteria	94.9	548	1	1644	0	1063
MTC_47850	WP_013508902.1	592316	Pantoea sp. At-9b	Bacteria	0	Proteobacteria	96.2	546	1	1638	0	1090
MTC_54843	WP_032739292.1	570;573;244366	Klebsiella;Klebsiella pneumoniae;Klebsiella variicola	Bacteria	0	Proteobacteria	99.6	554	1	1662	0	1157
MTC_55717	WP_074981514.1	53408	Pseudomonas citronellolis	Bacteria	0	Proteobacteria	98.7	553	1	1659	0	1117
MTC_71128	WP_047373022.1	543;1972431	Enterobacteriaceae;Phytobacter ursingii	Bacteria	0	Proteobacteria	94.7	695	1	2085	0	1363
MTC_75827	WP_099060729.1	1571470	Rhizobium sp. ACO-34A	Bacteria	0	Proteobacteria	98	357	1	1071	3.32e-257	716
MTC_81612	WP_184641618.1	1775474	Variovorax guangxiensis	Bacteria	0	Proteobacteria	98.1	378	1	1134	3.91e-267	742
MTC_84885	WP_183794696.1	485907	Rhizobium borbori	Bacteria	0	Proteobacteria	85.1	537	1	1611	0	941
MTC_88531	PZU85323.1	1870904	Shinella sp.	Bacteria	0	Proteobacteria	97.6	531	1	1593	0	1056
MTC_93752	WP_184296844.1	373	Agrobacterium vitis	Bacteria	0	Proteobacteria	89.1	439	1	1317	5.06e-292	807
MTC_95835	WP_183789562.1	485907	Rhizobium borbori	Bacteria	0	Proteobacteria	83.5	423	1	1269	9.2e-265	737
MTC_99501	WP_184641278.1	1775474	Variovorax guangxiensis	Bacteria	0	Proteobacteria	99.2	367	1	1101	6.9e-261	727
BBC_32848	WP_139674583.1	1395944	Rhizobium smilacinae	Bacteria	0	Proteobacteria	87.1	201	1	603	4.11e-110	323
BBC_66548	SFB06619.1	1566262	Rhizobium sp. NFR07	Bacteria	0	Proteobacteria	77.7	202	1	606	5.76e-97	290
BBC_90114	WP_183793420.1	485907;1870904	Rhizobium borbori;Shinella sp.	Bacteria	0	Proteobacteria	81.4	199	1	597	2.59e-99	296
BBL_14796	WP_035261786.1	357;477195;477196;477197;1315272;1336742	Agrobacterium;Agrobacterium sp. LY4;Agrobacterium sp. TS43;Agrobacterium sp. TS45;Agrobacterium tumefaciens GW4;Agrobacterium sp. JL28	Bacteria	0	Proteobacteria	99.5	201	1	603	1.49e-126	365
DCR_06479	WP_142778810.1	2580515	Agrobacterium sp. T29	Bacteria	0	Proteobacteria	99	201	1	603	4.79e-125	361
DCR_07539	WP_037180962.1	1500259	Rhizobium sp. YR519	Bacteria	0	Proteobacteria	61.5	200	1	600	4.02e-68	218
DCR_25207	WP_184297289.1	373	Agrobacterium vitis	Bacteria	0	Proteobacteria	78.9	199	1	597	5.65e-92	277
DCR_39197	WP_137392761.1	160699	Agrobacterium larrymoorei	Bacteria	0	Proteobacteria	97.6	207	1	621	2.24e-124	360
FHC_36104	WP_183894284.1	984260	Rhizobium skierniewicense	Bacteria	0	Proteobacteria	80.3	203	1	609	6.42e-103	305
FHC_53760	WP_080852566.1	357;358;1183425	Agrobacterium;Agrobacterium tumefaciens;Agrobacterium deltaense NCPPB 1641	Bacteria	0	Proteobacteria	98.5	201	1	603	2.12e-126	364
FHC_64496	WP_184297289.1	373	Agrobacterium vitis	Bacteria	0	Proteobacteria	73.9	199	1	597	1.26e-88	269
FHL_00140	WP_183894284.1	984260	Rhizobium skierniewicense	Bacteria	0	Proteobacteria	80.8	203	1	609	1.16e-103	307
MBR_10884	WP_125144724.1	1183412	Agrobacterium deltaense	Bacteria	0	Proteobacteria	98.5	201	1	603	3.36e-123	356
MSR_30250	WP_174038871.1	358	Agrobacterium tumefaciens	Bacteria	0	Proteobacteria	100	201	1	603	3.66e-127	366
MTC_29597	WP_183894284.1	984260	Rhizobium skierniewicense	Bacteria	0	Proteobacteria	81.3	203	1	609	6.68e-103	305
BBC_36300	WP_054006206.1	1678131	Cypionkella psychrotolerans	Bacteria	0	Proteobacteria	66.6	362	7	1080	1.23e-162	469
BBL_10455	EMS97317.1	1281779	Agrobacterium tumefaciens str. Cherry 2E-2-2	Bacteria	0	Proteobacteria	98.3	363	1	1089	4.6e-252	696
DCR_07342	WP_020812345.1	357;477195;1336742;1336745;2499627	Agrobacterium;Agrobacterium sp. LY4;Agrobacterium sp. JL28;Agrobacterium radiobacter DSM 30147;Agrobacterium sp. CNPSo 2736	Bacteria	0	Proteobacteria	100	357	1	1071	3.23e-251	693
FHC_42331	MBM7327502.1		N/A	N/A	N/A	N/A	96.3	81	1	243	1.55e-46	154
MBR_07399	WP_149743067.1	1566264	Rhizobium sp. NFACC06-2	Bacteria	0	Proteobacteria	100	357	1	1071	8.26e-252	694
MSR_19212	EMS97317.1	1281779	Agrobacterium tumefaciens str. Cherry 2E-2-2	Bacteria	0	Proteobacteria	98.9	363	1	1089	3.94e-253	698
MTC_61149	WP_020812345.1	357;477195;1336742;1336745;2499627	Agrobacterium;Agrobacterium sp. LY4;Agrobacterium sp. JL28;Agrobacterium radiobacter DSM 30147;Agrobacterium sp. CNPSo 2736	Bacteria	0	Proteobacteria	100	357	1	1071	1.17e-251	694
BBC_100417	WP_194460431.1	1325120	Bradyrhizobium sp. CCBAU 53421	Bacteria	0	Proteobacteria	97.2	249	1	747	3.33e-165	466
BBC_105741	WP_109460524.1	2182425	Rhizobium album	Bacteria	0	Proteobacteria	82.3	249	1	747	3.15e-131	380
BBC_107480	WP_053844682.1	80867	Acidovorax avenae	Bacteria	0	Proteobacteria	91.1	280	1	840	1.54e-172	488
BBC_109630	WP_140816270.1	325217;2589984;2589985	unclassified Mesorhizobium;Mesorhizobium sp. CU3;Mesorhizobium sp. CU2	Bacteria	0	Proteobacteria	95.3	257	1	771	1.48e-174	491
BBC_109759	WP_076866771.1	1904807	Bradyrhizobium mercantei	Bacteria	0	Proteobacteria	99	97	4	294	6.56e-58	188
BBC_111970	WP_192488803.1	2769302	Agrobacterium sp. AGB01	Bacteria	0	Proteobacteria	94.4	250	1	750	1.15e-161	457
BBC_114701	WP_194456048.1	1325120	Bradyrhizobium sp. CCBAU 53421	Bacteria	0	Proteobacteria	99.2	125	1	375	6.74e-74	230
BBC_114918	WP_047372515.1	543;1972431	Enterobacteriaceae;Phytobacter ursingii	Bacteria	0	Proteobacteria	96.4	249	1	747	3.89e-164	464
BBC_116436	WP_134650683.1	1967500;1967501;2643062	Shinella sp. MEC089;Shinella sp. MEC087;unclassified Shinella	Bacteria	0	Proteobacteria	97.2	254	1	762	1.5e-161	457
BBC_122508	WP_099060936.1	1571470	Rhizobium sp. ACO-34A	Bacteria	0	Proteobacteria	100	40	1	120	2.04e-17	82
BBC_124188	WP_117180346.1	2184758	Rhodoferax sp. IMCC26218	Bacteria	0	Proteobacteria	82.6	235	7	711	2.73e-123	360
BBC_134122	SEL86484.1	1884384	Variovorax sp. YR750	Bacteria	0	Proteobacteria	95.7	299	1	888	2.31e-189	531
BBC_139388	WP_003522910.1	358;1281779	Agrobacterium tumefaciens;Agrobacterium tumefaciens str. Cherry 2E-2-2	Bacteria	0	Proteobacteria	98.8	256	1	768	2.76e-174	490
BBC_139632	WP_076826178.1	1783512	Bradyrhizobium sp. UFLA 03-321	Bacteria	0	Proteobacteria	92.5	265	1	795	3.56e-170	480
BBC_141411	WP_139678066.1	1395944	Rhizobium smilacinae	Bacteria	0	Proteobacteria	89	246	1	738	1.65e-145	416
BBC_142458	WP_071005796.1	1848291	Rhizobium sp. LCM 4573	Bacteria	0	Proteobacteria	88.7	257	1	771	2.36e-155	442
BBC_144770	WP_133646288.1	2547393	Paraburkholderia sp. LD6	Bacteria	0	Proteobacteria	99.1	109	1	327	1.65e-65	208
BBC_147648	WP_067653507.1	2052828	Agrobacterium bohemicum	Bacteria	0	Proteobacteria	95.6	90	1	270	2.12e-52	174
BBC_149564	VUJ87431.1	40324	Stenotrophomonas maltophilia	Bacteria	0	Proteobacteria	86	57	1	171	3.83e-24	100
BBC_158289	WP_212053956.1	29448	Bradyrhizobium elkanii	Bacteria	0	Proteobacteria	99.2	122	4	369	3.83e-76	236
BBC_16113	WP_017499366.1	13690;1912891	Sphingobium yanoikuyae;Sphingobium sp.	Bacteria	0	Proteobacteria	98.9	279	1	837	6.24e-185	519
BBC_167718	MBP2427214.1		N/A	N/A	N/A	N/A	100	111	1	333	2.67e-69	217
BBC_167967	WP_140816919.1	325217;2589984;2589985	unclassified Mesorhizobium;Mesorhizobium sp. CU3;Mesorhizobium sp. CU2	Bacteria	0	Proteobacteria	96.6	265	1	795	1.11e-171	484
BBC_168699	RTL96202.1	1909294	Hyphomicrobiales bacterium	Bacteria	0	Proteobacteria	98.4	255	1	765	2.01e-169	478
BBC_17196	MBR2267985.1		N/A	N/A	N/A	N/A	98	244	1	732	3.47e-162	458
BBC_173637	WP_134647146.1	1967500;1967501;2643062	Shinella sp. MEC089;Shinella sp. MEC087;unclassified Shinella	Bacteria	0	Proteobacteria	98.4	256	1	768	6.21e-169	476
BBC_181358	WP_179686651.1	156981	Cellulomonas hominis	Bacteria	0	Actinobacteria	83.1	59	7	183	1.63e-26	106
BBC_185320	WP_208934452.1	80867;80870	Acidovorax avenae;Acidovorax avenae subsp. avenae	Bacteria	0	Proteobacteria	95.3	64	1	192	1.35e-32	122
BBC_189779	WP_072391669.1	1892844	Hyphomicrobium sp. CS1BSMeth3	Bacteria	0	Proteobacteria	94.2	190	4	573	8.1e-119	347
BBC_191273	WP_192488803.1	2769302	Agrobacterium sp. AGB01	Bacteria	0	Proteobacteria	92.8	250	1	750	1.1e-159	452
BBC_193193	WP_197227383.1	1178537	Bacillus xiamenensis	Bacteria	0	Firmicutes	100	242	1	726	2.37e-168	474
BBC_199619	WP_213335974.1	2579970	Ancylobacter lacus	Bacteria	0	Proteobacteria	78.7	254	1	762	9.22e-131	380
BBC_200319	WP_167134419.1	2608355	Pantoea sp. Acro-805	Bacteria	0	Proteobacteria	95.2	166	1	498	2.28e-104	309
BBC_202122	WP_150425385.1	1007511	Sphingobium limneticum	Bacteria	0	Proteobacteria	89.3	215	1	645	5.99e-122	355
BBC_204376	WP_126024509.1	1775474	Variovorax guangxiensis	Bacteria	0	Proteobacteria	99	194	1	582	7.77e-126	366
BBC_205344	MBN9268385.1		N/A	N/A	N/A	N/A	77.4	62	1	186	2.88e-25	100
BBC_206507	WP_163902214.1	240521	Rhizobium daejeonense	Bacteria	0	Proteobacteria	96.8	156	4	471	6.72e-97	290
BBC_206825	WP_155519814.1	85698	Achromobacter xylosoxidans	Bacteria	0	Proteobacteria	76.9	121	1	363	8.2e-61	192
BBC_210267	WP_131957391.1	2541721	Dyadobacter psychrotolerans	Bacteria	0	Bacteroidetes	88.8	160	1	480	5.27e-102	303
BBC_215703	WP_147900288.1	2603275	Homoserinibacter sp. GY 40078	Bacteria	0	Actinobacteria	87.9	173	1	519	8.22e-100	297
BBC_216084	WP_199627760.1	2663796	Rhizobium sp. OAE497	Bacteria	0	Proteobacteria	91.4	70	1	210	2.74e-36	132
BBC_221581	WP_145332985.1	528191	Paenibacillus xylanexedens	Bacteria	0	Firmicutes	97.5	81	1	243	4.79e-47	160
BBC_221821	KEP73529.1	1504156	Microbacterium sp. SUBG005	Bacteria	0	Actinobacteria	100	67	1	201	2.34e-37	129
BBC_224191	WP_195175113.1	2654248	Mesorhizobium sp. INR15	Bacteria	0	Proteobacteria	92.4	132	1	396	2.74e-81	249
BBC_226168	WP_183789346.1	2051959	Edaphobacter lichenicola	Bacteria	0	Acidobacteria	83.6	67	1	201	2e-28	111
BBC_24045	WP_139678274.1	1395944	Rhizobium smilacinae	Bacteria	0	Proteobacteria	89.2	249	1	747	7.91e-150	427
BBC_30720	WP_099232700.1	2021637	Sphingobium sp. IP1	Bacteria	0	Proteobacteria	98.1	257	1	771	2.28e-176	495
BBC_30973	WP_072895702.1	1884366	Sphingobium sp. YR657	Bacteria	0	Proteobacteria	100	244	1	732	1.04e-163	462
BBC_31287	WP_092997600.1	1566262	Rhizobium sp. NFR07	Bacteria	0	Proteobacteria	82.3	249	1	747	2.57e-139	401
BBC_34540	KAF1023662.1	1177982	Acidovorax wautersii	Bacteria	0	Proteobacteria	94.1	253	1	759	8.39e-161	456
BBC_34949	WP_024767614.1	287;46680;136841	Pseudomonas aeruginosa;Pseudomonas nitroreducens;Pseudomonas aeruginosa group	Bacteria	0	Proteobacteria	62.8	250	1	750	8.66e-103	309
BBC_39223	WP_192489684.1	2769302	Agrobacterium sp. AGB01	Bacteria	0	Proteobacteria	86.3	249	1	747	1.36e-148	424
BBC_39311	WP_093203875.1	1884384	Variovorax sp. YR750	Bacteria	0	Proteobacteria	98.9	264	1	792	9.19e-175	492
BBC_39312	SEF26002.1	1566272;1566273;1566274;1566275	Variovorax sp. NFACC29;Variovorax sp. NFACC28;Variovorax sp. NFACC27;Variovorax sp. NFACC26	Bacteria	0	Proteobacteria	97.7	256	1	768	9.86e-166	468
BBC_44823	WP_203416531.1	1745182	Paracoccus sp. MKU1	Bacteria	0	Proteobacteria	81	253	1	759	5.62e-143	410
BBC_45367	WP_003574504.1	384;754762	Rhizobium leguminosarum;Rhizobium leguminosarum bv. trifolii WSM2297	Bacteria	0	Proteobacteria	95.2	249	1	747	5.54e-166	468
BBC_47900	WP_197334647.1	28097;907261	Ralstonia syzygii;Ralstonia syzygii R24	Bacteria	0	Proteobacteria	80.3	234	1	702	6.22e-127	369
BBC_52737	WP_092997600.1	1566262	Rhizobium sp. NFR07	Bacteria	0	Proteobacteria	82.7	249	1	747	7.65e-139	400
BBC_54522	WP_183889661.1	2586982	Rhizobium sp. BK527	Bacteria	0	Proteobacteria	86.2	247	1	741	1.25e-145	417
BBC_56705	WP_008356896.1	1386;1178537;2683680	Bacillus;Bacillus xiamenensis;Bacillus sp. ms-22	Bacteria	0	Firmicutes	100	254	1	762	2.39e-183	513
BBC_58612	WP_206244015.1	2726189	Novosphingobium sp. GeG2	Bacteria	0	Proteobacteria	90.7	248	763	1506	1.3e-148	435
BBC_65109	WP_112546705.1	2587010	Rhizobium sp. BK512	Bacteria	0	Proteobacteria	83.1	248	1	744	1.44e-140	404
BBC_68106	WP_063682418.1	1803665	Bradyrhizobium stylosanthis	Bacteria	0	Proteobacteria	78.4	250	1	750	7.17e-133	385
BBC_70036	WP_138326088.1	2683649	Lichenicoccus roseus	Bacteria	0	Proteobacteria	69.3	257	1	771	2.42e-111	331
BBC_76958	SEF32202.1	1566272;1566273;1566274;1566275	Variovorax sp. NFACC29;Variovorax sp. NFACC28;Variovorax sp. NFACC27;Variovorax sp. NFACC26	Bacteria	0	Proteobacteria	98.8	250	1	750	3.92e-169	476
BBC_78763	WP_212018375.1	312253	Bradyrhizobium tropiciagri	Bacteria	0	Proteobacteria	96.4	139	1	417	7.49e-85	258
BBC_81596	WP_212524137.1	2828332	Actibacterium sp. MT2.3-13A	Bacteria	0	Proteobacteria	74.9	255	1	765	2.27e-132	384
BBC_81599	WP_103871771.1	1036778	Bosea lathyri	Bacteria	0	Proteobacteria	66.5	257	19	789	8.96e-112	332
BBC_84258	WP_183806314.1	2587053	Rhizobium sp. BK316	Bacteria	0	Proteobacteria	84.6	247	1	741	1.02e-142	409
BBC_93857	WP_193940037.1	61645	Enterobacter asburiae	Bacteria	0	Proteobacteria	100	249	1	747	3.63e-169	476
BBC_97587	WP_076860901.1	1904807	Bradyrhizobium mercantei	Bacteria	0	Proteobacteria	98.9	268	1	804	1.36e-180	507
DCR_100777	WP_192668334.1	2663803	Sphingobium sp. OAE613	Bacteria	0	Proteobacteria	99.5	208	1	624	8.42e-137	393
DCR_103668	WP_017761114.1	433924	Pseudacidovorax intermedius	Bacteria	0	Proteobacteria	100	159	1	477	1.49e-103	306
DCR_103925	WP_099575874.1	69664	Caulobacter sp. FWC2	Bacteria	0	Proteobacteria	92.9	197	1	591	8.26e-123	357
DCR_104675	WP_099059696.1	1571470	Rhizobium sp. ACO-34A	Bacteria	0	Proteobacteria	98.9	91	1	273	1.03e-54	180
DCR_106735	WP_028133765.1	375	Bradyrhizobium japonicum	Bacteria	0	Proteobacteria	100	70	1	210	2.55e-40	143
DCR_107237	WP_028736994.1	379;2067668	Rhizobium;Rhizobium sp. KAs_5_22	Bacteria	0	Proteobacteria	92.3	65	1	195	3.6e-32	121
DCR_112642	WP_145643421.1	528178	Neorhizobium alkalisoli	Bacteria	0	Proteobacteria	95.7	140	64	483	2.16e-85	261
DCR_122798	TMK15274.1	1913988	Alphaproteobacteria bacterium	Bacteria	0	Proteobacteria	97.1	68	1	204	3.29e-35	129
DCR_128177	NBR31064.1		N/A	N/A	N/A	N/A	84	50	1	150	3.8e-23	96.3
DCR_128953	WP_184188138.1	2735914	Paenibacillus sp. JGP012	Bacteria	0	Firmicutes	98.8	160	1	480	1.77e-105	311
DCR_133412	MBA4089008.1		N/A	N/A	N/A	N/A	81.5	184	13	564	6.62e-106	314
DCR_136857	WP_183806314.1	2587053	Rhizobium sp. BK316	Bacteria	0	Proteobacteria	93.4	166	1	498	1.73e-101	301
DCR_137432	WP_192665913.1	2663803	Sphingobium sp. OAE613	Bacteria	0	Proteobacteria	97.5	157	1	471	3.9e-104	308
DCR_143123	WP_106597289.1	1591085	Dyadobacter jiangsuensis	Bacteria	0	Bacteroidetes	100	148	1	444	7.13e-96	286
DCR_148525	WP_174172379.1	359	Agrobacterium rhizogenes	Bacteria	0	Proteobacteria	98.7	154	1	462	6.04e-99	295
DCR_148794	WP_179562573.1	2663855	Sphingomonas sp. R3G8C	Bacteria	0	Proteobacteria	100	65	1	195	5.74e-36	131
DCR_14964	WP_084364741.1	1907415	Rhizobium sp. RU36D	Bacteria	0	Proteobacteria	86.9	251	1	753	9.16e-148	422
DCR_14969	WP_084364751.1	1907415	Rhizobium sp. RU36D	Bacteria	0	Proteobacteria	75	517	1	1551	2.78e-265	743
DCR_150709	WP_176594636.1	2743473	Sphingobium sp. EM0848	Bacteria	0	Proteobacteria	86.6	157	4	474	4.57e-94	283
DCR_151967	WP_122405911.1	1549949	Bradyrhizobium vignae	Bacteria	0	Proteobacteria	100	142	1	426	7.29e-94	282
DCR_154049	WP_054948172.1	1478134	Novosphingobium sp. KN65.2	Bacteria	0	Proteobacteria	99.1	112	1	336	1.85e-71	225
DCR_160095	WP_183289173.1	1004	Chitinophaga sancti	Bacteria	0	Bacteroidetes	98.9	89	1	267	8.72e-56	183
DCR_167852	WP_173049382.1	2020412	Bosea sp. ANAM02	Bacteria	0	Proteobacteria	97	133	1	399	9.06e-83	253
DCR_168356	WP_112719069.1	2663796	Rhizobium sp. OAE497	Bacteria	0	Proteobacteria	100	91	1	273	7.55e-55	180
DCR_168471	WP_192666043.1	2663803	Sphingobium sp. OAE613	Bacteria	0	Proteobacteria	98.6	73	1	219	3.74e-39	139
DCR_169935	WP_025290971.1	397260;1123269	Sphingomonas sanxanigenens;Sphingomonas sanxanigenens DSM 19645 = NX02	Bacteria	0	Proteobacteria	83.9	56	1	168	2.66e-24	100
DCR_174592	WP_065113722.1	357;359	Agrobacterium;Agrobacterium rhizogenes	Bacteria	0	Proteobacteria	100	120	1	360	2.45e-70	221
DCR_174848	MBA4091800.1		N/A	N/A	N/A	N/A	91.2	68	1	204	1.54e-38	138
DCR_175833	WP_206142216.1	2703902	Burkholderia sp. Ac-20384	Bacteria	0	Proteobacteria	88.6	44	1	132	1.25e-17	82.8
DCR_33819	MBP6760175.1		N/A	N/A	N/A	N/A	100	197	1	591	3.95e-140	401
DCR_36086	WP_063195377.1	574934	Bradyrhizobium sp. AT1	Bacteria	0	Proteobacteria	95.6	113	1	339	4.39e-65	211
DCR_49061	WP_185825740.1	2724123	Xanthomonas sp. SI	Bacteria	0	Proteobacteria	95.6	249	1	747	1.02e-159	452
DCR_62845	WP_008333065.1	1175306;2624150	Herbaspirillum sp. GW103;unclassified Herbaspirillum	Bacteria	0	Proteobacteria	99	204	1	612	9.83e-140	400
DCR_64203	WP_167302915.1	529005	Sphingobium vermicomposti	Bacteria	0	Proteobacteria	78.2	78	1	234	4.43e-32	122
DCR_68314	WP_192668068.1	2663803	Sphingobium sp. OAE613	Bacteria	0	Proteobacteria	97.7	266	1	798	7.05e-182	510
DCR_68404	WP_169050016.1	2587006	Novosphingobium sp. SG906	Bacteria	0	Proteobacteria	68.5	251	19	771	5.96e-103	310
DCR_84155	WP_188397390.1	179467	Oxalicibacterium flavum	Bacteria	0	Proteobacteria	81.1	265	1	795	1.86e-147	423
DCR_92549	MBH1998501.1		N/A	N/A	N/A	N/A	92.3	142	169	594	2.02e-80	250
DCR_93337	TMK13628.1	1913988	Alphaproteobacteria bacterium	Bacteria	0	Proteobacteria	80.3	249	1	747	2.88e-139	401
DCR_94999	WP_043273794.1	286;47660;53408;1502784;1582493	Pseudomonas;Pseudomonas sp. ADP;Pseudomonas citronellolis;Pseudomonas sp. AAC;Pseudomonas sp. PI1	Bacteria	0	Proteobacteria	100	254	1	762	4.97e-176	494
DCR_95325	WP_192668051.1	2663803	Sphingobium sp. OAE613	Bacteria	0	Proteobacteria	99.5	190	1	570	2.8e-128	370
FHC_09445	WP_013512477.1	592316	Pantoea sp. At-9b	Bacteria	0	Proteobacteria	97.2	179	1	537	3.09e-115	337
FHC_29697	PZU06060.1	28214	Sphingomonas sp.	Bacteria	0	Proteobacteria	94.1	239	1	717	4.69e-153	435
FHC_34947	WP_127307623.1	2496739	Mesorhizobium sp. M7A.F.Ca.CA.002.09.1.1	Bacteria	0	Proteobacteria	90.4	83	1	249	1.19e-46	154
FHC_35057	WP_028709565.1	348582	Propionicicella superfundia	Bacteria	0	Actinobacteria	65.5	264	76	867	8.53e-114	339
FHC_35169	MBI1773938.1		N/A	N/A	N/A	N/A	56.1	280	10	849	5.2e-92	285
FHC_38533	HHZ09613.1		N/A	N/A	N/A	N/A	87	254	61	822	1.84e-145	418
FHC_38843	WP_167134419.1	2608355	Pantoea sp. Acro-805	Bacteria	0	Proteobacteria	94	249	1	747	5.67e-157	446
FHC_40189	WP_003574504.1	384;754762	Rhizobium leguminosarum;Rhizobium leguminosarum bv. trifolii WSM2297	Bacteria	0	Proteobacteria	95.2	249	1	747	1.42e-166	470
FHC_40676	WP_147900288.1	2603275	Homoserinibacter sp. GY 40078	Bacteria	0	Actinobacteria	81.3	240	1	720	4.38e-129	374
FHC_42854	WP_088236564.1	1005665	Kosakonia oryzendophytica	Bacteria	0	Proteobacteria	95.6	249	1	747	3.58e-162	459
FHC_43136	PZQ82514.1	921	Starkeya novella	Bacteria	0	Proteobacteria	84	263	1	783	1.35e-143	413
FHC_48660	MBB36100.1		N/A	N/A	N/A	N/A	69.8	245	13	735	1.57e-112	333
FHC_51218	WP_037133988.1	1500304	Rhizobium sp. CF394	Bacteria	0	Proteobacteria	88.8	251	1	753	1.59e-148	424
FHC_52211	WP_147901597.1	2603275	Homoserinibacter sp. GY 40078	Bacteria	0	Actinobacteria	85.1	87	1	261	2.67e-40	143
FHC_62903	WP_110875115.1	2135477	Novosphingobium sp. GV010	Bacteria	0	Proteobacteria	88.2	254	1	762	2.22e-145	417
FHC_65602	WP_149744765.1	1907414	Rhizobium sp. RU35A	Bacteria	0	Proteobacteria	95.8	143	1	429	2.29e-86	263
FHC_71644	WP_213625064.1	2678261	Pseudomonas sp. Pc102	Bacteria	0	Proteobacteria	99.6	249	1	747	7.86e-166	468
FHC_71897	WP_147901598.1	2603275	Homoserinibacter sp. GY 40078	Bacteria	0	Actinobacteria	69	268	1	783	6.26e-120	353
FHC_74231	WP_075255917.1	1892903	Herbaspirillum sp. WT00C	Bacteria	0	Proteobacteria	98.8	86	1	258	3.25e-48	163
FHC_81482	HBF28432.1		N/A	N/A	N/A	N/A	94.7	187	1	561	3.2e-122	355
FHC_82858	WP_149740959.1	1566264	Rhizobium sp. NFACC06-2	Bacteria	0	Proteobacteria	98.7	226	1	678	6.46e-143	409
FHC_83793	WP_077467944.1	1921145	Rhizobium sp. P44RR-XXIV	Bacteria	0	Proteobacteria	90.9	110	1	330	4.88e-63	202
FHC_86869	WP_080816537.1	1183412;1183427	Agrobacterium deltaense;Agrobacterium deltaense Zutra 3/1	Bacteria	0	Proteobacteria	98.7	153	1	459	6.64e-96	287
FHC_90639	TIS72486.1	1871066	Mesorhizobium sp.	Bacteria	0	Proteobacteria	90	50	1	150	5.98e-21	86.7
MBR_102272	WP_007373678.1	283686;1177180;1330547;1455607;2054598	Kosakonia radicincitans;Kosakonia radicincitans DSM 16656;Kosakonia;Kosakonia radicincitans UMEnt01/12;Kosakonia sp. H7A	Bacteria	0	Proteobacteria	100	249	1	747	2.45e-167	472
MBR_10415	WP_167302915.1	529005	Sphingobium vermicomposti	Bacteria	0	Proteobacteria	77	261	19	801	2.45e-136	395
MBR_104948	WP_130279004.1	2512157	Rhizobium sp. BK696	Bacteria	0	Proteobacteria	100	39	1	117	2.19e-15	76.6
MBR_105998	WP_198981681.1	2795117	Herbaspirillum sp. ASV7	Bacteria	0	Proteobacteria	95.5	222	112	777	3.36e-151	432
MBR_108084	WP_183432808.1	2587065	Mesorhizobium sp. RMAD-H1	Bacteria	0	Proteobacteria	72.2	216	1	648	1.66e-101	304
MBR_112905	WP_035887863.1	283686;1330547;1455607;2054598	Kosakonia radicincitans;Kosakonia;Kosakonia radicincitans UMEnt01/12;Kosakonia sp. H7A	Bacteria	0	Proteobacteria	99.4	154	1	462	2.57e-98	293
MBR_11361	WP_097400169.1	1646340	Kosakonia pseudosacchari	Bacteria	0	Proteobacteria	99.2	249	1	747	1.48e-168	475
MBR_115092	WP_206694632.1	2596914	Novosphingobium sp. NBM11	Bacteria	0	Proteobacteria	73.3	45	1	135	7.91e-15	75.5
MBR_124606	WP_182993451.1	92645	Herbaspirillum frisingense	Bacteria	0	Proteobacteria	100	57	1	171	6.75e-30	115
MBR_124690	WP_126024498.1	1775474	Variovorax guangxiensis	Bacteria	0	Proteobacteria	99.5	188	1	564	5.09e-127	368
MBR_125663	WP_175235270.1	1389922	Achromobacter mucicolens	Bacteria	0	Proteobacteria	100	183	1	549	6.7e-128	370
MBR_130528	CUX56072.1	1183432	Agrobacterium genomosp. 3 str. CFBP 6623	Bacteria	0	Proteobacteria	94.1	51	1	153	2.31e-27	104
MBR_135318	HFY83047.1		N/A	N/A	N/A	N/A	71.6	67	1	201	1.17e-24	102
MBR_135998	WP_077467944.1	1921145	Rhizobium sp. P44RR-XXIV	Bacteria	0	Proteobacteria	98.2	112	1	336	1.87e-70	221
MBR_137620	WP_037106516.1	492774	Rhizobium alamii	Bacteria	0	Proteobacteria	98.4	62	1	186	1.3e-30	117
MBR_140498	MBI1330537.1		N/A	N/A	N/A	N/A	82.3	62	1	186	1.53e-25	104
MBR_140560	WP_201835927.1	1402137	Microvirga zambiensis	Bacteria	0	Proteobacteria	88.2	119	73	429	2.45e-67	214
MBR_141493	ROZ78398.1	1882741	Ramlibacter sp. WS9	Bacteria	0	Proteobacteria	94.4	36	1	108	3.63e-13	70.9
MBR_143037	WP_110119842.1	357400;2204171;2648921	Caulobacter sp. D5;Caulobacter sp. D4A;unclassified Caulobacter	Bacteria	0	Proteobacteria	97.8	90	1	270	4.74e-51	172
MBR_145314	WP_045020770.1	1035271;1368418	Rhizobium nepotum;Rhizobium nepotum 39/7	Bacteria	0	Proteobacteria	95.3	43	1	129	2.62e-17	82
MBR_14592	WP_030538261.1	1303256	Sphingobium sp. DC-2	Bacteria	0	Proteobacteria	76	246	7	744	7.24e-125	364
MBR_148425	WP_167302915.1	529005	Sphingobium vermicomposti	Bacteria	0	Proteobacteria	83.3	138	1	414	2.74e-75	234
MBR_149826	WP_006462001.1	963;864073;2058884	Herbaspirillum;Herbaspirillum frisingense GSF30;Herbaspirillum sp. BH-1	Bacteria	0	Proteobacteria	100	89	1	267	3.14e-58	189
MBR_152623	WP_201810735.1	2801333	Piscinibacter sp. HJYY11	Bacteria	0	Proteobacteria	98.4	61	1	183	3.12e-27	108
MBR_16362	WP_192665913.1	2663803	Sphingobium sp. OAE613	Bacteria	0	Proteobacteria	97.7	264	1	792	4.07e-178	500
MBR_18454	WP_192666041.1	2663803	Sphingobium sp. OAE613	Bacteria	0	Proteobacteria	98.3	295	1	885	4.67e-204	568
MBR_18456	WP_192666043.1	2663803	Sphingobium sp. OAE613	Bacteria	0	Proteobacteria	97.7	257	46	816	6.78e-166	469
MBR_18976	WP_192668068.1	2663803	Sphingobium sp. OAE613	Bacteria	0	Proteobacteria	97.7	266	1	798	1.27e-182	512
MBR_18980	WP_192668065.1	2663803	Sphingobium sp. OAE613	Bacteria	0	Proteobacteria	99.2	260	1	780	1.66e-175	493
MBR_23203	WP_192668334.1	2663803	Sphingobium sp. OAE613	Bacteria	0	Proteobacteria	98.8	251	1	753	3.33e-166	469
MBR_29739	WP_192668051.1	2663803	Sphingobium sp. OAE613	Bacteria	0	Proteobacteria	98	250	1	750	3.36e-170	479
MBR_31330	WP_116738646.1	2135469	Filimonas sp. YR581	Bacteria	0	Bacteroidetes	94	50	1	150	9.06e-21	91.3
MBR_33650	WP_168556466.1	2644732	unclassified Novosphingobium	Bacteria	0	Proteobacteria	99.6	246	1	738	5.34e-165	466
MBR_41075	WP_044985951.1	56	Sorangium cellulosum	Bacteria	0	Proteobacteria	58.2	249	7	753	4.87e-94	286
MBR_41487	WP_169050016.1	2587006	Novosphingobium sp. SG906	Bacteria	0	Proteobacteria	68.5	251	19	771	4.2e-103	310
MBR_41837	WP_138526118.1	286;2571105	Pseudomonas;Pseudomonas nicosulfuronedens	Bacteria	0	Proteobacteria	98.2	272	1	816	1.38e-189	530
MBR_44951	WP_126024509.1	1775474	Variovorax guangxiensis	Bacteria	0	Proteobacteria	99.3	287	1	861	2.9e-196	548
MBR_49889	MBA4089008.1		N/A	N/A	N/A	N/A	74.8	262	1	786	4.85e-133	386
MBR_60084	WP_010587391.1	360056	Schlesneria paludicola	Bacteria	0	Planctomycetes	87.8	74	127	348	1.38e-35	132
MBR_68379	SEP11387.1	1380357	Rhodospirillales bacterium URHD0017	Bacteria	0	Proteobacteria	94.7	38	1	114	1.12e-16	80.1
MBR_68991	WP_192668065.1	2663803	Sphingobium sp. OAE613	Bacteria	0	Proteobacteria	83.6	134	1	402	3.3e-73	229
MBR_77908	EOA04311.1	864073	Herbaspirillum frisingense GSF30	Bacteria	0	Proteobacteria	100	172	1	516	3.88e-111	325
MBR_79770	WP_179504937.1	196159	unclassified Sphingomonas	Bacteria	0	Proteobacteria	99.4	159	1	477	8.49e-97	291
MBR_81782	WP_130749103.1	384	Rhizobium leguminosarum	Bacteria	0	Proteobacteria	84.6	188	1	564	1.23e-111	328
MBR_83450	WP_163356005.1	2302933	Dysgonomonas sp. 25	Bacteria	0	Bacteroidetes	86.3	241	1	723	3.07e-147	421
MBR_84380	WP_179562573.1	2663855	Sphingomonas sp. R3G8C	Bacteria	0	Proteobacteria	99.6	259	1	777	4.59e-177	497
MBR_87293	WP_043314773.1	286;53408;1582493	Pseudomonas;Pseudomonas citronellolis;Pseudomonas sp. PI1	Bacteria	0	Proteobacteria	99	191	1	573	4.03e-125	363
MBR_88177	WP_074981645.1	53408	Pseudomonas citronellolis	Bacteria	0	Proteobacteria	100	173	1	519	1.93e-116	340
MBR_89183	WP_043316479.1	1582493	Pseudomonas sp. PI1	Bacteria	0	Proteobacteria	98.5	67	1	201	1.12e-37	135
MBR_90339	WP_092277078.1	1855289;2512166;2636909	Duganella sp. CF402;Duganella sp. BK701;unclassified Duganella	Bacteria	0	Proteobacteria	100	88	1	264	2.78e-51	171
MBR_95400	MBN8756812.1		N/A	N/A	N/A	N/A	96.5	230	1	690	2.9e-148	423
MSR_02336	WP_195314117.1	615	Serratia marcescens	Bacteria	0	Proteobacteria	99.6	247	1	741	4.24e-167	471
MSR_04284	WP_054164337.1	1523430	Rhodopseudomonas sp. AAP120	Bacteria	0	Proteobacteria	96.7	244	1	732	3.55e-153	436
MSR_06474	WP_216761134.1	2849093	Rhizobium sp. WYJ-E13	Bacteria	0	Proteobacteria	96.9	257	1	771	6.43e-167	471
MSR_104235	WP_085552952.1	193	Azospirillum lipoferum	Bacteria	0	Proteobacteria	97.5	81	1	243	9.18e-49	164
MSR_114462	MBI2741897.1		N/A	N/A	N/A	N/A	100	39	1	117	1.43e-17	82.4
MSR_122443	WP_054948172.1	1478134	Novosphingobium sp. KN65.2	Bacteria	0	Proteobacteria	91.2	113	1	339	1.85e-66	211
MSR_125351	WP_123688653.1	94	Stella humosa	Bacteria	0	Proteobacteria	93.3	89	1	267	3.77e-49	166
MSR_22102	WP_054162106.1	1523430	Rhodopseudomonas sp. AAP120	Bacteria	0	Proteobacteria	91.2	319	960	4	4.06e-186	550
MSR_25776	OCJ64071.1	358;1183412;2303425	Agrobacterium tumefaciens;Agrobacterium deltaense;Rhizobium sp. AU243	Bacteria	0	Proteobacteria	100	271	1	813	6.8e-185	518
MSR_25845	RTM07229.1	2072420	Bradyrhizobiaceae bacterium	Bacteria	0	Proteobacteria	100	190	1	570	1.11e-129	375
MSR_34717	WP_107344126.1	1073;1076	Rhodopseudomonas;Rhodopseudomonas palustris	Bacteria	0	Proteobacteria	100	127	1	381	2.36e-77	239
MSR_34771	MBS0259710.1		N/A	N/A	N/A	N/A	98.9	174	1	522	5.56e-116	339
MSR_47525	WP_199600684.1	2663830	Reyranella sp. OAS946	Bacteria	0	Proteobacteria	100	119	1	357	5.74e-75	233
MSR_51854	WP_135931645.1	2563961	Mesorhizobium sp. M8A.F.Ca.ET.167.01.1.1	Bacteria	0	Proteobacteria	97.4	38	1	114	1.27e-18	82
MSR_52939	WP_192675982.1	2663835	Dyella sp. OAE510	Bacteria	0	Proteobacteria	76.7	180	115	654	2.53e-74	255
MSR_55816	WP_187427978.1	2601247	Comamonas sp. Z3	Bacteria	0	Proteobacteria	93.2	74	73	294	2.66e-40	139
MSR_62640	WP_131614162.1	379;387	Rhizobium;Rhizobium leguminosarum bv. viciae	Bacteria	0	Proteobacteria	100	39	1	117	1.02e-17	82.8
MSR_62919	WP_126870295.1	562	Escherichia coli	Bacteria	0	Proteobacteria	77.5	40	61	180	9.33e-14	68.6
MSR_64365	HFE65904.1		N/A	N/A	N/A	N/A	78.6	42	31	156	6.11e-14	70.5
MSR_68053	WP_168828988.1	2726738	Rhizobium sp. P32RR-XVIII	Bacteria	0	Proteobacteria	95.5	179	1	537	2.64e-122	355
MSR_69047	WP_139971790.1	964	Herbaspirillum seropedicae	Bacteria	0	Proteobacteria	98.8	166	1	498	6.43e-109	320
MSR_69501	WP_184855554.1	592050	Acidovorax soli	Bacteria	0	Proteobacteria	61.9	97	28	315	1.14e-11	70.1
MSR_70864	WP_184863547.1	592050	Acidovorax soli	Bacteria	0	Proteobacteria	97.8	183	1	549	5.26e-122	355
MSR_79610	WP_047307910.1	1076	Rhodopseudomonas palustris	Bacteria	0	Proteobacteria	100	51	1	153	5.32e-27	107
MSR_81601	WP_056162598.1	1736237	Acidovorax sp. Leaf78	Bacteria	0	Proteobacteria	100	41	1	123	4.04e-21	92
MSR_82923	WP_090118565.1	551989	Kosakonia arachidis	Bacteria	0	Proteobacteria	87.5	64	166	357	5.4e-26	108
MSR_84788	WP_023515593.1	1410620;1692240;1692241;2527671;2643062	Shinella sp. DD12;Shinella sp. GWS1;Shinella sp. SUS2;Shinella sp. JR1-6;unclassified Shinella	Bacteria	0	Proteobacteria	88.4	181	1	543	8.86e-112	328
MSR_84984	WP_212632067.1	2292264	Pseudomonas sp. KB-10	Bacteria	0	Proteobacteria	92.9	127	199	579	3.1e-73	231
MSR_87003	WP_037123115.1	1500301	Rhizobium sp. CF097	Bacteria	0	Proteobacteria	91.9	123	1	369	1.14e-72	227
MSR_95458	WP_203429713.1	2613770	Rhizobium sp. BG4	Bacteria	0	Proteobacteria	97.3	73	1	219	1.12e-40	143
MSR_96201	RTM08767.1	2072420	Bradyrhizobiaceae bacterium	Bacteria	0	Proteobacteria	99.2	128	1	384	5.89e-80	246
MSR_97382	WP_132752637.1	663243;2512126;2512132	unclassified Variovorax;Variovorax sp. BK370;Variovorax sp. BK151	Bacteria	0	Proteobacteria	100	126	1	378	4.63e-78	242
MSR_98665	WP_114357790.1	1073;999699;999700	Rhodopseudomonas;Rhodopseudomonas pentothenatexigens;Rhodopseudomonas thermotolerans	Bacteria	0	Proteobacteria	98	51	1	153	8.24e-26	104
MTC_04367	WP_217187080.1	885040	Enterobacter soli	Bacteria	0	Proteobacteria	99.6	249	1	747	1.8e-169	477
MTC_06023	WP_074979499.1	53408	Pseudomonas citronellolis	Bacteria	0	Proteobacteria	100	257	1	771	7.4e-182	509
MTC_07468	WP_013512477.1	592316	Pantoea sp. At-9b	Bacteria	0	Proteobacteria	97.8	179	1	537	5.35e-116	339
MTC_100943	WP_217187080.1	885040	Enterobacter soli	Bacteria	0	Proteobacteria	99.6	249	1	747	1.27e-169	478
MTC_101081	WP_200581126.1	2767458	Kosakonia sp. S42	Bacteria	0	Proteobacteria	98.8	249	1	747	2.1e-168	474
MTC_112592	WP_003522371.1	358;1281779	Agrobacterium tumefaciens;Agrobacterium tumefaciens str. Cherry 2E-2-2	Bacteria	0	Proteobacteria	98.8	249	1	747	2.16e-161	457
MTC_113247	WP_137003753.1	358	Agrobacterium tumefaciens	Bacteria	0	Proteobacteria	99.2	249	1	747	6.18e-161	456
MTC_116681	BCH55640.1	373	Agrobacterium vitis	Bacteria	0	Proteobacteria	93.4	91	1	273	5.39e-54	173
MTC_116682	BCH55640.1	373	Agrobacterium vitis	Bacteria	0	Proteobacteria	93.4	91	1	273	5.39e-54	173
MTC_118580	WP_003522910.1	358;1281779	Agrobacterium tumefaciens;Agrobacterium tumefaciens str. Cherry 2E-2-2	Bacteria	0	Proteobacteria	100	174	1	522	2.76e-116	340
MTC_122619	WP_059756719.1	357;1183412;1336743	Agrobacterium;Agrobacterium deltaense;Agrobacterium sp. D14	Bacteria	0	Proteobacteria	100	96	1	288	2.22e-54	179
MTC_122705	WP_059756719.1	357;1183412;1336743	Agrobacterium;Agrobacterium deltaense;Agrobacterium sp. D14	Bacteria	0	Proteobacteria	100	96	1	288	2.22e-54	179
MTC_12653	WP_074981637.1	53408	Pseudomonas citronellolis	Bacteria	0	Proteobacteria	100	251	1	753	8.9e-171	481
MTC_12657	WP_074981645.1	53408	Pseudomonas citronellolis	Bacteria	0	Proteobacteria	100	248	1	744	5.19e-173	486
MTC_14549	MBP8936963.1		N/A	N/A	N/A	N/A	93.2	249	1	747	8.05e-157	445
MTC_20792	WP_074984041.1	53408	Pseudomonas citronellolis	Bacteria	0	Proteobacteria	100	249	1	747	1.8e-169	477
MTC_22702	WP_150644056.1	294	Pseudomonas fluorescens	Bacteria	0	Proteobacteria	83.7	246	4	741	3.91e-136	393
MTC_27978	WP_155664747.1	287	Pseudomonas aeruginosa	Bacteria	0	Proteobacteria	99.2	250	1	750	1.1e-159	452
MTC_37151	WP_074984451.1	53408	Pseudomonas citronellolis	Bacteria	0	Proteobacteria	100	254	1	762	3.65e-176	494
MTC_62475	WP_197878894.1	237609	Pseudomonas alkylphenolica	Bacteria	0	Proteobacteria	98.6	144	1	432	4.59e-91	275
MTC_75620	WP_126024509.1	1775474	Variovorax guangxiensis	Bacteria	0	Proteobacteria	99	287	1	861	1.74e-195	546
MTC_79172	WP_003574504.1	384;754762	Rhizobium leguminosarum;Rhizobium leguminosarum bv. trifolii WSM2297	Bacteria	0	Proteobacteria	96	151	1	453	2.61e-97	290
MTC_79209	WP_024767614.1	287;46680;136841	Pseudomonas aeruginosa;Pseudomonas nitroreducens;Pseudomonas aeruginosa group	Bacteria	0	Proteobacteria	66.3	166	1	498	1.05e-69	221
MTC_85918	WP_163902249.1	240521	Rhizobium daejeonense	Bacteria	0	Proteobacteria	98	255	1	765	7.62e-174	489
MTC_86550	WP_183793769.1	485907	Rhizobium borbori	Bacteria	0	Proteobacteria	76.3	249	13	759	1.01e-121	357
MTC_90986	WP_150360204.1	53335;59814	Pantoea;Pantoea dispersa	Bacteria	0	Proteobacteria	99.6	249	1	747	2.01e-166	469
MTC_92219	WP_163902214.1	240521	Rhizobium daejeonense	Bacteria	0	Proteobacteria	93.6	249	1	747	1.49e-152	434
MTC_94384	WP_039078909.1	543;395631;1566259;2045202;2116543;2183905	Enterobacteriaceae;Phytobacter diazotrophicus;Enterobacter sp. NFR05;Enterobacteriaceae bacterium A-F18;Kluyvera sp. Nf5;Grimontella sp. AG753	Bacteria	0	Proteobacteria	92.6	243	4	732	1.28e-148	424
MTC_95795	WP_093207067.1	1566272;1566273;1566274;1566275;1884384	Variovorax sp. NFACC29;Variovorax sp. NFACC28;Variovorax sp. NFACC27;Variovorax sp. NFACC26;Variovorax sp. YR750	Bacteria	0	Proteobacteria	100	107	1	321	1.16e-63	204
BBC_147682	WP_099059603.1	379;1571470;1870904	Rhizobium;Rhizobium sp. ACO-34A;Shinella sp.	Bacteria	0	Proteobacteria	99.5	190	1	570	6.95e-124	357
BBC_30075	WP_004211100.1	13690;41297;883163	Sphingobium yanoikuyae;Sphingomonadaceae;Sphingobium yanoikuyae ATCC 51230	Bacteria	0	Proteobacteria	100	175	1	525	6.32e-115	333
DCR_38437	WP_163673924.1	1105283	Magnetospirillum aberrantis	Bacteria	0	Proteobacteria	95.7	164	1	492	7.21e-100	294
DCR_62094	WP_014248912.1	191;528244;682998;1226968;2607285;2607496	Azospirillum;Azospirillum thiophilum;Azospirillum ramasamyi;Azospirillum humicireducens;Azospirillum sp. Sh1;Azospirillum sp. B21	Bacteria	0	Proteobacteria	100	166	1	498	2.33e-106	311
DCR_84885	WP_035085351.1	46914	Devosia riboflavina	Bacteria	0	Proteobacteria	100	188	1	564	1.35e-118	343
FHC_25909	PZQ82698.1	921	Starkeya novella	Bacteria	0	Proteobacteria	93.9	198	1	588	6.79e-121	350
MBR_21918	WP_022675317.1	41297;1523413	Sphingomonadaceae;Novosphingobium sp. AAP1	Bacteria	0	Proteobacteria	99.4	174	1	522	1.01e-113	330
MSR_10670	WP_119017535.1	1076	Rhodopseudomonas palustris	Bacteria	0	Proteobacteria	91.4	374	1	1122	3.36e-135	400
MTC_56864	WP_099059603.1	379;1571470;1870904	Rhizobium;Rhizobium sp. ACO-34A;Shinella sp.	Bacteria	0	Proteobacteria	99.5	190	1	570	3.59e-124	358
MTC_88764	WP_183793088.1	485907;1870904	Rhizobium borbori;Shinella sp.	Bacteria	0	Proteobacteria	96.3	190	1	570	4.02e-121	350
BBC_135751	WP_108892278.1	1501240	Palleronia abyssalis	Bacteria	0	Proteobacteria	77.6	143	25	453	4.5e-75	231
BBC_202423	WP_140720498.1	701189	Pseudomonas sp. Hp2	Bacteria	0	Proteobacteria	87.1	147	1	441	1.38e-83	252
BBC_202668	ODT71521.1	1660124	Pelagibacterium sp. SCN 63-23	Bacteria	0	Proteobacteria	100	119	1	357	1e-79	241
BBC_216562	WP_078054252.1	357;358;1183412;1923829	Agrobacterium;Agrobacterium tumefaciens;Agrobacterium deltaense;Agrobacterium sp. YIC 4121	Bacteria	0	Proteobacteria	100	95	1	285	9.89e-60	190
BBC_216983	WP_080817359.1	227290;2137762;2303425;2499627	Rhizobium/Agrobacterium group;Rhizobium sp. SEMIA 4032;Rhizobium sp. AU243;Agrobacterium sp. CNPSo 2736	Bacteria	0	Proteobacteria	100	133	1	399	1.31e-88	265
BBC_217175	MBN8937506.1		N/A	N/A	N/A	N/A	90.2	41	91	213	4.39e-16	77.8
BBC_217756	PZQ79261.1	921	Starkeya novella	Bacteria	0	Proteobacteria	90.9	77	1	231	6.41e-42	143
BBC_217880	WP_208548959.1	2628820	unclassified Ciceribacter	Bacteria	0	Proteobacteria	90.7	75	1	225	1.03e-40	140
BBC_222917	WP_080817359.1	227290;2137762;2303425;2499627	Rhizobium/Agrobacterium group;Rhizobium sp. SEMIA 4032;Rhizobium sp. AU243;Agrobacterium sp. CNPSo 2736	Bacteria	0	Proteobacteria	100	95	1	285	4.39e-61	193
BBC_27812	WP_037506639.1	13690	Sphingobium yanoikuyae	Bacteria	0	Proteobacteria	100	148	1	444	7.82e-96	283
DCR_105133	MBO9545680.1		N/A	N/A	N/A	N/A	92	162	1	486	6.73e-104	304
DCR_110633	MBK9393466.1		N/A	N/A	N/A	N/A	76.9	147	1	441	9.08e-76	233
DCR_114610	MBK9020780.1		N/A	N/A	N/A	N/A	85.7	63	1	189	2.73e-28	112
DCR_131781	WP_184080201.1	627688	Sphingobium subterraneum	Bacteria	0	Proteobacteria	77.2	136	4	411	2.83e-63	200
DCR_151476	MBL0093926.1		N/A	N/A	N/A	N/A	86.7	113	1	339	1.26e-64	203
DCR_171008	WP_046141615.1	361041	Devosia soli	Bacteria	0	Proteobacteria	91.5	82	4	249	1e-46	156
DCR_33967	HBF28354.1		N/A	N/A	N/A	N/A	97.3	149	1	447	2.07e-94	279
DCR_69359	WP_133652077.1	336203	Sphingobium fuliginis	Bacteria	0	Proteobacteria	87.8	148	1	444	2.59e-83	251
DCR_79251	WP_192666979.1	2663803	Sphingobium sp. OAE613	Bacteria	0	Proteobacteria	96.6	148	1	444	2.51e-92	274
DCR_82557	MBS0583529.1		N/A	N/A	N/A	N/A	93.9	115	1	345	2.38e-68	212
DCR_85505	WP_014236274.1	146937;146939;640081;1765049;1891241	Azospira;Azospira oryzae;Azospira oryzae PS;Azospira sp. I09;Betaproteobacteria bacterium	Bacteria	0	Proteobacteria	100	70	1	210	6.6e-25	100
DCR_91318	WP_185816408.1	2724122	Xanthomonas sp. SS	Bacteria	0	Proteobacteria	96.8	158	1	474	6.01e-96	284
MBR_11708	WP_192666979.1	2663803	Sphingobium sp. OAE613	Bacteria	0	Proteobacteria	96.6	148	1	444	4.53e-93	276
MBR_152451	WP_140720498.1	701189	Pseudomonas sp. Hp2	Bacteria	0	Proteobacteria	91.8	122	1	366	2.17e-72	223
MBR_40184	WP_168556710.1	41297	Sphingomonadaceae	Bacteria	0	Proteobacteria	100	150	1	450	2.32e-96	284
MBR_64817	WP_072596593.1	1921510	Tardibacter chloracetimidivorans	Bacteria	0	Proteobacteria	82.5	143	1	429	2.61e-76	233
MBR_77171	WP_027675471.1	160699	Agrobacterium larrymoorei	Bacteria	0	Proteobacteria	81.3	150	1	450	3.96e-78	238
MBR_88727	MBU6448108.1		N/A	N/A	N/A	N/A	79.7	153	1	459	2.18e-79	243
MSR_127912	MBN8817099.1		N/A	N/A	N/A	N/A	74.5	47	1	141	4.5e-18	82
MSR_24714	WP_142124189.1	1690214	Pseudoxanthomonas sp. 3HH-4	Bacteria	0	Proteobacteria	98.7	153	1	459	1.75e-97	287
MSR_35555	MBU6448108.1		N/A	N/A	N/A	N/A	77.2	167	1	501	1.34e-85	258
MSR_57298	WP_174038960.1	358	Agrobacterium tumefaciens	Bacteria	0	Proteobacteria	100	112	1	336	1.66e-72	223
MSR_68549	MBN9028986.1	1895813	Rhizobiales bacterium 63-7	Bacteria	0	Proteobacteria	88.5	26	1	78	7.15e-06	51.2
MSR_87485	MBS46809.1		N/A	N/A	N/A	N/A	79.4	126	139	516	2.52e-63	202
MSR_99452	WP_045581310.1	528244	Azospirillum thiophilum	Bacteria	0	Proteobacteria	100	54	1	162	5.56e-28	107
MTC_100197	WP_015271187.1	286;76759;1215088;1388762;1586081	Pseudomonas;Pseudomonas monteilii;Pseudomonas putida HB3267;Pseudomonas taiwanensis SJ9;Pseudomonas sp. C5pp	Bacteria	0	Proteobacteria	99.3	150	4	453	9.09e-99	290
MTC_111011	PZU86618.1	1870904	Shinella sp.	Bacteria	0	Proteobacteria	100	73	1	219	5.98e-46	153
BBC_186966	WP_176666145.1	2587117	Variovorax sp. SG517	Bacteria	0	Proteobacteria	98.8	334	1	1002	4.59e-247	686
BBC_195279	WP_137151875.1	2562312	Devosia sp. FKR38	Bacteria	0	Proteobacteria	92.8	207	1	621	8.34e-137	403
BBC_198057	WP_101942275.1	2067453;2621521	Uliginosibacterium sp. TH139;unclassified Uliginosibacterium	Bacteria	0	Proteobacteria	94.1	236	1	708	5.48e-164	471
BBC_217580	WP_126019808.1	1775474	Variovorax guangxiensis	Bacteria	0	Proteobacteria	100	54	1	162	5.01e-26	108
BBC_219993	WP_192310719.1	2769294	Pseudoxanthomonas sp. PXM02	Bacteria	0	Proteobacteria	97.3	74	13	234	4.33e-41	150
BBC_221462	MBO9630330.1		N/A	N/A	N/A	N/A	86.3	102	1	306	4.64e-54	176
BBC_61095	WP_134222906.1	863372	Herbaspirillum huttiense	Bacteria	0	Proteobacteria	99.8	474	4	1425	0	972
BBC_79120	WP_142779226.1	357	Agrobacterium	Bacteria	0	Proteobacteria	100	540	1	1620	0	1079
DCR_100049	WP_099057969.1	1571470	Rhizobium sp. ACO-34A	Bacteria	0	Proteobacteria	97.1	175	1	525	1.96e-115	348
DCR_105677	WP_172203031.1	2648924;2811415	unclassified Niveibacterium;Niveibacterium microcysteis	Bacteria	0	Proteobacteria	89.6	154	1	462	2.57e-93	288
DCR_106386	MBL8444337.1		N/A	N/A	N/A	N/A	88.7	204	1	612	7.67e-132	389
DCR_107544	WP_152384905.1	85698	Achromobacter xylosoxidans	Bacteria	0	Proteobacteria	99.5	204	1	612	7.9e-143	417
DCR_117353	WP_042017084.1	648	Aeromonas caviae	Bacteria	0	Proteobacteria	100	99	1	297	5.86e-61	202
DCR_124704	WP_019657395.1	34072;2587049	Variovorax;Variovorax sp. 1180	Bacteria	0	Proteobacteria	99.2	132	1	396	3.51e-85	266
DCR_131607	WP_091144163.1	1884364	Novosphingobium sp. CF614	Bacteria	0	Proteobacteria	84.2	57	1	171	3.43e-23	101
DCR_137265	WP_211910940.1	340268	Rhodopseudomonas sp. SK50-23	Bacteria	0	Proteobacteria	90.2	132	1	384	2.8e-77	248
DCR_152413	MBP6766341.1		N/A	N/A	N/A	N/A	98	150	1	450	9.33e-101	307
DCR_153974	WP_031310094.1	1207055	Sphingobium sp. C100	Bacteria	0	Proteobacteria	91.7	60	1	180	2.93e-27	112
DCR_164079	WP_032982476.1	384	Rhizobium leguminosarum	Bacteria	0	Proteobacteria	86.3	73	1	219	1.63e-39	135
DCR_168971	WP_056913340.1	1736466	Pseudolabrys sp. Root1462	Bacteria	0	Proteobacteria	74.9	167	1	390	1.39e-71	233
DCR_175576	WP_192732389.1	1673	Rhizobium viscosum	Bacteria	0	Proteobacteria	97.4	78	1	234	6.92e-41	151
DCR_39927	WP_211548684.1	611300	Magnetospirillum sp. J10	Bacteria	0	Proteobacteria	78.6	471	52	1461	8.29e-291	805
DCR_90994	WP_177344708.1	1608908	Pseudomonas sp. HMSC75E02	Bacteria	0	Proteobacteria	98.9	95	1	285	3.91e-59	194
MBR_119918	WP_074981785.1	53408	Pseudomonas citronellolis	Bacteria	0	Proteobacteria	97.7	88	1	264	1.1e-49	173
MBR_121088	MBJ7406685.1		N/A	N/A	N/A	N/A	97.7	131	1	393	2.2e-88	265
MBR_128268	WP_201813229.1	2801333	Piscinibacter sp. HJYY11	Bacteria	0	Proteobacteria	86.7	60	1	180	1.76e-27	112
MBR_146473	WP_188445369.1	1259676	Sphingomonas psychrolutea	Bacteria	0	Proteobacteria	64.4	118	13	366	4.94e-46	155
MBR_150384	WP_204993928.1	33050	Sphingopyxis macrogoltabida	Bacteria	0	Proteobacteria	95.9	123	1	369	4.36e-78	250
MBR_59267	RYF32514.1	2026729	Cytophagaceae bacterium	Bacteria	0	Bacteroidetes	75.3	73	16	234	4.21e-37	136
MBR_78040	WP_169476369.1	2644732	unclassified Novosphingobium	Bacteria	0	Proteobacteria	99.8	409	1	1227	8.98e-310	851
MBR_81047	HAP26399.1		N/A	N/A	N/A	N/A	96.1	433	1	1299	0	850
MBR_90737	WP_126019808.1	1775474	Variovorax guangxiensis	Bacteria	0	Proteobacteria	99.6	268	1	804	3.05e-195	552
MSR_11059	WP_119855344.1	1076	Rhodopseudomonas palustris	Bacteria	0	Proteobacteria	96.9	548	1	1611	0	1079
MSR_113200	WP_041097321.1	748811;1223802	Sulfuritalea hydrogenivorans;Sulfuritalea hydrogenivorans sk43H	Bacteria	0	Proteobacteria	83.5	85	1	255	2.2e-41	151
MSR_119137	MBN9526467.1		N/A	N/A	N/A	N/A	91.6	119	1	357	8.84e-64	211
MSR_14578	WP_011155590.1	1076;395960	Rhodopseudomonas palustris;Rhodopseudomonas palustris TIE-1	Bacteria	0	Proteobacteria	100	548	1	1644	0	1118
MSR_23387	WP_010460653.1	12916;1736505;1736508	Acidovorax;Acidovorax sp. Root267;Acidovorax sp. Root275	Bacteria	0	Proteobacteria	95.2	480	1	1437	0	929
MSR_45113	PTT86330.1	2056841	Pelomonas sp. HMWF004	Bacteria	0	Proteobacteria	84.5	193	28	606	1.94e-112	337
MSR_58701	MBJ7406685.1		N/A	N/A	N/A	N/A	98.2	168	1	504	2.84e-117	340
MSR_76424	MBP6766341.1		N/A	N/A	N/A	N/A	81.3	112	1	336	3.49e-57	194
MSR_88515	NDH64031.1		N/A	N/A	N/A	N/A	83	159	1	477	6.78e-92	278
MSR_99263	WP_152384905.1	85698	Achromobacter xylosoxidans	Bacteria	0	Proteobacteria	100	99	1	297	3.33e-61	204
MTC_106879	WP_126019808.1	1775474	Variovorax guangxiensis	Bacteria	0	Proteobacteria	100	257	1	771	1.11e-187	533
MTC_107743	WP_003525001.1	358;1281779	Agrobacterium tumefaciens;Agrobacterium tumefaciens str. Cherry 2E-2-2	Bacteria	0	Proteobacteria	100	324	1	972	5.61e-237	663
MTC_113564	WP_177410814.1	2202652	Pseudomonas sp. RW405	Bacteria	0	Proteobacteria	98.6	207	1	621	4.03e-147	419
MTC_14349	WP_061561635.1	53408	Pseudomonas citronellolis	Bacteria	0	Proteobacteria	99.4	478	1	1434	0	982
BBC_157917	MBG6241914.1		N/A	N/A	N/A	N/A	97.8	180	1	540	5.66e-108	333
DCR_123632	GBE69883.1	1535203	Enterobacter sp. KINAN-G	Bacteria	0	Proteobacteria	100	73	1	219	6.85e-41	139
DCR_61191	WP_205417396.1	2292265	Trinickia diaoshuihuensis	Bacteria	0	Proteobacteria	98.4	61	1	183	2.05e-28	115
DCR_84009	MBL8490170.1		N/A	N/A	N/A	N/A	69.4	108	1	324	4.28e-42	145
FHC_00769	WP_152081443.1	2478464	Enterobacter oligotrophicus	Bacteria	0	Proteobacteria	94.4	682	1	2031	0	1177
FHC_21289	WP_211729360.1	2799791	Pantoea sp. JGM49	Bacteria	0	Proteobacteria	99.9	695	1	2085	0	1205
FHC_79123	MBB5393606.1		N/A	N/A	N/A	N/A	95.8	120	1	360	3.83e-73	226
MBL_40241	BAN95961.1	891974	Plautia stali symbiont	Bacteria	0	Proteobacteria	100	94	1	282	3.7e-53	177
MBR_14483	WP_193820633.1	1646340	Kosakonia pseudosacchari	Bacteria	0	Proteobacteria	98.4	683	1	2049	0	1247
MSR_19644	WP_056419980.1	1736236;1736240;1736296;2684926	Acidovorax sp. Leaf76;Acidovorax sp. Leaf84;Acidovorax sp. Leaf191;unclassified Acidovorax	Bacteria	0	Proteobacteria	98.1	269	1	807	5.14e-173	504
MTC_12466	WP_014070719.1	885040	Enterobacter soli	Bacteria	0	Proteobacteria	99.7	673	1	2019	0	1248
MTC_82269	SFE80116.1	1855371	Phytobacter palmae	Bacteria	0	Proteobacteria	92.4	685	1	2043	0	1165
MTL_32892	WP_145603650.1	863372	Herbaspirillum huttiense	Bacteria	0	Proteobacteria	100	289	1	867	1.15e-192	556
BBC_136399	WP_183993014.1	1737357	Rhizobium wenxiniae	Bacteria	0	Proteobacteria	99.2	122	1	366	6.46e-78	235
BBC_158412	WP_038688521.1	40323;40324;69392;216778;2072405	Stenotrophomonas;Stenotrophomonas maltophilia;Stenotrophomonas sp.;Stenotrophomonas rhizophila;Stenotrophomonas sp. ZAC14D2_NAIMI4_7	Bacteria	0	Proteobacteria	100	121	1	363	7.01e-77	233
BBC_210189	WP_047631891.1	227290;1895819;2028343	Rhizobium/Agrobacterium group;Rhizobium sp. 60-20;Rhizobium sp. 11515TR	Bacteria	0	Proteobacteria	99.2	122	1	366	8.18e-79	238
BBC_216256	WP_188379506.1	573741	Oxalicibacterium faecigallinarum	Bacteria	0	Proteobacteria	98.3	121	1	363	6e-78	235
BBC_220250	WP_025878971.1	32033;1429851;1470590;1827305;1954209	Xanthomonadaceae;Stenotrophomonas maltophilia 5BA-I-2;Stenotrophomonas sp. RIT309;Stenotrophomonas sp. MYb57;bacterium AM6	Bacteria	0	0;Proteobacteria	97.2	108	1	324	5.59e-66	204
DCL_17266	BCI71172.1	13689;1219050	Sphingomonas paucimobilis;Sphingomonas paucimobilis NBRC 13935	Bacteria	0	Proteobacteria	97.8	46	1	138	1.75e-22	91.7
DCR_106878	WP_076092255.1	418702	Azonexus hydrophilus	Bacteria	0	Proteobacteria	87.6	121	1	363	6.49e-71	218
DCR_167029	WP_157313981.1	1526917	Chitinibacter sp. GC72	Bacteria	0	Proteobacteria	97.6	41	1	123	8.22e-20	85.1
DCR_34477	WP_096700821.1	1979370	Magnetospirillum sp. 15-1	Bacteria	0	Proteobacteria	87.6	121	1	363	1.86e-70	216
DCR_56167	WP_170022746.1	2731212	Uliginosibacterium sp. IMCC34675	Bacteria	0	Proteobacteria	80.8	120	1	360	3.88e-63	198
DCR_63233	WP_006463269.1	963;80842;864073;1078773	Herbaspirillum;Herbaspirillum rubrisubalbicans;Herbaspirillum frisingense GSF30;Herbaspirillum rubrisubalbicans M1	Bacteria	0	Proteobacteria	100	121	1	363	4.22e-78	236
DCR_71688	QCG97063.1	709810	Azospirillum sp. TSA2s	Bacteria	0	Proteobacteria	100	121	1	363	1.75e-78	237
DCR_72522	WP_027562191.1	374;1680155;1680159;2072420	Bradyrhizobium;Bradyrhizobium sp. AS23.2;Bradyrhizobium sp. NAS80.1;Bradyrhizobiaceae bacterium	Bacteria	0	Proteobacteria	100	121	1	363	1.04e-76	232
DCR_90085	WP_163682075.1	1105283	Magnetospirillum aberrantis	Bacteria	0	Proteobacteria	96.7	121	1	363	3.62e-77	233
MBL_40123	TQU31069.1	442694	Xanthomonas perforans	Bacteria	0	Proteobacteria	97.7	43	1	129	1.03e-21	87.8
MBR_102144	WP_170022746.1	2731212	Uliginosibacterium sp. IMCC34675	Bacteria	0	Proteobacteria	87.6	121	1	363	3.61e-68	211
MBR_116494	WP_168555007.1	41297	Sphingomonadaceae	Bacteria	0	Proteobacteria	100	48	1	144	1.36e-25	100
MBR_116873	WP_006463269.1	963;80842;864073;1078773	Herbaspirillum;Herbaspirillum rubrisubalbicans;Herbaspirillum frisingense GSF30;Herbaspirillum rubrisubalbicans M1	Bacteria	0	Proteobacteria	100	121	1	363	2.18e-78	236
MBR_15327	WP_192666191.1	2663803	Sphingobium sp. OAE613	Bacteria	0	Proteobacteria	95.1	122	1	366	3.9e-77	233
MBR_86784	WP_025878971.1	32033;1429851;1470590;1827305;1954209	Xanthomonadaceae;Stenotrophomonas maltophilia 5BA-I-2;Stenotrophomonas sp. RIT309;Stenotrophomonas sp. MYb57;bacterium AM6	Bacteria	0	0;Proteobacteria	96.7	121	1	363	4.07e-74	226
MSR_101419	MBI3349436.1	2056841	Pelomonas sp. HMWF004	Bacteria	0	Proteobacteria	100	120	1	360	2.46e-79	239
MSR_126129	WP_007853722.1	12916;1144317;1736492;1736493;2035205;2478662	Acidovorax;Acidovorax sp. CF316;Acidovorax sp. Root217;Acidovorax sp. Root219;Acidovorax sp. 56;Acidovorax sp. 1608163	Bacteria	0	Proteobacteria	100	108	1	324	1.28e-71	219
MSR_12672	RYF32035.1	1871071	Comamonadaceae bacterium	Bacteria	0	Proteobacteria	98.3	120	1	360	4.96e-79	238
MSR_33740	WP_054163704.1	1523430	Rhodopseudomonas sp. AAP120	Bacteria	0	Proteobacteria	95.9	121	1	363	7.02e-75	228
MSR_35639	WP_011155711.1	1073;1076;395960	Rhodopseudomonas;Rhodopseudomonas palustris;Rhodopseudomonas palustris TIE-1	Bacteria	0	Proteobacteria	100	106	1	318	3.23e-67	207
MSR_62363	WP_013234941.1	963;964;757424	Herbaspirillum;Herbaspirillum seropedicae;Herbaspirillum seropedicae SmR1	Bacteria	0	Proteobacteria	100	86	1	258	8.73e-53	170
MTL_10039	WP_027674990.1	160699	Agrobacterium larrymoorei	Bacteria	0	Proteobacteria	97.5	122	1	366	3.33e-78	236
MTL_32740	WP_026789904.1	261934	Pleomorphomonas oryzae	Bacteria	0	Proteobacteria	73.6	121	4	366	4.46e-55	178
MTL_44342	WP_005409521.1	287;470;40323;64495;86188;1118156;1167641;1336242;2211160;2500519;2500524;2563898;2563906;2563908;2563913	Pseudomonas aeruginosa;Acinetobacter baumannii;Stenotrophomonas;Rhizopus oryzae;[Pseudomonas] geniculata;Stenotrophomonas maltophilia SKK35;[Pseudomonas] geniculata N1;[Pseudomonas] geniculata ATCC 19374 = JCM 13324;Stenotrophomonas sp. pho;Mesorhizobium sp. M00.F.Ca.ET.151.01.1.1;Mesorhizobium sp. M00.F.Ca.ET.170.01.1.1;bacterium M00.F.Ca.ET.141.01.1.1;bacterium M00.F.Ca.ET.163.01.1.1;bacterium …	Bacteria;Eukaryota	0;Fungi	0;Proteobacteria;Mucoromycota	96.7	121	1	363	5.78e-74	225
MTL_45585	MBS1183467.1		N/A	N/A	N/A	N/A	95	121	4	366	2.64e-75	229
MTL_51060	HIV76210.1		N/A	N/A	N/A	N/A	94.3	122	1	366	1.03e-72	222
BBC_102109	MBD3763986.1		N/A	N/A	N/A	N/A	86.6	871	1	2613	0	1453
BBC_103981	WP_142302443.1	1290	Staphylococcus hominis	Bacteria	0	Firmicutes	86.8	53	1	159	1.02e-24	96.3
BBC_107926	RQP12434.1	1873462	Microbacteriaceae bacterium	Bacteria	0	Actinobacteria	95.2	600	1	1800	0	1088
BBC_108261	WP_029080384.1	1197460;2631580	Bradyrhizobium sp. 6(2017);unclassified Bradyrhizobium	Bacteria	0	Proteobacteria	98	641	1	1923	0	1205
BBC_116527	WP_183989499.1	1737357	Rhizobium wenxiniae	Bacteria	0	Proteobacteria	94.4	248	1	744	1.19e-144	435
BBC_116616	WP_072385664.1	1892844	Hyphomicrobium sp. CS1BSMeth3	Bacteria	0	Proteobacteria	95.8	333	1	999	1.54e-219	630
BBC_117543	WP_183989499.1	1737357	Rhizobium wenxiniae	Bacteria	0	Proteobacteria	84.7	248	1	744	5.09e-124	382
BBC_118196	HAI46239.1		N/A	N/A	N/A	N/A	98.4	321	10	972	3.13e-225	624
BBC_120062	WP_192487280.1	2769302	Agrobacterium sp. AGB01	Bacteria	0	Proteobacteria	98.1	875	1	2625	0	1633
BBC_130475	WP_125951570.1	663243;2496118;2496119	unclassified Variovorax;Variovorax sp. 553;Variovorax sp. 679	Bacteria	0	Proteobacteria	99.5	634	1	1902	0	1199
BBC_136034	WP_179713853.1	420952	Paraburkholderia bryophila	Bacteria	0	Proteobacteria	83.1	841	1	2502	0	1316
BBC_144374	WP_157086879.1	54067	Xylophilus ampelinus	Bacteria	0	Proteobacteria	97.8	314	1	942	8.7e-221	613
BBC_145876	WP_050630873.1	418599	Bradyrhizobium sp. UFLA03-84	Bacteria	0	Proteobacteria	100	362	1	1086	1.62e-241	686
BBC_151038	ODT73994.1	1660125	Pelagibacterium sp. SCN 64-44	Bacteria	0	Proteobacteria	92.4	423	1	1269	5.39e-271	766
BBC_155223	KAJ32248.1	358	Agrobacterium tumefaciens	Bacteria	0	Proteobacteria	87.7	130	1	390	1.87e-66	215
BBC_159906	MBS1168954.1		N/A	N/A	N/A	N/A	89.2	65	1	195	4.87e-33	120
BBC_161888	KAG0771506.1	64495	Rhizopus oryzae	Eukaryota	Fungi	Mucoromycota	93.2	59	1	177	1.7e-29	109
BBC_163686	MBS1168801.1		N/A	N/A	N/A	N/A	90.3	236	1	708	1.79e-145	423
BBC_166776	WP_058757773.1	59814	Pantoea dispersa	Bacteria	0	Proteobacteria	100	692	1	2076	0	1342
BBC_168462	RYF00892.1	1871071	Comamonadaceae bacterium	Bacteria	0	Proteobacteria	92.9	633	1	1899	0	1142
BBC_179288	HAI46573.1		N/A	N/A	N/A	N/A	94	233	1	699	1.01e-148	431
BBC_189815	WP_137394922.1	160699	Agrobacterium larrymoorei	Bacteria	0	Proteobacteria	99.3	292	94	969	1.13e-195	570
BBC_199253	MBR2567457.1		N/A	N/A	N/A	N/A	98.4	247	1	741	3.87e-165	476
BBC_203000	WP_130638855.1	2488639	Pectobacterium versatile	Bacteria	0	Proteobacteria	89.9	208	1	624	3.07e-130	377
BBC_203825	MBJ6045298.1		N/A	N/A	N/A	N/A	92.3	130	1	384	1.68e-78	239
BBC_21333	WP_037511227.1	13690;165695;1912891	Sphingobium yanoikuyae;Sphingobium;Sphingobium sp.	Bacteria	0	Proteobacteria	99.9	773	1	2319	0	1502
BBC_219055	SQI97232.1	571	Klebsiella oxytoca	Bacteria	0	Proteobacteria	91.7	96	1	288	9.11e-55	175
BBC_224518	MKW16538.1		N/A	N/A	N/A	N/A	100	121	1	363	6.79e-79	239
BBC_225014	TIX78948.1	1871066	Mesorhizobium sp.	Bacteria	0	Proteobacteria	84.6	117	1	351	1.08e-62	197
BBC_225026	WP_126022485.1	1775474	Variovorax guangxiensis	Bacteria	0	Proteobacteria	100	47	1	141	1.5e-19	90.5
BBC_23431	WP_008328264.1	1175306	Herbaspirillum sp. GW103	Bacteria	0	Proteobacteria	98.8	862	1	2586	0	1607
BBC_29544	WP_214864824.1	2807634	Sphingobium sp. BHU LFT2	Bacteria	0	Proteobacteria	99.6	677	1	2031	0	1298
BBC_30068	RYE02054.1	1978525	Sphingomonadales bacterium	Bacteria	0	Proteobacteria	52.3	193	1	579	1.47e-49	174
BBC_31660	WP_142781130.1	2632611	unclassified Agrobacterium	Bacteria	0	Proteobacteria	99.9	867	1	2601	0	1645
BBC_32778	MBE0554547.1		N/A	N/A	N/A	N/A	84.9	898	1	2691	0	1485
BBC_42555	WP_093206776.1	1884384	Variovorax sp. YR750	Bacteria	0	Proteobacteria	98.3	915	1	2745	0	1710
BBC_46038	WP_186553689.1	2745493	Pseudomonas sp. SWRI10	Bacteria	0	Proteobacteria	100	854	1	2562	0	1562
BBC_49710	NBE06764.1		N/A	N/A	N/A	N/A	93.6	771	1	2313	0	1415
BBC_52189	WP_172300297.1	2721164	Pseudoruegeria sp. HB172150	Bacteria	0	Proteobacteria	66.4	110	16	345	1.36e-39	139
BBC_59969	WP_210323856.1	2769302	Agrobacterium sp. AGB01	Bacteria	0	Proteobacteria	83.9	87	1	261	1.39e-22	101
BBC_61036	WP_127834558.1	59814	Pantoea dispersa	Bacteria	0	Proteobacteria	99.9	869	1	2607	0	1655
BBC_70506	WP_184143117.1	544480	Shinella fusca	Bacteria	0	Proteobacteria	92.5	868	1	2604	0	1542
BBC_72656	WP_008356478.1	1386;1178537;2683680	Bacillus;Bacillus xiamenensis;Bacillus sp. ms-22	Bacteria	0	Firmicutes	100	811	1	2433	0	1538
BBC_76805	WP_186552839.1	2745493	Pseudomonas sp. SWRI10	Bacteria	0	Proteobacteria	98.4	891	1	2673	0	1667
BBC_87212	WP_008361749.1	1386;1178537;2683680	Bacillus;Bacillus xiamenensis;Bacillus sp. ms-22	Bacteria	0	Firmicutes	100	700	1	2100	0	1336
BBC_91462	MBU2287517.1		N/A	N/A	N/A	N/A	100	31	1	93	1.01e-12	66.2
BBC_95565	WP_140719292.1	701189	Pseudomonas sp. Hp2	Bacteria	0	Proteobacteria	95.8	48	1	144	7.26e-21	94.4
BBC_96204	WP_140822804.1	325217;2589984;2589985	unclassified Mesorhizobium;Mesorhizobium sp. CU3;Mesorhizobium sp. CU2	Bacteria	0	Proteobacteria	96.5	752	1	2256	0	1386
BBC_96965	WP_158806633.1	2634065	unclassified Acidisoma	Bacteria	0	Proteobacteria	88.5	861	1	2583	0	1452
BBL_18626	WP_020810568.1	358;1336745	Agrobacterium tumefaciens;Agrobacterium radiobacter DSM 30147	Bacteria	0	Proteobacteria	100	154	1	462	1.73e-87	282
BBL_24904	WP_130528219.1	2480813;2480814;2480815;2645906	Pseudoxanthomonas sp. NML160639;Pseudoxanthomonas sp. NML170316;Pseudoxanthomonas sp. NML171107;unclassified Pseudoxanthomonas	Bacteria	0	Proteobacteria	98.7	311	1188	256	2.56e-217	613
BBL_28565	HCW99393.1		N/A	N/A	N/A	N/A	96	200	1	600	1.26e-133	383
BBL_29013	WP_153311600.1	358	Agrobacterium tumefaciens	Bacteria	0	Proteobacteria	95.7	299	1	897	4.4e-192	558
BBL_30782	WP_130518578.1	2480814;2480815;2480817;2480818;2480819;2645906	Pseudoxanthomonas sp. NML170316;Pseudoxanthomonas sp. NML171107;Pseudoxanthomonas sp. NML171202;Pseudoxanthomonas sp. NML180370;Pseudoxanthomonas sp. NML180594;unclassified Pseudoxanthomonas	Bacteria	0	Proteobacteria	100	198	1	594	1.89e-127	386
BBL_32181	WP_130535221.1	2480811	Pseudoxanthomonas sp. NML130969	Bacteria	0	Proteobacteria	100	233	1	699	7.06e-154	459
BBL_32643	WP_136548113.1	2507583	Pantoea sp. R102	Bacteria	0	Proteobacteria	99.4	167	1	501	9.64e-104	323
BBL_36398	WP_155616296.1	56460	Xanthomonas vesicatoria	Bacteria	0	Proteobacteria	88.9	198	1	594	1.92e-122	357
BBL_39600	MBO9526043.1		N/A	N/A	N/A	N/A	84.6	117	1	351	4.1e-64	202
BBL_40253	SUX84402.1	545	Citrobacter koseri	Bacteria	0	Proteobacteria	97	164	1	492	1.08e-108	319
BBL_43988	WP_062427751.1	358;359;227290;1736278;1736563;2171625	Agrobacterium tumefaciens;Agrobacterium rhizogenes;Rhizobium/Agrobacterium group;Rhizobium sp. Leaf155;Rhizobium sp. Root564;Sphingomonas sp. TPD3009	Bacteria	0	Proteobacteria	92	100	1	300	5.11e-51	182
BBL_44247	MBQ1765301.1		N/A	N/A	N/A	N/A	95.6	91	1	273	2.6e-52	172
DCR_05405	WP_043681779.1	75697;1437824	Castellaniella defragrans;Castellaniella defragrans 65Phen	Bacteria	0	Proteobacteria	96.8	863	1	2589	0	1600
DCR_105242	WP_200191121.1	2800326	Azospirillum sp. YIM B02556	Bacteria	0	Proteobacteria	98.7	225	1	675	1.34e-146	440
DCR_105985	WP_094895939.1	1404768	Bradyrhizobium amphicarpaeae	Bacteria	0	Proteobacteria	98.9	277	1	831	5.86e-188	548
DCR_106758	SUX84402.1	545	Citrobacter koseri	Bacteria	0	Proteobacteria	97.5	236	1	708	3.37e-163	460
DCR_107953	MBU6398449.1		N/A	N/A	N/A	N/A	89.2	130	1	390	1.13e-68	224
DCR_108136	WP_028220202.1	1822464;2547399	Paraburkholderia;Paraburkholderia sp. 7MH5	Bacteria	0	Proteobacteria	99.6	285	1	855	3.48e-194	561
DCR_118175	TAN71342.1	31872	Magnetospirillum sp.	Bacteria	0	Proteobacteria	82.5	154	1	462	2.06e-80	251
DCR_118750	WP_088254106.1	1908690	Fimbriiglobus ruber	Bacteria	0	Planctomycetes	94.7	187	1	561	2.54e-107	337
DCR_119618	WP_028217623.1	614212	Paraburkholderia oxyphila	Bacteria	0	Proteobacteria	100	120	1	360	2.35e-70	236
DCR_122724	WP_206539431.1	1071679	Caballeronia grimmiae	Bacteria	0	Proteobacteria	62.1	177	1	522	6.46e-60	210
DCR_125739	WP_110119026.1	357400;2204171;2648921	Caulobacter sp. D5;Caulobacter sp. D4A;unclassified Caulobacter	Bacteria	0	Proteobacteria	100	185	1	555	2.26e-117	360
DCR_129839	WP_163682299.1	1105283	Magnetospirillum aberrantis	Bacteria	0	Proteobacteria	86.3	102	1	306	2.65e-49	177
DCR_130157	WP_127022032.1	2498451	Rheinheimera sp. LHK132	Bacteria	0	Proteobacteria	98.7	149	1	447	5.65e-94	297
DCR_131037	WP_022682967.1	1335760	Sphingobium bisphenolivorans	Bacteria	0	Proteobacteria	99.5	185	1	555	1.22e-119	366
DCR_137703	WP_174172651.1	359	Agrobacterium rhizogenes	Bacteria	0	Proteobacteria	100	152	1	456	5.38e-95	303
DCR_138583	WP_152089735.1	1765049	Azospira sp. I09	Bacteria	0	Proteobacteria	100	173	1	519	6.37e-110	340
DCR_139650	WP_146219186.1	2204171	Caulobacter sp. D4A	Bacteria	0	Proteobacteria	97.2	71	1	213	7.22e-38	139
DCR_144390	MBE7486383.1		N/A	N/A	N/A	N/A	54.1	85	1	255	1.64e-18	89.7
DCR_147605	TBR27787.1	1929291	Reyranella sp.	Bacteria	0	Proteobacteria	95.4	109	1	327	6.01e-65	208
DCR_148536	MBT9514380.1		N/A	N/A	N/A	N/A	94	116	1	348	3.8e-66	210
DCR_150909	MBP1652534.1		N/A	N/A	N/A	N/A	96.7	122	1	366	1.11e-70	223
DCR_151889	RFQ12055.1	1294143	Pseudomonas sp. ATCC 13867	Bacteria	0	Proteobacteria	89.1	55	1	165	1.92e-28	105
DCR_155344	MBU2329452.1		N/A	N/A	N/A	N/A	80.3	122	1	366	2.27e-60	196
DCR_155997	MWT09171.1		N/A	N/A	N/A	N/A	96.5	114	1	342	1.48e-71	219
DCR_160761	XP_009418492.1	214687	Musa acuminata subsp. malaccensis	Eukaryota	Viridiplantae	Streptophyta	98.6	70	1	210	6.16e-37	141
DCR_161286	MBP6897979.1		N/A	N/A	N/A	N/A	100	66	1	198	1.72e-35	134
DCR_166524	TXG86798.1	1898103	Rhodocyclaceae bacterium	Bacteria	0	Proteobacteria	76.1	117	1	351	2.15e-55	179
DCR_167647	WP_008328264.1	1175306	Herbaspirillum sp. GW103	Bacteria	0	Proteobacteria	100	66	1	198	9.05e-34	132
DCR_171220	WP_155274504.1	1238	Piscirickettsia salmonis	Bacteria	0	Proteobacteria	95	120	1	360	2.62e-74	230
DCR_173977	WP_210347419.1	2815338	Agrobacterium sp. OT33	Bacteria	0	Proteobacteria	100	91	1	273	8.34e-44	161
DCR_30966	WP_093082828.1	1882777	Variovorax sp. OV084	Bacteria	0	Proteobacteria	99.7	328	1	984	1.96e-222	640
DCR_38650	WP_188379272.1	573741	Oxalicibacterium faecigallinarum	Bacteria	0	Proteobacteria	92.4	66	1	198	7.08e-30	120
DCR_58720	RTL57725.1	1898103	Rhodocyclaceae bacterium	Bacteria	0	Proteobacteria	80.5	457	1	1371	1.11e-262	742
DCR_61218	WP_126473168.1	1679495	Variovorax gossypii	Bacteria	0	Proteobacteria	95.9	437	1	1311	2.79e-294	828
DCR_65591	WP_068804378.1	1792543	Thauera phenolivorans	Bacteria	0	Proteobacteria	82	50	1	150	3.17e-16	81.3
DCR_65838	WP_099057702.1	1571470	Rhizobium sp. ACO-34A	Bacteria	0	Proteobacteria	95.8	261	1	783	2.39e-158	470
DCR_69384	NQW51271.1		N/A	N/A	N/A	N/A	90.8	131	1	393	2.55e-73	237
DCR_73478	RYF34499.1	1871071	Comamonadaceae bacterium	Bacteria	0	Proteobacteria	95	139	1	417	5.27e-89	269
DCR_74567	WP_061877271.1	374;43992	Bradyrhizobium;Bradyrhizobium liaoningense	Bacteria	0	Proteobacteria	99.8	494	1	1482	0	972
DCR_78337	WP_188379272.1	573741	Oxalicibacterium faecigallinarum	Bacteria	0	Proteobacteria	96.6	435	1	1305	7.3e-294	821
DCR_78968	NDH07431.1		N/A	N/A	N/A	N/A	96.8	124	1	372	1.65e-68	228
DCR_79284	KGT84196.1	56459	Xanthomonas vasicola	Bacteria	0	Proteobacteria	85.4	280	7	768	4.91e-163	462
DCR_80152	NYH29760.1		N/A	N/A	N/A	N/A	90.5	222	1	666	1.34e-140	402
DCR_80225	KAG1196799.1	64495	Rhizopus oryzae	Eukaryota	Fungi	Mucoromycota	87.6	129	1	387	1.8e-74	227
DCR_80579	WP_134748464.1	2547399	Paraburkholderia sp. 7MH5	Bacteria	0	Proteobacteria	99.4	171	1	513	3.4e-107	335
DCR_82217	PVY17030.1	2135469	Filimonas sp. YR581	Bacteria	0	Bacteroidetes	99	292	1	876	1.13e-193	563
DCR_88739	WP_177225529.1	1855317	Variovorax sp. OK605	Bacteria	0	Proteobacteria	97.4	155	1	465	1.57e-97	288
DCR_91142	WP_068817346.1	343	Xanthomonas translucens	Bacteria	0	Proteobacteria	98.2	397	1	1191	1.8e-274	766
DCR_91806	MBR2567457.1		N/A	N/A	N/A	N/A	97.5	202	1	606	6.43e-129	382
DCR_96754	WP_192666490.1	2663803	Sphingobium sp. OAE613	Bacteria	0	Proteobacteria	99.4	311	1	933	4.91e-211	606
FHC_22296	WP_142781130.1	2632611	unclassified Agrobacterium	Bacteria	0	Proteobacteria	99.8	867	1	2601	0	1644
FHC_33616	RQP12434.1	1873462	Microbacteriaceae bacterium	Bacteria	0	Actinobacteria	95.6	659	1	1977	0	1195
FHC_38556	WP_190235798.1	1848972	Allorhizobium terrae	Bacteria	0	Proteobacteria	96.3	867	1	2601	0	1605
FHC_52713	WP_088237904.1	1005665	Kosakonia oryzendophytica	Bacteria	0	Proteobacteria	98.7	871	1	2613	0	1657
FHC_54718	WP_108749600.1	995085;2072405;2072408	Stenotrophomonas maltophilia group;Stenotrophomonas sp. ZAC14D2_NAIMI4_7;Stenotrophomonas sp. YAU14A_MKIMI4_1	Bacteria	0	Proteobacteria	100	760	1	2280	0	1475
FHC_59366	WP_025337607.1	286;303;1259844	Pseudomonas;Pseudomonas putida;Pseudomonas sp. FGI182	Bacteria	0	Proteobacteria	99.8	854	1	2562	0	1582
FHC_63239	WP_119776870.1	2320859	Oleomonas sp. K1W22B-8	Bacteria	0	Proteobacteria	84.7	301	1	903	1.86e-170	505
FHC_66488	WP_034820660.1	69218;91347;1076550;1628192	Enterobacter cancerogenus;Enterobacterales;Pantoea rwandensis;Pantoea sp. SM3	Bacteria	0	Proteobacteria	99.9	711	1	2133	0	1375
FHC_67828	WP_192640334.1	2615126	unclassified Starkeya	Bacteria	0	Proteobacteria	93.9	652	1	1956	0	1069
FHC_69743	MBA1846211.1		N/A	N/A	N/A	N/A	96	150	1	450	1.8e-96	285
FHC_79460	WP_020810568.1	358;1336745	Agrobacterium tumefaciens;Agrobacterium radiobacter DSM 30147	Bacteria	0	Proteobacteria	100	240	1	720	1.21e-151	452
FHC_79473	PLK85357.1	573	Klebsiella pneumoniae	Bacteria	0	Proteobacteria	98.7	236	1	708	1.18e-163	461
FHC_80106	TPW90997.1	472059	Schumannella luteola	Bacteria	0	Actinobacteria	86.4	214	1	642	5.24e-128	370
FHC_81562	WP_184640470.1	1775474	Variovorax guangxiensis	Bacteria	0	Proteobacteria	99.7	298	4	897	3.37e-200	582
FHC_81581	WP_126025864.1	1775474	Variovorax guangxiensis	Bacteria	0	Proteobacteria	99.5	185	1	555	1.99e-114	355
MBR_08493	WP_142781130.1	2632611	unclassified Agrobacterium	Bacteria	0	Proteobacteria	99.8	867	1	2601	0	1644
MBR_09214	WP_176597087.1	2729616	Sphingobium sp. 15-1	Bacteria	0	Proteobacteria	97	859	43	2619	0	1556
MBR_101725	WP_188379272.1	573741	Oxalicibacterium faecigallinarum	Bacteria	0	Proteobacteria	90.8	98	1	294	1.22e-49	177
MBR_102197	RYF26338.1	1871071	Comamonadaceae bacterium	Bacteria	0	Proteobacteria	91.9	62	1	186	5.51e-29	115
MBR_106278	TXG86798.1	1898103	Rhodocyclaceae bacterium	Bacteria	0	Proteobacteria	69.9	73	1	219	3.05e-24	99
MBR_106563	WP_044528870.1	137708	Herbaspirillum sp. B65	Bacteria	0	Proteobacteria	98.1	104	1	312	3.06e-60	198
MBR_108280	WP_155274504.1	1238	Piscirickettsia salmonis	Bacteria	0	Proteobacteria	96	150	1	450	9.66e-95	284
MBR_109712	WP_044528870.1	137708	Herbaspirillum sp. B65	Bacteria	0	Proteobacteria	97.5	162	1	486	1.3e-102	308
MBR_110064	EGC98933.1	987057	Burkholderia sp. TJI49	Bacteria	0	Proteobacteria	89.1	101	1	303	3.67e-54	174
MBR_11007	WP_192666490.1	2663803	Sphingobium sp. OAE613	Bacteria	0	Proteobacteria	99.2	772	1	2316	0	1478
MBR_114516	WP_155004951.1	442694	Xanthomonas perforans	Bacteria	0	Proteobacteria	89	172	19	534	1.7e-105	310
MBR_119137	WP_162980363.1	287	Pseudomonas aeruginosa	Bacteria	0	Proteobacteria	95.1	162	1	486	1.23e-102	301
MBR_122029	RYF35658.1	1871071	Comamonadaceae bacterium	Bacteria	0	Proteobacteria	88.2	144	1	432	4.55e-82	250
MBR_125689	WP_125951035.1	663243;2496118;2496119	unclassified Variovorax;Variovorax sp. 553;Variovorax sp. 679	Bacteria	0	Proteobacteria	97.2	216	1	648	9.33e-138	418
MBR_131576	WP_156476711.1	1609637	Stenotrophomonas sp. DDT-1	Bacteria	0	Proteobacteria	96.9	163	1	489	1.62e-101	305
MBR_133163	WP_168736053.1	93064	Sphingomonas koreensis	Bacteria	0	Proteobacteria	66.1	56	4	171	2.34e-17	80.5
MBR_133939	WP_093247102.1	1566270	Variovorax sp. EL159	Bacteria	0	Proteobacteria	97.9	47	1	141	5.44e-19	89
MBR_137295	RYF34499.1	1871071	Comamonadaceae bacterium	Bacteria	0	Proteobacteria	76.3	139	1	345	3.83e-63	202
MBR_139038	MBC7851833.1		N/A	N/A	N/A	N/A	74.4	39	184	300	1.02e-09	62
MBR_139124	MBN8477243.1		N/A	N/A	N/A	N/A	78.4	97	1	291	6.81e-43	147
MBR_139673	WP_179505437.1	196159	unclassified Sphingomonas	Bacteria	0	Proteobacteria	100	117	1	351	1.16e-70	236
MBR_140435	MBN8921428.1		N/A	N/A	N/A	N/A	91.5	47	1	141	1.48e-22	90.9
MBR_141050	WP_071920950.1	283686	Kosakonia radicincitans	Bacteria	0	Proteobacteria	100	138	1	414	6.38e-82	268
MBR_146367	MBQ2646910.1		N/A	N/A	N/A	N/A	99.4	154	1	462	8.77e-92	290
MBR_152003	WP_143275057.1	255045	Bradyrhizobium canariense	Bacteria	0	Proteobacteria	89.3	84	1	252	1.63e-42	145
MBR_156285	WP_044613946.1	244366	Klebsiella variicola	Bacteria	0	Proteobacteria	100	102	1	306	1.3e-63	202
MBR_156677	WP_217619267.1		N/A	N/A	N/A	N/A	97.6	84	1	252	2.58e-52	172
MBR_158145	WP_012347046.1	34029;395495	Leptothrix cholodnii;Leptothrix cholodnii SP-6	Bacteria	0	Proteobacteria	88.1	59	1	177	7.1e-27	112
MBR_19373	WP_188953769.1	1737353	Filimonas zeae	Bacteria	0	Bacteroidetes	97.1	863	1	2589	0	1593
MBR_29456	WP_184640470.1	1775474	Variovorax guangxiensis	Bacteria	0	Proteobacteria	97.4	466	1	1395	1.25e-304	855
MBR_31736	WP_129001038.1	2508721	Filimonas effusa	Bacteria	0	Bacteroidetes	98.6	843	1	2529	0	1592
MBR_35955	WP_168555766.1	41297	Sphingomonadaceae	Bacteria	0	Proteobacteria	100	171	1	513	3.27e-107	333
MBR_41876	OYX45748.1	1970593	Sphingomonadales bacterium 32-64-22	Bacteria	0	Proteobacteria	81.4	129	1	387	6.74e-62	205
MBR_47716	WP_184635983.1	1775474	Variovorax guangxiensis	Bacteria	0	Proteobacteria	100	216	1	648	1.14e-142	431
MBR_52273	HAT3965876.1		N/A	N/A	N/A	N/A	95.1	102	1	306	7.69e-62	193
MBR_56287	WP_104439116.1	384636	Hungatella xylanolytica	Bacteria	0	Firmicutes	98.5	688	1	2064	0	1201
MBR_59153	OYW21919.1	1970431	Sphingomonas sp. 12-62-6	Bacteria	0	Proteobacteria	83.6	177	1	531	9.98e-103	309
MBR_67454	MBN1684688.1		N/A	N/A	N/A	N/A	76.1	46	1	138	3.31e-13	75.5
MBR_67940	WP_146572954.1	1813879	Sphingomonas panacisoli	Bacteria	0	Proteobacteria	96.7	215	1	645	9.01e-136	411
MBR_74907	MBU6398449.1		N/A	N/A	N/A	N/A	91.6	379	58	1194	1.37e-240	674
MBR_75484	WP_208716222.1	55209	Pantoea cypripedii	Bacteria	0	Proteobacteria	99.6	249	1	747	1.13e-168	497
MBR_80166	NLF44430.1		N/A	N/A	N/A	N/A	84.6	117	1	351	1.48e-65	207
MBR_86135	WP_066586302.1	40683	Sphingomonas pruni	Bacteria	0	Proteobacteria	98.2	163	1	489	1.18e-100	316
MBR_87591	WP_034309995.1	137773	Herbaspirillum sp. B501	Bacteria	0	Proteobacteria	93.8	96	1	288	1.45e-53	176
MBR_91518	MBS0318055.1		N/A	N/A	N/A	N/A	96.2	105	1	315	6.53e-60	195
MBR_93116	WP_139140197.1	436515	Variovorax boronicumulans	Bacteria	0	Proteobacteria	97.7	307	1	921	1.12e-207	582
MBR_93281	WP_164903235.1	384	Rhizobium leguminosarum	Bacteria	0	Proteobacteria	89.5	124	1	372	5.09e-72	225
MSR_07991	WP_119854608.1	1076	Rhodopseudomonas palustris	Bacteria	0	Proteobacteria	98.9	698	1	2094	0	1328
MSR_08467	WP_054164453.1	1523430	Rhodopseudomonas sp. AAP120	Bacteria	0	Proteobacteria	98.6	141	1	423	7.4e-84	271
MSR_09230	WP_048879281.1	33998;1120923	Acidocella aminolytica;Acidocella aminolytica 101 = DSM 11237	Bacteria	0	Proteobacteria	90.9	689	4	2061	0	1221
MSR_108275	WP_155274504.1	1238	Piscirickettsia salmonis	Bacteria	0	Proteobacteria	95	101	1	303	2.41e-60	194
MSR_108723	KAG1244821.1	58291	Rhizopus microsporus	Eukaryota	Fungi	Mucoromycota	94.4	89	1	267	1.57e-41	142
MSR_109591	WP_042695100.1	137721	Azospirillum sp. B506	Bacteria	0	Proteobacteria	100	90	1	270	3.12e-49	173
MSR_119337	WP_188379272.1	573741	Oxalicibacterium faecigallinarum	Bacteria	0	Proteobacteria	60.3	136	1	267	4.27e-36	139
MSR_123842	MBC7686407.1		N/A	N/A	N/A	N/A	93.6	125	1	375	6.32e-75	229
MSR_124630	MBN9000322.1		N/A	N/A	N/A	N/A	97.5	81	1	243	1.64e-46	156
MSR_130352	RZJ39629.1	1871086	Brevundimonas sp.	Bacteria	0	Proteobacteria	98.5	67	1	201	9.86e-36	133
MSR_22697	MBT9514380.1		N/A	N/A	N/A	N/A	95.4	196	1	588	5.02e-126	365
MSR_27778	WP_183266709.1	1303579	Acidocella aromatica	Bacteria	0	Proteobacteria	90.9	536	1	1608	0	925
MSR_29040	HBL65456.1		N/A	N/A	N/A	N/A	92.8	167	1	501	1.56e-97	302
MSR_30074	MBT9441591.1		N/A	N/A	N/A	N/A	89.2	157	1	471	2.22e-94	281
MSR_30702	MBT9514380.1		N/A	N/A	N/A	N/A	96.4	196	1	588	1.75e-126	366
MSR_33013	NUS19583.1		N/A	N/A	N/A	N/A	91	134	1	402	1.06e-73	232
MSR_36901	HAZ41080.1		N/A	N/A	N/A	N/A	67.5	166	1	498	6.88e-75	248
MSR_41712	WP_128923355.1	1325115	Bradyrhizobium guangxiense	Bacteria	0	Proteobacteria	98	353	1	1059	4.15e-240	685
MSR_51240	WP_145245658.1	2527972	Aeoliella mucimassa	Bacteria	0	Planctomycetes	85.7	70	1	210	2.9e-31	125
MSR_54332	WP_106936135.1	663243;2126319;2811425	unclassified Variovorax;Variovorax sp. PMC12;Variovorax sp. PDNC026	Bacteria	0	Proteobacteria	97.4	39	1	117	3.51e-12	70.1
MSR_62377	MBA2515504.1		N/A	N/A	N/A	N/A	85.9	64	1	192	1.83e-27	114
MSR_65053	PTT91569.1	2056841	Pelomonas sp. HMWF004	Bacteria	0	Proteobacteria	91.1	45	1	135	2.33e-19	82.8
MSR_70071	KAG1532603.1	936053	Rhizopus delemar	Eukaryota	Fungi	Mucoromycota	92.3	78	1	234	7.31e-45	149
MSR_73748	MBM7330565.1		N/A	N/A	N/A	N/A	88.7	212	1	636	6.14e-128	371
MSR_74026	MBU3993049.1		N/A	N/A	N/A	N/A	87.1	93	1	279	1.82e-44	158
MSR_78157	MBS1168801.1		N/A	N/A	N/A	N/A	94.4	126	1	378	3.63e-72	231
MSR_78593	PZQ09736.1	666685	Rhodanobacter denitrificans	Bacteria	0	Proteobacteria	90.1	101	181	483	2.16e-52	173
MSR_94141	WP_083982743.1	361041	Devosia soli	Bacteria	0	Proteobacteria	96.4	138	4	417	4.46e-81	264
MTC_07163	WP_116422676.1	53408	Pseudomonas citronellolis	Bacteria	0	Proteobacteria	99.9	854	1	2562	0	1602
MTC_102804	WP_184635983.1	1775474	Variovorax guangxiensis	Bacteria	0	Proteobacteria	100	129	1	387	6.35e-78	257
MTC_107291	MBB4102289.1	1870904	Shinella sp.	Bacteria	0	Proteobacteria	93.4	316	1	927	2.79e-196	570
MTC_107526	WP_195313872.1	615	Serratia marcescens	Bacteria	0	Proteobacteria	97.2	251	1	753	6.61e-166	490
MTC_107688	WP_195312886.1	615	Serratia marcescens	Bacteria	0	Proteobacteria	97.6	248	1	744	3.73e-163	480
MTC_108120	WP_139140197.1	436515	Variovorax boronicumulans	Bacteria	0	Proteobacteria	97.1	307	1	921	3.2e-207	581
MTC_108679	WP_020193468.1	303	Pseudomonas putida	Bacteria	0	Proteobacteria	98.8	169	1	507	7.94e-112	329
MTC_111214	RFP99646.1	303	Pseudomonas putida	Bacteria	0	Proteobacteria	100	48	1	144	6.8e-23	100
MTC_114657	HAB01940.1		N/A	N/A	N/A	N/A	99	192	1	576	3.22e-129	373
MTC_119273	RYF34499.1	1871071	Comamonadaceae bacterium	Bacteria	0	Proteobacteria	100	58	1	174	3.23e-31	118
MTC_120656	WP_099057702.1	1571470	Rhizobium sp. ACO-34A	Bacteria	0	Proteobacteria	86.4	110	1	330	1.08e-44	165
MTC_121915	WP_170023034.1	2731212	Uliginosibacterium sp. IMCC34675	Bacteria	0	Proteobacteria	83.2	131	1	393	2.11e-66	226
[truncated: 11,332 more rows]
